# Supplementary material for: Multi‐Omics Analysis by Machine Learning Identified Lysophosphatidic Acid as a Biomarker and Therapeutic Target for Porcine Reproductive and Respiratory Syndrome
Source: Adv Sci (Weinh). 2024 Jul 8;11(34):2402025. doi: 10.1002/advs.202402025 (PMC11425916; doi:10.1002/advs.202402025)
Supplement: Supplementary file 2 — Supplementary Table S1 [file ADVS-11-2402025-s003.xlsx]

## Sheet: Metabolites
Classification of pathways enriched by differentially expressed metabolites.
Pathways	Classification
Phosphatidylinositol signaling system	Signal transduction
Aminoacyl-tRNA biosynthesis	Translation
Alanine, aspartate and glutamate metabolism	Amino acid metabolism
Arginine biosynthesis	Amino acid metabolism
Histidine metabolism	Amino acid metabolism
Glycine, serine and threonine metabolism	Amino acid metabolism
Cysteine and methionine metabolism	Amino acid metabolism
Phenylalanine metabolism	Amino acid metabolism
Phenylalanine, tyrosine and tryptophan biosynthesis	Amino acid metabolism
Lysine degradation	Amino acid metabolism
Arginine and proline metabolism	Amino acid metabolism
Tryptophan metabolism	Amino acid metabolism
Tyrosine metabolism	Amino acid metabolism
Galactose metabolism	Carbohydrate metabolism
Pentose and glucuronate interconversions	Carbohydrate metabolism
Pyruvate metabolism	Carbohydrate metabolism
Pentose phosphate pathway	Carbohydrate metabolism
Glycolysis / Gluconeogenesis	Carbohydrate metabolism
Butanoate metabolism	Carbohydrate metabolism
Fructose and mannose metabolism	Carbohydrate metabolism
Amino sugar and nucleotide sugar metabolism	Carbohydrate metabolism
Ascorbate and aldarate metabolism	Carbohydrate metabolism
Citrate cycle (TCA cycle)	Carbohydrate metabolism
Inositol phosphate metabolism	Carbohydrate metabolism
Glyoxylate and dicarboxylate metabolism	Carbohydrate metabolism
Primary bile acid biosynthesis	Lipid metabolism
Glycerophospholipid metabolism	Lipid metabolism
Linoleic acid metabolism	Lipid metabolism
alpha-Linolenic acid metabolism	Lipid metabolism
Glycerolipid metabolism	Lipid metabolism
Ether lipid metabolism	Lipid metabolism
Sphingolipid metabolism	Lipid metabolism
Arachidonic acid metabolism	Lipid metabolism
Fatty acid degradation	Lipid metabolism
Steroid hormone biosynthesis	Lipid metabolism
Nicotinate and nicotinamide metabolism	Metabolism of cofactors and vitamins
Vitamin B6 metabolism	Metabolism of cofactors and vitamins
Biotin metabolism	Metabolism of cofactors and vitamins
Riboflavin metabolism	Metabolism of cofactors and vitamins
Pantothenate and CoA biosynthesis	Metabolism of cofactors and vitamins
Ubiquinone and other terpenoid-quinone biosynthesis	Metabolism of cofactors and vitamins
Retinol metabolism	Metabolism of cofactors and vitamins
Taurine and hypotaurine metabolism	Metabolism of other amino acids
D-Arginine and D-ornithine metabolism	Metabolism of other amino acids
D-Glutamine and D-glutamate metabolism	Metabolism of other amino acids
beta-Alanine metabolism	Metabolism of other amino acids
Glutathione metabolism	Metabolism of other amino acids
Selenocompound metabolism	Metabolism of other amino acids
Pyrimidine metabolism	Nucleotide metabolism
Purine metabolism	Nucleotide metabolism
Drug metabolism - other enzymes	Xenobiotics biodegradation and metabolism
Drug metabolism - cytochrome P450	Xenobiotics biodegradation and metabolism

## Sheet: Lipids
Classification of pathways enriched by differentially expressed metabolites.
Pathways	Classification
Organismal systems	Phototransduction - fly
Organismal systems	Inflammatory mediator regulation of TRP channels
Organismal systems	Retrograde endocannabinoid signaling
Organismal systems	Long-term potentiation
Organismal systems	Neurotrophin signaling pathway
Organismal systems	Glutamatergic synapse
Organismal systems	Chemokine signaling pathway
Organismal systems	Neutrophil extracellular trap formation
Organismal systems	C-type lectin receptor signaling pathway
Organismal systems	Natural killer cell mediated cytotoxicity
Organismal systems	Th1 and Th2 cell differentiation
Organismal systems	Th17 cell differentiation
Organismal systems	T cell receptor signaling pathway
Organismal systems	B cell receptor signaling pathway
Organismal systems	Serotonergic synapse
Organismal systems	Long-term depression
Organismal systems	Platelet activation
Organismal systems	Oxytocin signaling pathway
Organismal systems	Aldosterone synthesis and secretion
Organismal systems	GnRH signaling pathway
Organismal systems	Fc epsilon RI signaling pathway
Organismal systems	Fc gamma R-mediated phagocytosis
Organismal systems	Thermogenesis
Organismal systems	Circadian entrainment
Organismal systems	Regulation of lipolysis in adipocytes
Organismal systems	Ovarian steroidogenesis
Organismal systems	Adipocytokine signaling pathway
Organismal systems	Fat digestion and absorption
Organismal systems	Vitamin digestion and absorption
Organismal systems	Cholesterol metabolism
Organismal systems	Bile secretion
Organismal systems	Axon regeneration
Organismal systems	Vascular smooth muscle contraction
Organismal systems	Adrenergic signaling in cardiomyocytes
Metabolism	Metabolic pathways
Metabolism	Biosynthesis of secondary metabolites
Metabolism	Glycerophospholipid metabolism
Metabolism	Arachidonic acid metabolism
Metabolism	Linoleic acid metabolism
Metabolism	alpha-Linolenic acid metabolism
Metabolism	Sphingolipid metabolism
Metabolism	Glycerolipid metabolism
Metabolism	Steroid biosynthesis
Metabolism	Glycosylphosphatidylinositol (GPI)-anchor biosynthesis
Metabolism	Lipoarabinomannan (LAM) biosynthesis
Metabolism	Inositol phosphate metabolism
Metabolism	Glycine, serine and threonine metabolism
Human diseases	Kaposi sarcoma-associated herpesvirus infection
Human diseases	Leishmaniasis
Human diseases	Amoebiasis
Human diseases	Salmonella infection
Human diseases	Tuberculosis
Human diseases	Pathogenic Escherichia coli infection
Human diseases	Systemic lupus erythematosus
Human diseases	Insulin resistance
Human diseases	AGE-RAGE signaling pathway in diabetic complications
Human diseases	EGFR tyrosine kinase inhibitor resistance
Human diseases	Lipid and atherosclerosis
Human diseases	Diabetic cardiomyopathy
Human diseases	Choline metabolism in cancer
Human diseases	Pathways in cancer
Environmental information processing	Neuroactive ligand-receptor interaction
Environmental information processing	Sphingolipid signaling pathway
Environmental information processing	Phosphatidylinositol signaling system
Environmental information processing	Phospholipase D signaling pathway
Environmental information processing	MAPK signaling pathway
Environmental information processing	ErbB signaling pathway
Environmental information processing	Ras signaling pathway
Environmental information processing	Rap1 signaling pathway
Environmental information processing	Calcium signaling pathway
Environmental information processing	NF-kappa B signaling pathway
Environmental information processing	HIF-1 signaling pathway
Environmental information processing	VEGF signaling pathway
Environmental information processing	Apelin signaling pathway
Environmental information processing	cAMP signaling pathway
Cellular processes	Autophagy - animal
Cellular processes	Gap junction
Cellular processes	Regulation of actin cytoskeleton
Cellular processes	Necroptosis
Cellular processes	Ferroptosis
