# Supplementary material for: Multi‐Omics Analysis by Machine Learning Identified Lysophosphatidic Acid as a Biomarker and Therapeutic Target for Porcine Reproductive and Respiratory Syndrome
Source: Adv Sci (Weinh). 2024 Jul 8;11(34):2402025. doi: 10.1002/advs.202402025 (PMC11425916; doi:10.1002/advs.202402025)
Supplement: Supplementary file 3 — Supplementary Table S2 [file ADVS-11-2402025-s004.xlsx]

## Sheet: Metabolites
Differentially expressed metabolites in clinical cohort and animal experiment data.
Clinical cohort	Animal experiment
(−)-nabilone	(2-amino-1-hydroxyethyl)phosphonate
(+/-)18-hepe	(3r)-beta-leucine
(+/-)9,10-dihydroxy-12z-octadecenoic acid	(3z)-phycocyanobilin
(3-hydroxy-2-oxo-2,3-dihydro-1h-indol-3-yl)acetonitrile	(3z)-phycoerythrobilin
(8e)-2-amino-8-octadecene-1,3,4-triol	(4s)-4-hydroxy-5-phosphooxypentane-2,3-dione
(9cis)-retinal	(r)-(homo)2-citrate
(e)-2-[(2s)-2-amino-2-carboxyethoxy]-2-hydroxyethenediazonium	(r)-2-hydroxyglutarate
(r)-malate	(r)-2-methylmalate
1,5-dan	(r)-3-(indol-3-yl)-2-oxobutyrate
12-hydroxydodecanoic acid	(r)-lactaldehyde
15-deoxy-δ12,14-prostaglandin a1	(s)-2-aminobutyric acid
16-hydroxyhexadecanoic acid	(s)-2-hydroxyglutarate
1-linoleyl-sn-glycerol 3-phosphate	(s)-2-methylmalate
1-methyl-2,3,4,9-tetrahydro-1h-beta-carboline-1,3-dicarboxylic acid	(s)-carnitine
1-methyl-l-histidine	1,3,7-trimethyl-5-hydroxyisourate
2,6-di-tert-butylhydroquinone	1-amino-1-deoxy-scyllo-inositol
20-hydroxy-(5z,8z,11z,14z)-eicosatetraenoic acid	1-methyladenosine
2-hydroxycinnamic acid	1-methylhistidine
2-oxoglutaric acid	1-methylnicotinamide
3-(4-methoxyphenyl)propyl hydrogen sulfate	1-oleoyl-sn-glycerol 3-phosphate
3-{[(2-aminoethoxy)(hydroxy)phosphoryl]oxy}-2-(undecanoyloxy)propyl undecanoate	2-[(2r,5z)-2-carboxy-4-methylthiazol-5(2h)-ylidene]ethyl phosphate
3-hydroxydecanoic acid	2-amino-3,7-dideoxy-d-threo-hept-6-ulosonic acid
3-methylsulfolene	2-amino-4,5-dihydroxy-6-oxo-7-(phosphooxy)heptanoate
4-hydroxy-5-methylfuran-3(2h)-one	2-c-methyl-d-erythritol 4-phosphate
5-aminovaleric acid	2-dehydro-3-deoxy-d-xylonate
5-hydroxy-2-furoic acid	2-dehydro-3-deoxy-l-arabinonate
5-octyl-2-oxotetrahydro-3-furancarboxylic acid	2-deoxy-d-ribose 1-phosphate
5α-pregnan-3,20-dione	2-hydroxy-4-(1-oxo-1,3-dihydro-2h-inden-2-ylidene)-but-2-enoic acid
6-acetamido-2-oxohexanoic acid	2-hydroxy-4-(2-oxo-1,3-dihydro-2h-inden-1-ylidene)but-2-enoic acid
6-methylquinoline	2-hydroxyadenine
8(s)-hydroxy-(5z,9e,11z,14z)-eicosatetraenoic acid	2-hydroxyglutarate
8-demethyl meiqx	2-oleoyl-1-palmitoyl-sn-glycero-3-phosphocholine(pc(16:0/18:1(9z)))
9,10-dihydroxystearic acid	2'-o-methylinosine
aderbasib	2-oxoglutaramate
aliskiren	3-(uracil-1-yl)-l-alanine
alpha-aminoadipic acid	3',5'-cyclic cmp
amoxapine	3-beta-d-galactosyl-sn-glycerol
amrinone	3-hydroxy-5-phosphooxypentane-2,4-dione
aniracetam	3-hydroxybenzoate
b-alanine	3-hydroxyisovaleric acid
brivaracetam	3-indoleacrylate
5433281	3-methoxy-4-hydroxyphenylglycol sulfate
bufa-20,22-dienolide	3-methylindolepyruvate
calicoferol e	3-methylxanthine
capuride	3'-o-methylinosine
chlortetracycline	4-(l-gamma-glutamylamino)butanoate
citrate	4-amino-4-deoxychorismate
coumarone	4-aminobenzoate
creatine	4-chlorobenzoyl-coa
cytidine diphosphate	4-glutathionyl cyclophosphamide
decanoylcarnitine	4-hydroxybenzoate
d-glucopyranuronic acid	4-oxoglutaramate
diaziquone	4-pyridoxic acid
dibenzothiophene	5-hydroxyindoleacetate
diethylpyrocarbonate	5-phosphoribosylamine
dimethyl sulfoxide	5'-phosphoribosylglycinamide
dioleoylphosphatidylethanolamine	7-methylguanosine
dl-carnitine	9-cis-retinoic acid
dl-dipalmitoylphosphatidylcholine	acetate
dl-tryptophan	acetyl phosphate
dl-α-aminocaprylic acid	acetylcarnitine
docosahexaenoic acid	acetylcholine
drostanolone propionate	acetylglycine
d-saccharic acid	adenosine
ecgonine	alizarin
elacytarabine	allocystathionine
ent-cassa-12,15-diene	all-trans-retinoic acid (vitamin a acid)
ent-prostaglandin f2α	alpha-d-glucose
ethosuximide	alpha-ketoglutarate
ethylestrenol	aniline
fumaric acid	argininosuccinic acid
furfuranol	atrolactic acid
gln-lys	benzoate
glu-gly	beta-alanyl-n(pi)-methyl-l-histidine
glutethimide	beta-d-glucose
glycine	butyl lactate
glycoursodeoxycholic acid	caffeic acid
gw9662	carboxymethyloxysuccinate
hecogenin	cis-(homo)2-aconitate
hexanoylcarnitine	coniferyl acetate
homocitrulline	creatinine
hostmaniane	cysteine-s-sulfate
indole	cysteinyldopa
indole-3-acetaldehyde	d-(+)-galactose
indole-3-acetic acid	d-alanyl-d-alanine
indole-3-acrylic acid	d-allo-isoleucine
isocarboxazid	d-allose
isoliquiritigenin	d-arabinonate
isotretinoin	d-arabinono-1,4-lactone
kahweol	d-arabinose
l-allo-threonine	d-arginine
l-arabitol	d-biotin
lauroylcarnitine	deoxyinosine
lavoltidine	d-erythrose 4-phosphate
l-citrulline	d-galactose
levulinic acid	d-gamma-glutamyl-l-lysine
l-glutamine	d-glucono-1,5-lactone
l-methionine	diacetyl
losartan	dihydrothymine
l-proline	dimethylglycine
lt9970000	dl-3-phenyllactic acid
l-tryptophan	dl-glycerol 1-phosphate
malondialdehyde	dl-o-tyrosine
medroxyprogesterone	d-mannitol
menadiol	d-octopine
methylphenidate	d-ribonate
mfcd00025555	d-sorbitol
mfcd03411993	d-tagatose
mono(2-ethylhexyl) phthalate (mehp)	dulcitol
mono(3-carboxypropyl) phthalate	d-xylonate
mu-ac	d-xylono-1,4-lactone
n-[(2s)-2-hydroxypropanoyl]methionine	d-xylonolactone
n-acetyl-d-tryptophan	d-xylose
n-ethylmaleimide	edta
nootkatone	flavone
o-acetylcarnitine	gamma-l-glutamyl-l-2-aminobutyrate
ohmefentanyl	gamma-l-glutamyl-l-cysteine
olaquindox [ban:inn]	gamma-l-glutamyl-l-glutamic acid
otonecine	glycerol 2-phosphate
oxiracetam	glycerol 3-phosphate
oxiramide	glycerophosphocholine
palmitoylcarnitine	glycochenodeoxycholate
pantothenic acid	glycocholic acid
perindoprilat	glycodeoxycholic acid
phenobarbital	glycyl-l-leucine
phenylpyruvic acid	hippuric acid
phosphoric acid	hydrocortisone (cortisol)
piracetam	hypotaurine
promegestone	hypoxanthine
proscillaridin	imidazoleacetic acid
prostaglandin b1	isonicotinic acid
pseudopelletierine	isopentenyladenosine
pyrrolidine	isovalerylglycine
quinolinic acid	l-2,4-diaminobutanoate
qv1mvo1r	lactaldehyde
rizatriptan	l-alanine
skatole	l-arabinonate
sorbitan, monododecanoate	l-arabinono-1,4-lactone
stigmatellin y	l-arabinose
tbhq	l-arabitol
terguride	l-ascorbic acid
thymol sulfate	l-cystathionine
toluene	l-gulonic gamma-lactone
tranexamic acid	l-histidine
valerophenone	l-homophenylalanine
valine	l-iditol
yangonin	l-lysine
	l-malyl-coa
	l-methionine
	l-methionine (r)-s-oxide
	l-methionine (s)-s-oxide
	l-n2-(2-carboxyethyl)arginine
	l-octanoylcarnitine
	l-palmitoylcarnitine
	l-pipecolate
	l-pipecolic acid
	l-prolinamide
	l-proline
	l-threonate
	l-tyrosine
	methyloxaloacetate
	myo-inositol
	n(alpha)-gamma-l-glutamylhistamine
	n-(l-arginino)succinate
	n1-methyl-2-pyridone-5-carboxamide
	n5-ethyl-l-glutamine
	n6-methyladenosine
	n6-methyl-l-lysine
	n-acetyl-l-aspartate
	n-acetyl-l-glutamate
	n-acetyl-l-phenylalanine
	n-acetylornithine
	n-acetylserotonin
	n-glycoloyl-neuraminate
	nicotinamide d-ribonucleotide
	nicotinate
	nicotinate d-ribonucleotide
	nicotine
	nicotinuric acid
	n-sulfo-d-glucosamine
	pantothenate
	pc(18:0/18:1(9z))
	phenylacetylglutamine
	phenyllactic acid
	phenylpropionylglycine
	purine
	putrescine
	pyridoxal phosphate
	pyridoxine
	pyruvaldehyde
	raffinose
	ribitol
	riboflavin
	ribothymidine
	s-acetylphosphopantetheine
	salicylic acid
	sarcosine
	scyllo-inositol
	sn-glycerol 3-phosphate
	sphingomyelin (d18:1/18:0)
	stearamide
	stearoylcarnitine
	taurine
	taurochenodeoxycholate
	taurocholate
	taurodeoxycholic acid
	testosterone
	thymine
	trigonelline
	uracil
	utp
	xanthurenic acid
	xylitol

## Sheet: Lipids
Differentially expressed lipids in clinical cohort and animal experiment data.
Clinical cohort	Animal experiment
PI(18:0p/16:0)	PC(38:8)
TG(15:2/18:1/20:4)	PC(36:3)
PI(16:0e/18:1)	PC(42:11)
TG(18:1/18:3/18:3)	PC(34:5)
CerG1(d34:1)	PC(40:9)
SM(d22:1/20:2)	PC(32:3)
SM(d18:1/25:3)	PC(38:5)
PI(16:0e/22:5)	PC(44:12)
TG(17:4/18:1/18:3)	PC(45:11)
SM(d20:0/14:0)	PC(38:7)
PEt(42:6)	PC(36:6p)
SM(d22:2/20:1)	PC(38:9)
TG(16:0/18:2/20:5)	PC(34:4)
PC(18:1/20:4)	PC(18:3/18:2)
SM(d18:1/14:0)	PC(36:5)
PMe(43:4)	PC(35:5)
SM(d18:1/22:3)	PC(42:10)
TG(19:3/18:2/18:2)	PC(44:11)
PEt(42:5)	PC(33:3)
SM(d18:0/18:1)	PC(34:4p)
TG(17:4/18:1/18:1)	PC(15:0/20:4)
PC(18:1/24:7)	PC(18:2/22:6)
SM(d18:1/16:1)	PC(35:4)
MGDG(33:2)	PC(38:3)
Cer(d35:0)	PC(14:0/18:2)
SM(d15:0/18:1)	PC(39:6)
PEt(42:4)	PC(38:6p)
SM(d22:1/19:1)	PC(39:9)
SM(d18:1/20:4)	PC(36:5p)
SM(d18:1/26:3)	PC(16:0/20:5)
PC(16:0/20:2)	PC(34:3)
LPC(34:3)	PC(16:0/20:4)
dMePE(34:0p)	PC(40:8p)
TG(18:1/18:1/22:5)	PC(32:2p)
SM(d32:1)	PC(35:2)
TG(53:7p)	PC(40:7p)
TG(10:0/24:1/24:2)	PC(33:2)
dMePE(32:1/20:4)	PC(39:5)
PC(8:0e/8:0)	PC(32:1p)
PC(10:0e/8:0)	PC(41:6)
TG(18:1/17:3/18:1)	PC(34:2p)
PEt(44:5)	PC(16:0e/20:5)
TG(18:1/18:1/22:1)	PC(38:6e)
SM(d20:1/16:0)	PC(40:6p)
PEt(45:7)	PC(20:2/22:6)
PC(18:2p/20:2)	PC(37:4)
TG(17:4/16:0/22:4)	PC(36:4e)
PC(16:1p/24:6)	PC(16:0/18:2)
SM(d18:1/18:2)	PC(35:1)
PMe(45:6)	PC(37:7p)
TG(12:0/23:1/24:2)	PC(33:0)
Cer(d38:0)	PC(42:7)
dMePE(36:1p)	PC(31:0)
TG(16:0/17:3/18:3)	PC(16:0/22:4)
PC(18:1p/16:0)	PC(15:0/18:1)
PC(16:1p/22:5)	PC(33:1)
DG(32:1e)	PC(17:0/20:4)
TG(55:10p)	PC(41:8)
PC(19:1/18:1)	PC(16:0e/20:4)
DG(32:0e)	PC(17:0/18:2)
PC(17:4/19:0)	PC(37:2)
PI(18:0/20:5)	PC(39:6p)
TG(53:7)	PC(37:3)
PE(20:4/23:2)	PC(16:0/16:0)
PC(36:0)	PC(36:2p)
PC(16:1/18:1)	PC(16:0/18:1)
TG(10:0/24:1/24:1)	PC(40:5)
TG(16:0/18:1/22:1)	PC(16:0e/16:0)
PC(18:1p/22:5)	PC(17:0/18:1)
SM(d18:2/20:3)	PC(32:0e)
PC(18:1p/18:2)	PC(19:0/20:4)
dMePE(34:1p)	PC(42:5)
TG(18:1/18:1/21:5)	PC(18:0/18:1)
dMePE(16:1p/22:4)	PC(36:1)
TG(17:0/18:3/18:3)	PC(42:4)
TG(16:1p/18:3/19:3)	PC(37:1)
TG(18:1/20:3/20:4)	PC(18:0e/16:0)
dMePE(16:0e/22:6)	PC(34:0e)
TG(18:1/18:1/20:2)	PC(42:3p)
LPC(37:5)	PC(41:2)
PC(16:0/18:3)	PC(46:6)
PI(16:1/18:1)	PC(37:2p)
CerG1(d18:1/16:1)	PC(44:4)
TG(16:1/18:1/18:3)	PC(44:3)
TG(18:1/18:1/22:0)	PC(42:2e)
DG(53:9)	PC(38:0e)
TG(20:0/18:1/18:1)	PC(42:1)
PEt(40:5e)	PC(44:2)
PE(18:1p/22:4)	PC(18:0/20:4)
TG(18:1/20:4/22:5)	TG(22:5/18:2/20:4)
DG(34:0p)	TG(18:1/18:2/22:6)
CL(87:9)	TG(18:2/18:2/20:4)
Cer(d40:0)	TG(18:1/18:2/18:3)
phSM(d34:1)	TG(18:0/18:2/21:5)
PI(18:0/16:1)	TG(18:1/18:1/22:6)
PS(18:1/22:5)	TG(16:0/16:0/18:3)
PE(20:0p/18:2)	TG(18:1/18:2/18:2)
PC(16:0p/16:0)	TG(18:1/18:2/20:3)
TG(17:4/16:0/18:3)	TG(16:0/18:1/18:2)
PC(42:7e)	TG(18:1/18:1/18:2)
dMePE(16:0e/20:4)	TG(18:0/16:0/18:2)
PC(18:0p/18:0)	TG(18:1/18:1/18:1)
TG(18:2p/18:3/18:3)	TG(18:0/18:1/20:3)
TG(19:0/15:2/17:2)	TG(18:0p/18:1/18:2)
TG(18:1/18:1/22:4)	TG(24:0/18:2/18:3)
TG(17:4/18:3/22:0)	TG(16:0e/16:0/18:1)
PC(18:0p/20:3)	TG(19:1/18:0/18:1)
dMePE(16:0/18:3)	TG(18:1/18:2/21:0)
PC(16:0p/18:1)	TG(20:0p/18:1/18:2)
PI(18:0p/18:1)	TG(18:2/18:2/23:0)
PC(22:4/18:2)	TG(18:1/18:2/22:0)
CerG1(d42:2)	TG(18:1/18:2/24:1)
dMePE(41:6)	TG(16:0/18:1/21:0)
PE(43:6)	TG(16:0e/16:0/18:0)
TG(18:1/18:1/24:6)	TG(18:1/18:2/23:0)
PI(16:0/20:3)	TG(18:1/18:2/24:0)
TG(20:5/18:2/22:5)	TG(16:0/18:1/23:0)
SM(d17:1/18:0)	TG(20:0e/16:0/18:1)
PC(16:0e/22:4)	TG(18:1/18:1/23:0)
TG(20:5/18:2/20:5)	TG(18:0e/16:0/18:0)
PC(18:0/22:2)	TG(16:0/18:1/24:0)
Cer(d42:4)	TG(26:0/18:1/18:2)
PC(16:0/19:3)	TG(18:1/18:1/24:0)
TG(26:4/16:0/18:1)	TG(25:0/18:1/18:1)
TG(17:0/17:0/19:3)	TG(20:0e/16:0/18:0)
PE(36:2e)	TG(18:0/18:1/24:0)
TG(20:0/18:2/20:5)	TG(26:0/18:1/18:1)
PC(17:0)	SM(d34:2)
TG(16:1p/18:3/20:4)	SM(d36:5)
TG(16:1/18:1/18:1)	SM(d32:0)
dMePE(16:0/22:4)	SM(d34:3)
TG(20:0/14:1/22:0)	SM(d33:1)
LPC(35:6)	SM(d33:0)
TG(15:0/18:2/20:4)	SM(d34:1)
PE(38:5)	SM(d36:4)
MGDG(39:8)	SM(d36:2)
TG(19:1/18:1/18:1)	SM(d38:5)
PC(18:0e/18:1)	SM(d34:0)
LdMePE(14:0)	SM(d36:1)
PI(18:1/20:3)	SM(d37:4)
TG(19:2/17:2/19:2)	SM(d38:2)
TG(17:4/18:1/20:4)	SM(d40:5)
DG(40:5p)	SM(d40:3)
dMePE(16:0e/18:1)	SM(d42:4)
TG(20:1/18:1/18:2)	SM(d44:7)
TG(16:0/20:5/22:6)	SM(d36:0)
PMe(43:5)	SM(d37:1)
PC(42:6)	SM(d39:4)
LPEt(14:0)	SM(d41:3)
TG(24:5/18:0/18:1)	SM(d38:1)
dMePE(14:0p/22:4)	SM(d42:3)
TG(16:1/17:1/18:1)	SM(d40:2)
PC(38:2)	SM(d18:1/24:2)
DG(40:4p)	SM(d44:6)
TG(18:1/18:1/20:3)	SM(d38:0)
TG(18:2/18:2/22:6)	SM(d41:2)
TG(18:1/18:2/22:1)	SM(d43:5)
PE(35:5)	SM(d39:1)
PC(41:8p)	SM(d41:4)
TG(12:0p/22:4/22:4)	SM(d43:3)
TG(16:1/20:5/20:5)	SM(d45:6)
PC(15:0/22:5)	SM(d42:2)
LdMePE(16:0e)	SM(d18:1/24:1)
PC(17:4/16:0)	SM(d44:5)
dMePE(34:3p)	SM(d40:1)
PE(18:0e/22:6)	SM(d18:1/24:3)
PC(42:2)	SM(d46:6)
ZyE(0:0)	SM(d18:1/21:1)
DG(34:3e)	SM(d40:0)
PC(18:0p/22:4)	SM(d43:2)
PE(16:0e/22:5)	SM(d41:1)
PC(19:1/18:0)	SM(d46:5)
LPC(35:5)	SM(d42:1)
TG(22:2/14:1/22:2)	SM(d18:1/21:0)
dMePE(18:0p/16:0)	SM(d54:8)
PC(18:1/22:2)	LPC(20:5)
TG(19:1/18:1/20:4)	LPC(14:0)
TG(15:0/18:1/18:2)	LPC(20:4)
TG(18:0/18:1/18:2)	LPC(18:2)
TG(18:0/16:1/18:0)	LPC(14:0e)
TG(18:1/14:0/18:1)	LPC(17:3)
PE(40:5e)	LPC(15:0)
SQDG(18:0/18:0)	LPC(15:2)
Cer(d40:4)	LPC(19:4)
TG(17:0/18:1/20:1)	LPC(17:1)
PC(39:8)	LPC(24:6)
PC(18:0e/22:5)	LPC(18:1p)
TG(17:0/18:1/18:3)	LPC(20:3)
PC(46:13)	LPC(24:5)
TG(16:0/18:2/18:3)	LPC(16:0e)
MGDG(43:10)	LPC(18:2p)
PC(24:4/18:0)	LPC(18:0p)
TG(16:2/18:2/18:3)	LPC(18:0)
PC(37:8)	LPC(24:4)
TG(15:0/18:1/18:3)	LPC(18:0e)
TG(12:0e/22:4/22:4)	LPC(21:3)
TG(12:0e/20:4/22:4)	LPC(22:3)
PC(19:1/18:2)	LPC(26:5)
TG(17:0/18:2/22:5)	LPC(24:2)
TG(20:3/18:2/20:5)	LPC(22:0)
PC(39:7p)	LPC(24:3)
SM(d53:2)	LPC(24:1)
TG(20:4/17:1/20:4)	LPC(26:4)
PC(42:6e)	LPC(26:2)
PE(18:0/22:4)	PI(16:0/18:3)
TG(16:0/16:0/21:5)	PI(16:0/22:6)
DG(50:2)	PI(16:0/20:4)
PC(18:4/18:1)	PI(16:0e/22:6)
TG(16:0/16:0/20:4)	PI(18:1/18:2)
PC(40:2)	PI(17:0/20:4)
PG(16:0/18:1)	PI(17:0/22:5)
LPMe(17:1)	PI(18:0p/18:2)
TG(14:0e/18:1/18:1)	PI(34:1)
TG(17:4/18:1/22:4)	PI(36:2)
TG(16:0/16:1/18:3)	PI(18:0e/18:2)
PE(18:0/22:5)	PI(18:0/22:4)
PC(20:0/18:1)	PI(18:0/18:1)
TG(18:4/16:1/18:3)	PI(36:1)
TG(19:1/16:1/19:0)	PE(16:0/20:5)
PC(20:1/14:1)	PE(18:2/18:2)
TG(18:0/20:4/20:4)	PE(18:2p/22:6)
DG(36:3e)	PE(36:4p)
DG(35:3p)	PE(18:2p/18:2)
PC(18:0p/22:5)	PE(16:0/18:2)
TG(19:5/18:2/18:2)	PE(16:0p/20:4)
TG(15:0/16:0/20:4)	PE(40:5)
PC(18:1p/20:4)	PE(18:0/18:1)
TG(14:0/20:5/20:5)	PE(52:5)
PE(16:0p/20:1)	ChE(22:6)
PE(18:0p/22:6)	ChE(22:5)
TG(19:0/18:1/18:2)	ChE(16:1)
PC(16:1/18:2)	ChE(20:3)
PE(38:4p)	ChE(18:1)
LPE(20:4)	ChE(16:0)
Cer(d18:1/22:0)	ChE(20:1)
dMePE(38:6)	ChE(18:0)
PG(18:0/18:1)	ChE(20:5)
PC(20:0p/20:4)	ChE(18:3)
PC(18:0/19:5)	Cer(d18:1/16:0)
TG(16:0/17:1/18:1)	Cer(d18:1/18:0)
TG(16:1p/18:3/20:3)	Cer(d18:0/18:0)
DG(35:2p)	Cer(d18:1/20:0)
DG(37:3p)	LPA(20:5)
LPC(17:4)	LPA(16:1)
CL(23:0/18:0/20:4/18:0)	LPA(20:4)
dMePE(17:0/20:4)	LPA(18:2)
dMePE(32:2)	LPA(22:5)
DG(36:4e)	LPA(16:0)
TG(14:0e/19:4/19:4)	LPA(18:0)
TG(15:0/18:3/18:3)	DG(18:2/20:4)
dMePE(18:1/20:4)	DG(22:5/18:2)
PE(20:0p/20:4)	DG(18:2/18:2)
TG(17:4/18:2/18:3)	DG(18:1/18:2)
TG(26:2/18:2/18:2)	DG(20:1/18:2)
PC(18:2p/24:2)	PS(41:5)
TG(18:0p/18:3/18:3)	PS(39:3)
dMePE(36:6)	PS(39:2)
PC(18:2p/23:6)	PS(18:2/18:2)
PC(20:3/20:4)	PG(50:5)
TG(19:2/17:1/19:2)	PG(48:3)
TG(16:0p/18:2/18:3)	OAHFA(40:7)
Cer(d18:0/24:0)	MG(22:5)
TG(52:8e)	MG(16:0)
PC(40:2e)	FA(22:5)
PC(18:1/20:5)	LdMePE(18:2)
PC(22:3/18:2)	LdMePE(16:0)
CL(23:5/16:0/20:4/24:1)	dMePE(50:5)
LPC(37:4)	CerG1(d18:1/16:0)
TG(24:4/18:1/18:1)	CerG1(d18:1/24:1)
PC(20:5/18:2)	CerG1(d18:1/22:0)
PC(18:0/24:7)	CerG1(d18:1/24:0)
PC(18:3/24:7)	CerG2(d18:1/24:0)
CL(80:14)	CerG3(d18:1/20:0)
PC(38:1e)	CerG3(d18:1/16:0)
PI(18:2/18:2)	CerG3(d18:1/22:0)
TG(18:2/13:0/18:2)	CerG3(d18:1/24:0)
TG(16:0/16:0/24:1)	CerG3GNAc2(d34:2)
TG(12:0p/20:3/22:4)	CerG3GNAc2(d34:1)
TG(18:2/18:2/21:3)	LPS(20:4)
TG(26:4/16:0/18:2)	LPS(18:0)
PE(18:0/20:3)	GM1(d31:1)
PE(36:3)	GM3(d34:1)
TG(15:1/18:1/18:2)	GM3(d34:2)
TG(18:0/18:0/21:4)	SoP(d18:1)
DG(40:0p)	Co(Q10)
ChE(19:3)	DGDG(30:3)
dMePE(34:2p)	ZyE(18:3)
dMePE(35:4)	GD3(d34:1)
PE(17:0/20:4)	LPG(18:0)
TG(18:1/18:1/23:3)
TG(16:0/17:0/18:2)
TG(18:1/20:5/24:0)
PE(18:0p/16:1)
CL(83:4)
PE(16:0p/18:1)
TG(14:0/18:2/18:2)
PE(18:2/20:4)
DG(32:3p)
MGDG(37:4)
dMePE(16:0p/16:1)
dMePE(16:1p/18:1)
PE(18:0/22:6)
PMe(35:2)
PE(36:1)
PE(16:1/18:1)
TG(14:0p/20:4/20:5)
dMePE(15:0/18:1)
PE(18:0/20:5)
PE(18:1p/18:1)
TG(18:3/14:1/18:3)
TG(28:5/16:0/16:0)
TG(27:4/16:0/16:0)
TG(17:0/17:0/19:4)
PC(19:1/22:4)
MGDG(18:0/22:6)
TG(18:0p/18:0/18:2)
TG(24:5/18:1/20:4)
PE(40:6p)
TG(19:5/18:2/18:3)
PA(18:0/18:2)
PC(24:6/18:2)
TG(17:4/18:2/20:4)
TG(18:1/20:4/23:0)
PC(17:4/18:2)
PE(18:0p/20:3)
TG(28:0/18:1/18:1)
PEt(44:8)
dMePE(16:0p/22:6)
PC(35:0)
dMePE(14:0p/22:6)
TG(20:2/18:2/18:2)
PE(16:0p/22:6)
DG(30:1e)
PC(35:0p)
TG(18:0e/18:1/18:2)
TG(17:0/20:4/20:5)
TG(28:0/16:0/18:1)
TG(16:0/14:0/20:4)
TG(30:0/18:1/18:1)
TG(16:0p/18:3/20:3)
PC(16:0e/20:3)
TG(18:1/18:2/23:1)
PE(34:2e)
PC(30:1e)
dMePE(33:2)
DG(18:0/18:2)
PE(16:0/22:4)
TG(16:0/12:0/20:4)
PC(19:1/20:4)
TG(26:0/18:1/20:4)
TG(16:0/16:0/23:0)
DG(40:3p)
dMePE(16:1/16:1)
TG(26:0/18:1/20:5)
DGDG(15:0/15:0)
PI(17:0/18:1)
DG(38:2e)
TG(28:0/18:1/18:2)
LPC(19:0)
TG(20:0p/18:3/18:3)
TG(18:4/14:0/16:0)
So(d12:0)
TG(30:0/18:1/18:2)
So(d14:0)
PC(16:0p/22:4)
TG(26:2/18:1/18:1)
TG(30:0/16:0/18:1)
PE(18:0/18:3)
PC(33:0e)
TG(18:1p/18:2/18:2)
TG(26:0/18:2/20:5)
PC(18:1/21:5)
TG(20:3/20:3/20:4)
TG(16:0/12:0/18:1)
TG(16:1/16:1/24:2)
MGDG(22:4/22:4)
TG(25:0/18:0/18:1)
DG(37:2p)
TG(50:3e)
PC(20:3/21:5)
PC(12:0/18:2)
TG(18:0/17:0/18:3)
LdMePE(16:1)
TG(18:0/17:0/20:3)
DG(28:0e)
So(d17:0)
TG(18:0/18:1/24:7)
dMePE(14:0e/22:6)
TG(14:0/18:3/18:3)
DG(18:0/20:4)
PE(18:1/18:2)
TG(18:0/16:2/18:0)
TG(15:1/16:0/16:0)
TG(18:1/20:4/24:1)
PE(18:1/18:3)
TG(16:0/16:0/19:4)
DG(36:4/18:1)
TG(18:0/16:0/24:0)
DG(31:2p)
PC(41:4)
PC(18:2p/24:6)
DG(36:4/16:0)
TG(14:0/14:0/20:4)
TG(15:0/20:4/20:5)
TG(18:2p/16:0/18:1)
DG(29:0e)
MGDG(39:4)
TG(18:1/18:1/19:3)
PC(33:0p)
PC(18:2p/21:5)
DG(31:0p)
TG(18:3/20:4/20:5)
DG(34:2)
TG(28:0/18:2/18:2)
TG(18:1/18:2/22:3)
TG(18:2/18:2/21:6)
PC(40:1)
TG(18:1/12:0/20:5)
PC(15:1/18:1)
TG(18:2p/16:0/18:3)
TG(18:2/20:4/20:4)
PC(16:0e/22:6)
PC(22:1/14:1)
TG(18:0p/16:0/18:2)
TG(18:1/20:5/22:0)
PC(33:4)
DG(30:2p)
PC(44:10)
LPI(18:0)
PS(18:0/22:4)
TG(51:7p)
TG(18:1/12:0/18:2)
DG(18:0/18:1)
TG(20:0/14:1/22:2)
CL(23:1/18:2/20:4/24:1)
TG(15:0/14:0/18:1)
PE(17:0/18:1)
TG(15:2/18:2/18:2)
PS(17:0/18:1)
TG(16:0/16:1/16:1)
DG(51:8)
PE(20:0p/18:1)
TG(18:4/15:0/16:1)
dMePE(36:5)
MGDG(16:0/22:6)
TG(19:1/17:2/19:0)
TG(16:0e/18:1/18:3)
TG(18:1/14:0/14:0)
PI(16:0e/22:4)
TG(19:2/18:2/18:2)
dMePE(17:1/16:0)
TG(18:1/20:4/21:0)
PC(18:1p/22:4)
PC(31:0e)
PC(43:1p)
TG(17:0/17:0/17:1)
CL(23:0/18:1/18:1/18:1)
TG(16:2/20:4/20:5)
TG(20:3/18:2/18:2)
TG(20:4/17:2/20:4)
PC(18:3/22:6)
PA(18:0/18:1)
PE(18:1p/22:6)
dMePE(16:1p/22:6)
PC(18:0e/24:6)
TG(17:0/12:0/18:2)
PC(21:4/18:2)
PS(18:1/20:4)
DG(35:4p)
ChE(17:1)
TG(12:0/18:2/18:2)
TG(20:1p/18:1/18:3)
TG(29:0/16:0/18:1)
TG(18:4/18:1/18:2)
TG(24:5/18:1/18:2)
CL(86:14)
PC(18:1/14:0)
TG(18:1/19:2/20:4)
TG(18:1/18:2/19:3)
TG(16:0/16:1/16:2)
PC(16:0p/24:6)
TG(30:0/18:2/18:2)
TG(15:0/16:1/16:1)
TG(22:4/18:2/22:4)
PC(24:5/18:1)
TG(12:0p/20:4/20:4)
TG(18:1/12:0/18:3)
PI(18:0e/22:4)
TG(16:0/17:0/20:3)
dMePE(16:1p/18:2)
TG(16:0e/8:0/8:0)
TG(18:3/18:2/20:4)
DG(28:0p)
TG(12:0/14:0/20:4)
dMePE(20:3/18:2)
TG(18:0e/18:3/18:3)
TG(17:0/18:1/22:4)
LPS(18:1)
TG(19:1/20:4/20:5)
TG(15:2/18:2/21:6)
TG(18:0/18:1/18:3)
PC(18:1/23:5)
PC(17:0/22:4)
PS(18:1/18:2)
PC(44:9)
So(d22:1)
TG(18:0p/18:2/18:3)
TG(18:1p/8:0/8:0)
PE(16:0e/22:6)
TG(18:4/18:1/18:1)
TG(18:2/18:2/23:1)
TG(12:0/17:1/18:2)
TG(18:3/18:2/21:6)
DG(18:4/18:1)
PS(18:0/22:5)
PC(35:6p)
TG(14:0p/9:0/11:0)
PC(24:4/18:2)
DG(32:3e)
TG(18:1/18:1/19:5)
TG(18:0/18:0/18:3)
TG(10:0/12:0/18:2)
TG(18:2/13:1/18:2)
LPEt(16:1)
PE(18:0p/17:1)
TG(10:0/18:1/20:5)
TG(18:1/20:4/24:6)
DG(34:1)
TG(18:4/15:1/24:6)
TG(16:2/18:1/18:1)
TG(18:4/14:0/14:0)
PE(18:2p/20:4)
PC(16:0e/24:6)
TG(29:5/16:0/16:0)
TG(30:0/17:0/18:1)
TG(15:0/12:0/18:1)
PC(43:3e)
TG(14:0p/20:5/20:5)
TG(18:1/18:1/20:5)
TG(15:0/14:0/16:0)
TG(16:0e/18:2/18:3)
TG(16:0p/9:0/9:0)
PC(42:8p)
DG(28:2p)
TG(51:3)
TG(19:4/18:2/18:2)
TG(18:4/18:2/18:2)
DG(26:0e)
PG(15:0/15:0)
TG(16:0/16:0/18:2)
TG(10:0/12:0/20:5)
TG(15:0/12:0/18:2)
PEt(16:0/18:1)
PC(39:3)
PS(18:0/20:5)
DG(40:1p)
DG(26:0p)
TG(6:0/22:0/24:2)
TG(55:9)
PC(41:9)
PC(20:4/24:7)
TG(12:0/12:0/23:5)
TG(8:0/18:1/18:2)
TG(8:0/12:0/20:5)
TG(18:0/16:0/18:3)
TG(8:0/18:2/18:2)
SM(d42:8)
TG(12:0/12:0/20:4)
PC(20:3/18:2)
PMe(17:1/18:1)
PS(36:2)
TG(12:0/12:0/22:6)
CerG3GNAc1(d36:1+O)
TG(16:0/8:0/20:5)
DG(12:0/18:2)
SM(d16:1/18:1)
PG(30:0)
PC(31:4/18:2)
phSM(d42:3)
PIP(16:0/17:0)
DG(14:0/18:2)
PC(31:3/18:2)
DG(18:1/12:0)
PE(33:1)
TG(16:0/12:0/12:0)
CerG2(d18:1/24:2)
PG(16:0/16:1)
PG(15:0/18:2)
TG(8:0/12:0/18:2)
TG(8:0/18:2/22:5)
TG(12:0/12:0/18:3)
TG(8:0/18:2/20:5)
dMePE(38:6e)
PC(27:3)
PA(17:0/18:1)
Cer(d38:4)
TG(12:0/12:0/18:2)
DG(28:1)
PC(31:4)
TG(10:0/18:1/18:2)
TG(24:5/12:0/12:0)
PA(32:6/18:1)
PC(20:2)
CL(85:15)
CerG3(d18:1/26:1)
PC(8:0e/10:0)
dMePE(22:0)
Cer(d34:1+O)
LdMePE(16:0p)
PC(33:6)
CerP(d31:2)
PC(25:2)
TG(14:0e/16:0/18:1)
PC(22:0)
CL(23:1/18:0/18:0/18:1)
PC(25:0)
CL(23:0/16:0/16:0/18:1)
CL(85:11)
PG(32:2)
PEt(48:7)
TG(4:0/16:0/18:1)
LPC(10:0p)
DG(34:4/16:0)
CL(18:1/18:1/22:0/18:0)
PC(45:5)
TG(8:0/18:3/20:5)
PC(20:0)
TG(4:0/18:2/23:4)
PC(16:0)
SQDG(34:4)
CL(20:5/18:1/18:2/18:2)
dMePE(32:4)
PE(14:0/20:4)
PS(18:3/18:2)
PE(14:0e/22:6)
SQDG(43:5)
Cer(d32:1)
dMePE(12:0e/22:5)
CerG3GNAc1(d34:2)
DG(40:5)
LPI(16:0)
TG(16:1/9:0/18:1)
LdMePE(22:6)
CL(20:5/18:2/18:2/18:2)
Cer(d17:0)
TG(4:0/18:1/23:4)
dMePE(24:0)
CerG3GNAc1(d40:2)
PC(26:0/18:1)
CerG3(d18:1/22:1)
TG(4:0/16:0/16:0)
CL(82:2)
LPI(20:4)
PE(24:0)
Cer(d40:2)
PA(18:1/20:4)
PC(27:2)
LPE(18:2p)
Cer(d18:0/16:0)
MGDG(20:4/20:4)
TG(10:0/12:0/18:3)
PG(41:2)
PI(16:1/16:1)
DG(16:0/16:1)
dMePE(32:3p)
PC(39:5e)
LPC(13:1)
PS(18:0/16:0)
PS(18:1/24:0)
dMePE(30:0)
GD3(d42:2)
GM3(d40:1)
PG(18:1/18:2)
TG(17:0/12:0/12:0)
CL(21:0/22:2/22:6/22:6)
TG(12:0/12:0/22:0)
LPMe(19:5)
TG(20:5/20:5/22:6)
PS(17:1/18:1)
PC(54:13)
DG(12:0/18:3)
CL(85:14)
TG(8:0/12:0/20:4)
PEt(56:0)
SQDG(44:6)
TG(26:1)
GM2(d18:0)
TG(16:0/16:0/20:5)
