# Supplementary material for: Multi‐Omics Analysis by Machine Learning Identified Lysophosphatidic Acid as a Biomarker and Therapeutic Target for Porcine Reproductive and Respiratory Syndrome
Source: Adv Sci (Weinh). 2024 Jul 8;11(34):2402025. doi: 10.1002/advs.202402025 (PMC11425916; doi:10.1002/advs.202402025)
Supplement: Supplementary file 4 — Supplementary Table S3 [file ADVS-11-2402025-s005.xlsx]

## Sheet: PRRSV_vs_Mock
Identification of differentially expressed genes in PRRSV infected group compared with mock infected.
GeneSymbol	FoldChange	Log2FC	QValue	Trend
abc1	1.37664	0.46115	0.616166	No
abc2	1.0076	0.0109167	0.937362	No
abc3	1.1647	0.219959	0.018669	No
abc4	0.866765	-0.206287	0.498459	No
abc5	1.09263	0.127801	0.0103805	No
abc6	1.15779	0.211374	5.47e-06	No
abc7	1.10484	0.143834	0.00175016	No
abc8	1.67334	0.742729	3.19e-31	No
abc9	1.02145	0.0306131	0.809056	No
abc10	0.691662	-0.531861	0.792177	No
abc11	1.03094	0.0439604	0.977659	No
abc12	1.01482	0.0212179	0.556217	No
abc13	1.61752	0.693779	0.0441625	No
abc14	0.71269	-0.488653	0.609717	No
abc15	0.989051	-0.0158835	0.858652	No
abc16	1.00568	0.00817582	0.939167	No
abc17	1.03372	0.0478426	0.253873	No
abc18	0.847136	-0.239335	1.05e-05	No
abc19	0.977919	-0.0322124	0.522518	No
abc20	0.977215	-0.0332524	0.550192	No
abc21	0.901048	-0.150324	0.0458798	No
abc22	2.061	1.04334	0.465498	No
A1CF	0.655485	-0.609365	0.128288	No
A2M	1.20595	0.27017	0.818905	No
A3GALT2	0.788607	-0.342622	0.166908	No
A4GALT	0.799329	-0.323139	0.0111968	No
A4GNT	2.18015	1.12443	0.178931	No
AAAS	0.721349	-0.471232	1.54e-08	No
AACS	1.15515	0.208084	0.0208035	No
AADAT	2.01019	1.00733	0.802411	No
AAED1	0.791188	-0.337907	0.000489383	No
AAGAB	1.08789	0.121539	0.0344944	No
AAK1	1.02377	0.0338859	0.75192	No
AAMDC	1.23355	0.302822	0.0374897	No
AAMP	0.984802	-0.0220947	0.683018	No
AAR2	0.675398	-0.56619	2.2e-12	No
AARS	0.902223	-0.148445	0.167741	No
AARS2	0.845433	-0.242238	0.0328043	No
AARSD1	0.7586	-0.398588	1.32e-09	No
AASDH	0.986994	-0.0188861	0.807191	No
AASDHPPT	0.987109	-0.018719	0.713769	No
AASS	0.948181	-0.0767656	0.575565	No
AATF	0.787311	-0.344995	5.83e-07	No
AATK	1.8391	0.879003	0.106297	No
ABAT	1.55219	0.634306	0.527665	No
ABCA1	1.54324	0.62596	3.18e-22	No
ABCA12	2.35731	1.23714	0.18068	No
ABCA2	1.3565	0.439887	1.22e-12	No
ABCA3	1.8961	0.923032	0.000716396	No
ABCA4	1.17134	0.228164	0.47265	No
ABCA5	1.27614	0.351786	8.32e-06	No
ABCA7	1.33989	0.422111	0.0024845	No
ABCB1	1.11275	0.154131	0.0697482	No
ABCB10	0.963551	-0.0535664	0.488378	No
ABCB11	2.35998	1.23877	0.179106	No
ABCB4	1.28989	0.367251	0.79839	No
ABCB6	0.874801	-0.192973	0.0419488	No
ABCB7	0.90435	-0.145046	0.0178917	No
ABCB8	0.669192	-0.579509	1.38e-14	No
ABCB9	1.38798	0.472987	0.020598	No
ABCC1	1.15146	0.20347	0.0195784	No
ABCC10	0.902048	-0.148724	0.401111	No
ABCC11	1.03368	0.0477875	0.974686	No
ABCC2	1.03644	0.0516312	0.244728	No
ABCC3	1.13031	0.17672	0.000273564	No
ABCC4	1.2688	0.343469	9.42e-16	No
ABCC5	1.39682	0.482144	2.28e-18	No
ABCC6	1.28245	0.358904	0.0326425	No
ABCC8	0.786527	-0.346431	0.483169	No
ABCD1	1.02534	0.0360956	0.685355	No
ABCD2	2.01019	1.00733	0.803623	No
ABCD3	0.854778	-0.226379	2.32e-06	No
ABCD4	1.40526	0.490834	0.000405775	No
ABCE1	0.725073	-0.463803	1.69e-23	No
ABCF1	0.73891	-0.43653	8.76e-14	No
ABCF2	0.748992	-0.416978	7.83e-10	No
ABCF3	0.874064	-0.19419	0.00189745	No
ABCG1	1.89825	0.924667	6.71e-45	No
ABCG2	0.695998	-0.522846	6.84e-05	No
ABCG4	2.06783	1.04812	0.157322	No
ABCG5	2.01019	1.00733	0.803241	No
ABCG8	2.01019	1.00733	0.803241	No
ABHD1	0.943621	-0.0837208	0.853872	No
ABHD10	0.722927	-0.468078	4.22e-11	No
ABHD11	0.830094	-0.268653	0.00138027	No
ABHD12	1.00462	0.00665701	0.898773	No
ABHD12B	0.884797	-0.176582	0.839851	No
ABHD13	0.880435	-0.183711	0.0407638	No
ABHD14A	1.0703	0.0980183	0.198583	No
ABHD14B	1.01966	0.028082	0.829573	No
ABHD15	0.790697	-0.338803	0.466715	No
ABHD16A	0.910636	-0.135054	0.188394	No
ABHD16B	1.66176	0.732708	0.253391	No
ABHD17A	0.944142	-0.082924	0.20823	No
ABHD17B	0.865996	-0.207568	0.019522	No
ABHD17C	1.22062	0.287616	0.000139935	No
ABHD18	1.28699	0.363998	0.000499152	No
ABHD2	1.07226	0.100654	0.0111413	No
ABHD3	0.847596	-0.238551	0.00201345	No
ABHD4	1.16635	0.222	0.000235038	No
ABHD5	0.942235	-0.0858419	0.550588	No
ABHD6	1.1295	0.175678	0.025255	No
ABHD8	0.906505	-0.141614	0.352101	No
ABI1	1.1144	0.15627	0.00434697	No
ABI2	1.05588	0.0784522	0.414003	No
ABI3BP	1.34773	0.430529	0.484638	No
ABL1	0.945556	-0.0807647	0.182376	No
ABL2	1.29728	0.375486	9.77e-16	No
ABLIM1	0.835533	-0.259231	2.39e-07	No
ABLIM2	1.52077	0.604805	0.336113	No
ABLIM3	0.969611	-0.0445223	0.517731	No
ABO	1.54695	0.629427	0.535635	No
ABR	1.10043	0.138062	0.00255288	No
ABRACL	1.02283	0.0325643	0.909819	No
ABRAXAS1	1.15489	0.20776	0.0312322	No
ABRAXAS2	1.05579	0.0783265	0.411236	No
ABT1	0.681768	-0.552647	9.73e-07	No
ABTB1	1.1268	0.172236	0.117268	No
ABTB2	1.25218	0.324437	1.08e-05	No
ACAA1	1.00554	0.00796981	0.912764	No
ACAA2	0.954504	-0.0671763	0.427685	No
ACACA	0.818671	-0.288644	9.79e-13	No
ACACB	0.619587	-0.690622	0.663055	No
ACAD10	1.12044	0.164063	0.0419107	No
ACAD11	1.04055	0.0573469	0.646916	No
ACAD8	0.813796	-0.297261	0.00130071	No
ACAD9	0.861166	-0.215636	0.000749376	No
ACADL	1.07789	0.108211	0.272508	No
ACADM	0.803975	-0.314777	3.98e-14	No
ACADS	1.06418	0.0897454	0.140237	No
ACADSB	0.921771	-0.11752	0.068778	No
ACADVL	0.937862	-0.0925518	0.0537295	No
ACAN	0.555078	-0.849237	0.728042	No
ACAP1	1.53794	0.620996	4.52e-05	No
ACAP2	1.23227	0.30132	2.96e-08	No
ACAP3	1.15218	0.204371	0.0214379	No
ACAT1	1.19648	0.258798	1.7e-09	No
ACAT2	0.632056	-0.661875	3.1e-27	No
ACBD3	1.08738	0.120855	0.198973	No
ACBD4	1.09292	0.128193	0.349065	No
ACBD5	0.990491	-0.0137842	0.850759	No
ACBD6	1.03907	0.055292	0.29611	No
ACBD7	1.60444	0.682073	0.445588	No
ACCSL	2.76051	1.46494	0.168063	No
ACD	0.884807	-0.176565	0.0937034	No
ACE	2.41167	1.27003	0.370427	No
ACE2	0.300126	-1.73636	0.020996	Down
ACER1	1.28937	0.366667	0.65355	No
ACER2	1.17422	0.231701	0.477589	No
ACER3	0.787544	-0.344568	6.99e-10	No
ACHE	1.41085	0.496563	0.59139	No
ACIN1	0.830355	-0.2682	5.35e-08	No
ACKR2	0.844789	-0.243337	0.797297	No
ACKR3	1.51132	0.59581	1.5e-22	No
ACKR4	1.03209	0.045567	0.987644	No
ACLY	0.743637	-0.42733	6.27e-23	No
ACMSD	2.87078	1.52144	0.488718	No
ACO1	1.90291	0.928208	6.53e-75	No
ACO2	0.886377	-0.174008	4.88e-05	No
ACOD1	5.62603	2.49212	0.313296	No
ACOT11	0.993691	-0.00913044	0.865852	No
ACOT12	0.343011	-1.54367	0.350149	No
ACOT13	1.22268	0.290042	0.147539	No
ACOT6	0.958711	-0.0608318	0.752	No
ACOT7	0.778487	-0.361255	0.000122375	No
ACOT8	0.966443	-0.0492429	0.751414	No
ACOT9	1.0707	0.0985568	0.0453972	No
ACOX1	1.07313	0.101826	0.0238678	No
ACOX2	0.967766	-0.0472705	0.535053	No
ACOX3	1.07291	0.101524	0.361866	No
ACOXL	0.947677	-0.0775331	0.817264	No
ACP1	0.914533	-0.128893	0.0948884	No
ACP2	1.14814	0.199304	0.285603	No
ACP5	1.08991	0.124205	0.318011	No
ACP6	1.08307	0.115128	0.12025	No
ACP7	0.514604	-0.958465	0.598048	No
ACPP	1.03448	0.0489003	0.96044	No
ACPT	1.08346	0.115648	0.588564	No
ACRBP	3.83116	1.93778	0.0183463	Up
ACSBG1	1.27779	0.353653	0.544093	No
ACSF2	1.04044	0.0571891	0.293856	No
ACSF3	1.2323	0.301352	0.0120028	No
ACSL1	1.3784	0.462996	1.24e-29	No
ACSL3	0.896163	-0.158167	8.08e-05	No
ACSL4	1.94206	0.957591	1.75e-178	No
ACSL5	1.01497	0.0214394	0.703138	No
ACSL6	0.688061	-0.539392	0.781396	No
ACSM3	0.686226	-0.543243	0.780024	No
ACSM5	0.838298	-0.254465	0.744785	No
ACSS1	0.554631	-0.8504	0.741068	No
ACSS2	1.02961	0.0420947	0.670099	No
ACSS3	1.03209	0.0455669	0.987661	No
ACTA2	0.369965	-1.43454	0.514941	No
ACTB	1.17646	0.234456	2.66e-12	No
ACTC1	0.15855	-2.65699	0.141421	No
ACTG1	1.46611	0.551994	2.32e-36	No
ACTG2	1.03209	0.0455669	0.987666	No
ACTL10	1.37663	0.461141	0.616165	No
ACTL6A	0.841127	-0.249605	0.000340398	No
ACTL6B	1.72517	0.786742	0.608583	No
ACTL7A	6.72758	2.75009	0.106245	No
ACTL7B	0.555079	-0.849236	0.728161	No
ACTL8	0.683876	-0.548194	4.03e-13	No
ACTN1	1.0517	0.0727213	0.0415332	No
ACTN2	0.645753	-0.630945	0.466191	No
ACTN3	0.590104	-0.760958	0.555984	No
ACTN4	1.20096	0.264193	2.52e-11	No
ACTR10	1.0056	0.00806259	0.87444	No
ACTR1A	0.722153	-0.469623	5.29e-16	No
ACTR1B	1.20963	0.274563	0.0411106	No
ACTR2	0.844652	-0.243571	4.29e-11	No
ACTR3	1.04143	0.058559	0.163708	No
ACTR3B	1.07317	0.101879	0.523591	No
ACTR5	0.849745	-0.234898	0.0231594	No
ACTR6	1.0881	0.121809	0.275052	No
ACTR8	1.04472	0.0631232	0.542233	No
ACTRT3	3.50997	1.81146	0.064156	No
ACVR1	1.20906	0.273889	0.00449688	No
ACVR1B	1.2088	0.273571	0.00380563	No
ACVR1C	0.369765	-1.43532	0.49787	No
ACVR2A	1.40438	0.489934	0.000608704	No
ACVR2B	0.95386	-0.0681505	0.358266	No
ACVRL1	1.1868	0.24708	0.494444	No
ACY1	0.999296	-0.00101636	0.985489	No
ACY3	0.516472	-0.953237	0.603099	No
ACYP1	0.98875	-0.0163218	0.849661	No
ACYP2	0.917914	-0.123569	0.602873	No
ADA	1.0206	0.0294165	0.854214	No
ADA2	2.67031	1.41701	0.0428908	Up
ADAL	0.900211	-0.151664	0.205068	No
ADAM10	1.01271	0.0182267	0.760385	No
ADAM11	1.25649	0.329404	0.396553	No
ADAM12	2.01019	1.00733	0.802411	No
ADAM15	1.20153	0.264875	2.92e-06	No
ADAM17	1.42725	0.513235	1.14e-15	No
ADAM19	1.9217	0.942385	0.698584	No
ADAM22	1.03209	0.0455669	0.987676	No
ADAM28	2.1329	1.09282	1.7e-77	Up
ADAM33	1.6574	0.728921	0.00504449	No
ADAM5	3.50885	1.811	0.074843	No
ADAM7	1.03209	0.045567	0.987649	No
ADAM8	2.31963	1.2139	1.4e-05	Up
ADAM9	1.86339	0.897929	2.39e-126	No
ADAMDEC1	3.76625	1.91313	0.534381	No
ADAMTS1	3.29288	1.71935	1.22e-266	Up
ADAMTS10	1.44846	0.534522	0.00780865	No
ADAMTS12	0.369765	-1.43532	0.49787	No
ADAMTS13	0.686889	-0.541851	0.780624	No
ADAMTS14	1.17094	0.227669	0.466565	No
ADAMTS15	1.19983	0.262833	0.0234927	No
ADAMTS17	1.0581	0.0814733	0.48005	No
ADAMTS19	0.556314	-0.84603	0.38803	No
ADAMTS2	1.25686	0.329826	0.581377	No
ADAMTS20	1.03352	0.0475703	0.978649	No
ADAMTS3	0.529896	-0.91622	0.822339	No
ADAMTS4	1.46995	0.555764	0.0375177	No
ADAMTS5	27.8728	4.80079	1.95e-05	Up
ADAMTS6	1.10359	0.142201	0.524533	No
ADAMTS7	2.78996	1.48024	0.0479089	Up
ADAMTS8	2.03401	1.02433	0.0190132	Up
ADAMTS9	2.41711	1.27329	0.390389	No
ADAMTSL1	1.54816	0.630552	0.737153	No
ADAMTSL2	0.972783	-0.0398096	0.925706	No
ADAMTSL4	1.27723	0.353022	2.34e-08	No
ADAMTSL5	1.14887	0.200213	0.0699	No
ADAP1	0.866473	-0.206773	0.205424	No
ADAP2	1.66432	0.734932	0.11999	No
ADAR	1.07718	0.107257	0.187278	No
ADARB1	0.82338	-0.28037	0.00961846	No
ADARB2	0.555078	-0.849237	0.728042	No
ADAT1	0.908522	-0.138407	0.605519	No
ADAT2	0.924803	-0.112782	0.380546	No
ADAT3	0.821698	-0.28332	0.244511	No
ADCK1	1.09842	0.135433	0.0326226	No
ADCK2	1.01812	0.0259071	0.819307	No
ADCK5	1.08027	0.111394	0.466847	No
ADCY10	2.01019	1.00733	0.803623	No
ADCY3	1.03038	0.0431703	0.539663	No
ADCY4	1.5598	0.64136	0.0261366	No
ADCY5	0.529896	-0.91622	0.822339	No
ADCY6	1.04724	0.0665935	0.325526	No
ADCY7	0.946364	-0.0795324	0.209826	No
ADCY9	1.09457	0.130365	0.198864	No
ADCYAP1R1	1.03212	0.0456138	0.967523	No
ADD1	1.11028	0.15092	0.000969089	No
ADD2	1.39376	0.478983	0.279272	No
ADD3	1.32171	0.40241	6.18e-15	No
ADGB	1.73291	0.793198	0.144803	No
ADGRA2	3.87112	1.95275	0.0150117	Up
ADGRA3	0.802555	-0.317327	0.00096795	No
ADGRB1	2.06526	1.04632	0.490333	No
ADGRB2	2.19328	1.13309	0.196516	No
ADGRB3	0.554654	-0.85034	0.727423	No
ADGRD1	0.950605	-0.0730824	0.849698	No
ADGRE3	0.529896	-0.91622	0.822339	No
ADGRE5	0.871771	-0.197979	9.74e-05	No
ADGRF1	6.29429	2.65404	1.43e-84	Up
ADGRF2	1.23826	0.308317	0.807448	No
ADGRF3	0.285326	-1.80932	0.562973	No
ADGRF4	0.778332	-0.361542	0.373926	No
ADGRF5	1.32398	0.404886	0.707959	No
ADGRG1	1.13122	0.17788	0.00106151	No
ADGRG2	1.45823	0.54422	7.74e-10	No
ADGRG3	0.284501	-1.81349	0.532416	No
ADGRG5	1.16132	0.21576	0.611195	No
ADGRG6	0.873709	-0.194776	2.72e-06	No
ADGRG7	1.94591	0.960444	0.130927	No
ADGRL1	1.02977	0.0423176	0.65032	No
ADGRL2	0.93382	-0.0987834	0.0159286	No
ADGRL3	1.25145	0.323602	0.0240518	No
ADGRV1	1.59407	0.672716	0.00591719	No
ADH4	1.48175	0.5673	0.00101346	No
ADH5	0.980612	-0.0282456	0.629627	No
ADHFE1	1.24231	0.313029	0.0996975	No
ADI1	0.820511	-0.285406	0.00142762	No
ADIG	2.16153	1.11206	0.0400085	Up
ADIPOR1	0.874461	-0.193533	0.00069043	No
ADIPOR2	0.835352	-0.259545	0.000114528	No
ADK	0.823847	-0.279552	6.42e-07	No
ADM	2.07416	1.05253	1.26e-25	Up
ADM2	2.837	1.50436	0.191508	No
ADM5	0.825506	-0.276649	0.738372	No
ADNP	1.06427	0.0898653	0.0795855	No
ADNP2	1.12931	0.175441	0.0230031	No
ADO	0.924846	-0.112715	0.148699	No
ADORA1	0.994662	-0.00772227	0.9307	No
ADORA2A	2.78106	1.47564	0.0266803	Up
ADORA2B	1.0303	0.0430633	0.581424	No
ADPGK	0.861639	-0.214845	0.018058	No
ADPRH	0.851464	-0.231983	0.00157802	No
ADPRHL1	0.893925	-0.161774	0.840077	No
ADPRHL2	0.798785	-0.32412	0.00089714	No
ADPRM	0.943244	-0.0842972	0.292918	No
ADRA1B	1.03053	0.043384	0.969174	No
ADRA1D	1.32581	0.406872	0.706937	No
ADRA2A	0.528221	-0.920785	0.104149	No
ADRA2B	0.936223	-0.0950756	0.831974	No
ADRB1	0.801802	-0.318683	0.764845	No
ADRB2	1.83554	0.876204	0.000169998	No
ADRM1	0.87716	-0.189088	0.00110608	No
ADSL	0.885924	-0.174745	0.0121713	No
ADSS	0.913196	-0.131003	0.012673	No
ADSSL1	1.26193	0.335628	0.00328582	No
AEBP1	1.13497	0.182655	0.694652	No
AEBP2	1.25381	0.326317	0.000162949	No
AEN	0.838807	-0.25359	0.00121873	No
AES	1.02118	0.030231	0.581524	No
AFAP1	1.13657	0.184686	0.0132004	No
AFAP1L2	1.06336	0.0886359	0.618977	No
AFDN	0.822569	-0.281792	6.38e-07	No
AFF1	1.55598	0.637821	1.34e-13	No
AFF2	0.189845	-2.39711	0.310547	No
AFF4	1.06154	0.0861617	0.0280298	No
AFG1L	0.956842	-0.0636471	0.626245	No
AFG3L2	0.889413	-0.169074	0.00181333	No
AFM	0.555581	-0.847932	0.741926	No
AFMID	1.06795	0.0948419	0.433503	No
AFP	2.06035	1.04289	0.568889	No
AFTPH	1.22379	0.291361	4.46e-06	No
AGA	1.18325	0.242757	0.214215	No
AGAP1	1.00466	0.00670739	0.926508	No
AGAP2	2.20044	1.13779	0.0330741	Up
AGAP3	0.925836	-0.111172	0.148627	No
AGBL1	0.618577	-0.692974	0.532175	No
AGBL2	1.26206	0.335778	0.0274209	No
AGBL3	0.930557	-0.103834	0.546843	No
AGBL4	1.20324	0.266927	0.82113	No
AGBL5	1.06521	0.0911396	0.712872	No
AGER	0.284771	-1.81212	0.532905	No
AGFG1	1.10507	0.144138	0.000587197	No
AGFG2	0.968754	-0.0457979	0.933362	No
AGGF1	0.956217	-0.0645907	0.264475	No
AGK	0.7652	-0.38609	3.97e-06	No
AGMAT	1.5517	0.63385	0.575139	No
AGO1	1.11513	0.157211	0.00865389	No
AGO2	0.801993	-0.318339	0.000123624	No
AGO3	0.953571	-0.0685883	0.434973	No
AGO4	0.837895	-0.255159	0.000560122	No
AGPAT1	0.944548	-0.0823042	0.671571	No
AGPAT2	0.94265	-0.0852063	0.273949	No
AGPAT3	0.889659	-0.168675	0.00244646	No
AGPAT4	1.08786	0.121487	0.323483	No
AGPAT5	0.782626	-0.353604	6.49e-12	No
AGPS	0.913761	-0.130111	0.00476541	No
AGR2	0.886474	-0.17385	0.886601	No
AGRN	1.61254	0.689335	8.95e-39	No
AGRP	1.28964	0.366972	0.796673	No
AGT	1.12574	0.170879	0.398028	No
AGTPBP1	0.889484	-0.16896	0.340188	No
AGTRAP	1.31495	0.395003	3.98e-08	No
AGXT	0.529896	-0.91622	0.822339	No
AGXT2	0.789372	-0.341224	0.668841	No
AHCTF1	0.814449	-0.296104	7.4e-10	No
AHCY	0.747828	-0.419221	1.95e-23	No
AHCYL1	0.944302	-0.0826798	0.0356188	No
AHCYL2	0.953778	-0.0682743	0.557391	No
AHDC1	1.17021	0.226767	0.0481122	No
AHI1	1.02667	0.037977	0.567906	No
AHNAK	1.23043	0.299158	2.76e-12	No
AHNAK2	1.28335	0.35992	3.43e-13	No
AHR	1.09957	0.136946	0.0650059	No
AHRR	1.27352	0.348823	1.58e-05	No
AHSA1	0.687612	-0.540334	1.4e-22	No
AHSA2	0.737684	-0.438925	0.00831089	No
AHSG	0.772277	-0.372809	0.656449	No
AHSP	2.01019	1.00733	0.803241	No
AIDA	1.08985	0.124136	0.0202837	No
AIF1	1.06791	0.0947918	0.29582	No
AIF1L	0.893421	-0.162588	0.413878	No
AIFM1	0.965679	-0.0503845	0.446042	No
AIFM2	0.821806	-0.28313	0.000819651	No
AIFM3	1.42079	0.506693	0.613188	No
AIG1	0.865402	-0.208558	0.00102041	No
AIMP1	1.01486	0.0212745	0.689375	No
AIMP2	0.621273	-0.686702	1.03e-06	No
AIP	0.956168	-0.0646637	0.39472	No
AIPL1	0.801661	-0.318936	0.766874	No
AIRE	1.23409	0.303448	0.44711	No
AJUBA	0.9694	-0.0448361	0.532011	No
AK1	1.02157	0.0307939	0.788163	No
AK2	0.855069	-0.225888	1.19e-05	No
AK3	0.996546	-0.00499149	0.925302	No
AK4	0.967586	-0.0475387	0.246088	No
AK5	1.54726	0.629717	0.642382	No
AK6	0.773355	-0.370798	0.00152544	No
AK7	1.16471	0.219969	0.674494	No
AK8	1.43251	0.518543	0.0438629	No
AK9	1.03216	0.0456663	0.976063	No
AKAP1	0.89806	-0.155116	0.0849662	No
AKAP10	0.995119	-0.00705854	0.942952	No
AKAP11	1.17994	0.238718	9.22e-06	No
AKAP12	1.5575	0.639236	5.56e-42	No
AKAP13	1.26059	0.334099	7.33e-08	No
AKAP14	1.06785	0.0947056	0.662189	No
AKAP17A	0.831187	-0.266756	0.000810967	No
AKAP17B	1.29017	0.367563	0.190877	No
AKAP2	1.17808	0.236442	1.83e-06	No
AKAP3	1.34432	0.426874	0.0360102	No
AKAP5	1.04076	0.0576333	0.835655	No
AKAP6	1.1487	0.199999	0.0268312	No
AKAP7	1.1519	0.204012	0.303913	No
AKAP8	0.842292	-0.247607	0.00730356	No
AKAP8L	0.932776	-0.100397	0.167762	No
AKAP9	1.1691	0.225401	0.000418146	No
AKIP1	0.650613	-0.620127	2e-06	No
AKIRIN1	0.86988	-0.201111	0.183069	No
AKIRIN2	0.837186	-0.25638	0.00256504	No
AKNA	1.05572	0.0782216	0.538335	No
AKNAD1	1.00945	0.0135666	0.928406	No
AKR1A1	0.811434	-0.301454	5.09e-05	No
AKR1B1	1.02812	0.0400148	0.377601	No
AKR1C1	0.687403	-0.540772	0.780957	No
AKR1CL1	0.758482	-0.398812	3.42e-08	No
AKR1D1	1.1823	0.241592	0.256831	No
AKR1E2	0.992771	-0.0104666	0.965951	No
AKR7A2	0.941354	-0.0871914	0.350798	No
AKT1	0.8569	-0.222801	5.68e-07	No
AKT1S1	0.969112	-0.0452653	0.631288	No
AKT2	1.0653	0.0912564	0.116556	No
AKT3	1.39694	0.482273	3.09e-15	No
AKTIP	1.02048	0.0292539	0.696879	No
ALAD	0.858113	-0.22076	0.0355369	No
ALB	1.03209	0.045574	0.978277	No
ALCAM	1.0785	0.10903	0.498657	No
ALDH16A1	0.744318	-0.426009	3.05e-08	No
ALDH18A1	0.834788	-0.260519	6.11e-10	No
ALDH1A1	0.956773	-0.0637508	0.022858	No
ALDH1A2	0.370175	-1.43372	0.51525	No
ALDH1B1	0.964001	-0.0528928	0.637611	No
ALDH1L1	1.78449	0.835509	2.37e-07	No
ALDH1L2	0.92374	-0.114442	0.195855	No
ALDH2	1.02155	0.030763	0.521006	No
ALDH3A1	1.31729	0.397578	0.125466	No
ALDH3A2	0.987477	-0.0181814	0.707418	No
ALDH3B1	0.981403	-0.0270826	0.676853	No
ALDH4A1	0.994228	-0.00835197	0.872675	No
ALDH5A1	0.967061	-0.0483206	0.632139	No
ALDH6A1	1.06512	0.0910142	0.174799	No
ALDH7A1	0.881588	-0.181824	2.49e-05	No
ALDH8A1	2.47834	1.30937	0.241383	No
ALDH9A1	0.994121	-0.00850665	0.795778	No
ALDOA	1.06687	0.0933871	0.00665083	No
ALDOB	0.375446	-1.41332	0.228766	No
ALDOC	1.1211	0.16492	0.00765572	No
ALG1	1.01128	0.0161756	0.92807	No
ALG10	0.720392	-0.473145	1.12e-05	No
ALG11	1.07503	0.104374	0.211541	No
ALG12	0.990884	-0.0132121	0.897297	No
ALG13	1.05701	0.0799832	0.528242	No
ALG14	0.768294	-0.380269	0.00103074	No
ALG2	0.898342	-0.154663	0.0387135	No
ALG3	0.765087	-0.386305	0.000625685	No
ALG5	0.89196	-0.164949	0.0303295	No
ALG6	0.916254	-0.12618	0.301366	No
ALG8	0.712402	-0.489237	3.7e-08	No
ALG9	1.01604	0.0229505	0.684857	No
ALK	1.37567	0.46013	0.352501	No
ALKAL2	1.16222	0.21688	0.834159	No
ALKBH1	1.17266	0.229779	0.025251	No
ALKBH2	1.18548	0.245467	0.315304	No
ALKBH3	0.855874	-0.22453	0.0342806	No
ALKBH4	1.03672	0.0520248	0.807903	No
ALKBH5	0.796881	-0.327563	1.74e-07	No
ALKBH6	1.00897	0.0128894	0.935159	No
ALKBH7	0.982146	-0.0259905	0.866361	No
ALKBH8	0.903949	-0.145687	0.124384	No
ALMS1	0.876419	-0.190307	0.0710332	No
ALOX12	1.26595	0.340225	6.93e-06	No
ALOX12B	1.44039	0.526464	0.191275	No
ALOX15	0.414375	-1.27099	0.477891	No
ALOX5	1.7236	0.785429	0.388675	No
ALOX5AP	1.84208	0.881335	0.216027	No
ALOXE3	1.45669	0.542692	0.020459	No
ALPK1	1.49187	0.577122	1.71e-08	No
ALPK2	1.09088	0.125495	0.870952	No
ALPK3	0.597332	-0.743395	0.0942065	No
ALPL	1.03209	0.045567	0.987639	No
ALS2	0.895386	-0.159418	0.0571795	No
ALS2CL	1.14028	0.18939	0.00718921	No
ALX1	0.529896	-0.91622	0.822339	No
ALX3	0.189839	-2.39715	0.372057	No
ALYREF	0.659843	-0.599804	1.29e-18	No
AMACR	0.773809	-0.369951	0.813612	No
AMBP	1.22022	0.287147	0.56796	No
AMBRA1	1.27956	0.355651	1.12e-08	No
AMCF-II	3.75017	1.90696	0.506686	No
AMD1	0.755372	-0.40474	5.36e-11	No
AMDHD1	0.8026	-0.317247	0.678366	No
AMDHD2	0.97391	-0.0381393	0.578237	No
AMER1	0.968642	-0.0459641	0.731788	No
AMFR	1.13484	0.182483	7.75e-05	No
AMH	0.189966	-2.39618	0.337782	No
AMHR2	0.516121	-0.954219	0.394529	No
AMIGO1	0.886882	-0.173186	0.0413887	No
AMIGO2	0.722991	-0.467951	9.63e-08	No
AMMECR1	1.04392	0.0620151	0.565316	No
AMMECR1L	1.04238	0.0598754	0.152088	No
AMN1	1.18166	0.240812	0.0241961	No
AMOT	1.0236	0.033651	0.666779	No
AMOTL1	0.719997	-0.473936	1.08e-18	No
AMOTL2	1.82666	0.869207	1.51e-31	No
AMPD1	0.158386	-2.65848	0.141116	No
AMPD2	0.840883	-0.250024	0.000135832	No
AMPD3	1.24302	0.313853	1.63e-09	No
AMT	3.44236	1.7834	0.166543	No
AMY2	1.07711	0.107163	0.804072	No
AMZ1	0.859854	-0.217836	0.863338	No
AMZ2	0.85336	-0.228774	0.00554507	No
ANAPC1	0.897547	-0.155941	0.000981152	No
ANAPC10	0.986619	-0.0194352	0.909674	No
ANAPC11	0.922831	-0.115862	0.230956	No
ANAPC13	0.930549	-0.103847	0.415769	No
ANAPC15	1.0444	0.0626739	0.489554	No
ANAPC16	0.961425	-0.0567542	0.421027	No
ANAPC2	0.928021	-0.10777	0.261476	No
ANAPC4	0.997974	-0.0029256	0.972656	No
ANAPC5	0.875435	-0.191928	0.0437165	No
ANAPC7	0.73767	-0.438953	5.04e-10	No
ANG	7.30913	2.8697	1.23e-13	Up
ANGEL1	1.14901	0.200386	0.13049	No
ANGEL2	0.929608	-0.105305	0.200277	No
ANGPT1	0.285326	-1.80932	0.562973	No
ANGPT2	0.345194	-1.53452	0.347815	No
ANGPTL1	5.63292	2.49388	0.312712	No
ANGPTL2	1.10892	0.149151	0.031552	No
ANGPTL3	0.285029	-1.81082	0.533371	No
ANGPTL4	1.27153	0.34656	1.16e-09	No
ANGPTL5	0.529896	-0.91622	0.822339	No
ANGPTL6	2.06782	1.04811	0.275077	No
ANK1	1.78436	0.835404	0.146005	No
ANK2	1.53364	0.616964	1.22e-08	No
ANK3	1.24228	0.312992	2.25e-06	No
ANKAR	1.03209	0.0455669	0.987661	No
ANKDD1A	1.19155	0.252838	0.751972	No
ANKDD1B	0.142249	-2.81351	0.211092	No
ANKEF1	0.11399	-3.13302	0.118749	No
ANKFY1	1.04586	0.0646876	0.292075	No
ANKH	1.24844	0.320121	0.0023159	No
ANKHD1	1.04862	0.0684916	0.145503	No
ANKIB1	1.00667	0.00959074	0.850796	No
ANKLE1	0.531096	-0.912955	0.000127474	No
ANKLE2	0.860639	-0.216519	1.01e-05	No
ANKMY1	1.07387	0.102823	0.677302	No
ANKMY2	1.19435	0.256225	2.25e-05	No
ANKRA2	1.06036	0.0845605	0.381264	No
ANKRD1	2.37047	1.24517	8.75e-10	Up
ANKRD10	0.789266	-0.341416	0.00374701	No
ANKRD11	1.16165	0.21618	8.41e-05	No
ANKRD12	1.10918	0.149491	0.00722135	No
ANKRD13A	0.972995	-0.0394954	0.450001	No
ANKRD13B	0.838892	-0.253444	0.0339197	No
ANKRD13C	0.88391	-0.178029	0.0202898	No
ANKRD13D	1.44363	0.529704	0.00506794	No
ANKRD16	0.982153	-0.0259797	0.940768	No
ANKRD17	1.02695	0.0383686	0.386477	No
ANKRD22	0.967287	-0.0479834	0.692662	No
ANKRD23	1.54909	0.631422	0.564676	No
ANKRD24	1.23857	0.308674	0.303767	No
ANKRD27	1.16816	0.224239	0.000233065	No
ANKRD28	1.22123	0.288335	4.96e-08	No
ANKRD29	0.770433	-0.376258	3.81e-08	No
ANKRD31	0.987128	-0.0186913	0.900737	No
ANKRD33B	0.993061	-0.0100452	0.898705	No
ANKRD34A	0.424928	-1.23471	0.182182	No
ANKRD34C	2.86681	1.51945	0.51336	No
ANKRD35	1.12417	0.168866	0.448564	No
ANKRD37	1.24358	0.314498	2.15e-07	No
ANKRD39	0.778082	-0.362006	0.0220118	No
ANKRD40	0.942782	-0.0850033	0.22369	No
ANKRD42	0.774682	-0.368323	8.3e-06	No
ANKRD44	1.50885	0.593453	0.00296819	No
ANKRD46	1.03964	0.0560803	0.448223	No
ANKRD49	0.769183	-0.378602	4.29e-05	No
ANKRD50	1.1565	0.20976	0.000518371	No
ANKRD52	0.930353	-0.10415	0.0874794	No
ANKRD53	5.58074	2.48046	0.351554	No
ANKRD54	0.774146	-0.369323	0.00692307	No
ANKRD55	2.50645	1.32564	0.143371	No
ANKRD61	1.37519	0.459634	0.77523	No
ANKRD63	1.02039	0.0291209	0.927776	No
ANKRD65	1.29711	0.375299	0.253472	No
ANKRD66	1.91521	0.937506	0.700373	No
ANKRD7	0.529896	-0.91622	0.822339	No
ANKRD9	0.586237	-0.770445	8.31e-07	No
ANKS1A	0.869081	-0.202438	0.0463759	No
ANKS1B	3.83986	1.94105	0.322366	No
ANKS3	1.06715	0.0937684	0.366832	No
ANKS4B	0.90784	-0.13949	0.750455	No
ANKS6	1.00268	0.00386306	0.969028	No
ANKUB1	0.284771	-1.81212	0.532905	No
ANKZF1	0.92298	-0.115628	0.260277	No
ANLN	0.591312	-0.758008	5.87e-62	No
ANO1	1.41904	0.50492	5.1e-07	No
ANO10	1.14687	0.197705	0.0308562	No
ANO2	1.15397	0.206609	0.47703	No
ANO5	2.01019	1.00733	0.803623	No
ANO6	1.02447	0.0348763	0.433754	No
ANO7	0.374958	-1.4152	0.220596	No
ANO8	1.13525	0.183004	0.03119	No
ANO9	1.16338	0.218324	0.45116	No
ANOS1	0.898	-0.155213	0.63706	No
ANP32A	0.903991	-0.14562	0.0104559	No
ANP32B	0.883335	-0.178967	1.81e-06	No
ANP32E	0.721295	-0.471338	3.38e-28	No
ANPEP	1.21687	0.283172	0.245126	No
ANTXR1	1.16253	0.217269	0.0405171	No
ANTXR2	1.38441	0.469272	2.57e-20	No
ANTXRL	5.5891	2.48261	0.316452	No
ANXA1	1.01993	0.0284676	0.305139	No
ANXA11	1.15048	0.202235	8.48e-06	No
ANXA13	1.25511	0.327812	4.74e-20	No
ANXA2	1.00363	0.00523293	0.848194	No
ANXA2R	1.3576	0.441055	0.124101	No
ANXA3	1.02004	0.0286316	0.82176	No
ANXA4	1.20542	0.269539	0.000789198	No
ANXA5	1.25616	0.329022	3.45e-20	No
ANXA6	1.09397	0.129575	0.0125268	No
ANXA7	0.946717	-0.0789956	0.0996304	No
ANXA8	1.08593	0.118929	0.000147976	No
ANXA9	0.988045	-0.0173509	0.941118	No
AOAH	1.12921	0.175315	0.788205	No
AOC1	3.43738	1.78131	0.167197	No
AOC2	0.93569	-0.0958977	0.839639	No
AOX1	1.15818	0.211863	0.369961	No
AOX2	1.92469	0.944624	0.697824	No
AP1AR	0.712917	-0.488195	8.8e-10	No
AP1B1	0.858509	-0.220095	4.23e-06	No
AP1G1	1.00235	0.00338353	0.929757	No
AP1G2	0.970911	-0.0425894	0.60581	No
AP1M1	0.720536	-0.472858	9.3e-15	No
AP1M2	1.14533	0.195766	0.0356831	No
AP1S1	0.860825	-0.216207	0.000154919	No
AP1S2	0.931585	-0.102241	0.0749611	No
AP1S3	0.919093	-0.121718	0.0720355	No
AP2A1	1.06748	0.0942064	0.100531	No
AP2A2	1.04997	0.0703438	0.229787	No
AP2B1	0.952206	-0.0706541	0.0910544	No
AP2M1	0.84078	-0.250199	1.45e-12	No
AP2S1	0.919776	-0.120646	0.104986	No
AP3B1	0.961624	-0.0564554	0.224827	No
AP3B2	1.47385	0.559594	0.601781	No
AP3D1	1.02431	0.0346527	0.410191	No
AP3M1	0.99278	-0.0104545	0.803985	No
AP3M2	1.1908	0.251935	0.063217	No
AP3S1	1.03507	0.0497234	0.339595	No
AP3S2	0.835474	-0.259332	0.00113654	No
AP4B1	1.1561	0.209266	0.0125792	No
AP4E1	1.02793	0.0397481	0.659092	No
AP4M1	1.08113	0.112536	0.538539	No
AP4S1	0.936878	-0.094067	0.477698	No
AP5B1	0.933807	-0.098804	0.507603	No
AP5M1	1.05629	0.0790107	0.313374	No
AP5S1	0.940244	-0.088893	0.724029	No
AP5Z1	0.876063	-0.190894	0.189379	No
APAF1	1.17876	0.237272	0.0038941	No
APBA1	0.752687	-0.409879	0.443268	No
APBA3	0.807037	-0.309294	0.0299031	No
APBB1	1.0043	0.00618533	0.938801	No
APBB2	1.04953	0.069743	0.0940478	No
APBB3	0.92983	-0.104961	0.526094	No
APC	1.01505	0.0215484	0.718741	No
APC2	1.21248	0.277961	0.544522	No
APCDD1	1.27409	0.349468	0.321025	No
APEH	0.972944	-0.0395719	0.580869	No
APELA	0.529896	-0.91622	0.822339	No
APEX1	0.95183	-0.0712237	0.181054	No
APEX2	0.900457	-0.151271	0.247299	No
APH1A	1.02336	0.0333135	0.444352	No
APH1B	1.22677	0.294863	0.000388647	No
API5	0.893365	-0.162679	0.000439357	No
APIP	1.39124	0.47637	1.33e-12	No
APITD1	0.674952	-0.567144	0.00019431	No
APLF	0.767475	-0.381809	0.0104162	No
APLN	0.828707	-0.271067	0.0887505	No
APLP1	1.64757	0.720337	0.0042625	No
APLP2	1.22176	0.288967	8.27e-20	No
APMAP	0.95974	-0.0592839	0.230531	No
APOA1	1.10053	0.138198	0.377329	No
APOA4	1.91516	0.937461	0.1695	No
APOA5	1.91521	0.937505	0.700435	No
APOB	2.01019	1.00733	0.803623	No
APOBEC1	1.05982	0.0838201	0.305004	No
APOBEC3B	1.37889	0.463504	0.00127609	No
APOBEC4	1.9217	0.942385	0.698645	No
APOBR	2.44015	1.28697	5.87e-43	Up
APOC3	2.88396	1.52805	0.486175	No
APOD	1.03331	0.0472747	0.970152	No
APOE	3.4357	1.7806	0.0538384	No
APOF	0.453085	-1.14215	0.00231279	Down
APOH	2.2688	1.18193	2.54e-08	Up
APOLD1	0.844915	-0.243122	0.419307	No
APOM	1.03343	0.0474382	0.956794	No
APOO	0.674033	-0.569108	1.38e-06	No
APOOL	1.01183	0.0169681	0.771692	No
APOPT1	0.954061	-0.067846	0.441011	No
APP	1.24951	0.32136	1.7e-22	No
APPBP2	1.06608	0.0923148	0.0798539	No
APPL1	1.07767	0.107915	0.201684	No
APPL2	1.26153	0.335174	6.89e-05	No
APRT	0.693753	-0.527507	7.98e-09	No
APTX	1.12098	0.164763	0.409234	No
AQP1	0.690861	-0.533532	0.000604874	No
AQP10	0.617115	-0.696389	0.660716	No
AQP11	0.758744	-0.398315	0.1513	No
AQP3	0.683434	-0.549125	0.0691462	No
AQP6	3.61519	1.85407	0.25316	No
AQP7	0.563111	-0.828508	0.440486	No
AQP9	0.529896	-0.91622	0.822339	No
AQR	1.05902	0.0827283	0.1754	No
ARAF	0.986856	-0.0190885	0.767376	No
ARAP1	1.18293	0.242361	5.13e-08	No
ARAP2	1.01203	0.0172545	0.841375	No
ARAP3	1.3966	0.481922	5.85e-08	No
ARC	1.57884	0.65886	0.308005	No
ARCN1	0.872225	-0.197228	5.32e-08	No
AREG	1.73574	0.795552	1.02e-16	No
AREL1	0.859143	-0.21903	0.00342196	No
ARF1	0.870951	-0.199336	6.05e-09	No
ARF2	0.727317	-0.459344	7.24e-08	No
ARF3	0.977375	-0.0330164	0.389923	No
ARF4	0.916801	-0.125319	0.000835111	No
ARF5	1.01694	0.0242371	0.852966	No
ARF6	0.948433	-0.0763827	0.0679516	No
ARFGAP1	0.970481	-0.0432286	0.508837	No
ARFGAP2	0.956931	-0.0635127	0.381447	No
ARFGAP3	1.23006	0.298733	2.54e-09	No
ARFGEF1	1.08422	0.116654	0.0020153	No
ARFGEF2	1.07518	0.104577	0.0205024	No
ARFGEF3	2.01019	1.00733	0.803623	No
ARFIP1	1.05057	0.0711674	0.154538	No
ARFIP2	0.885817	-0.17492	0.00333803	No
ARFRP1	0.87504	-0.192579	0.0117509	No
ARG1	6.23869	2.64124	3.09e-218	Up
ARG2	1.62562	0.700993	8.17e-32	No
ARGLU1	0.902852	-0.147439	0.0358192	No
ARHGAP1	1.23644	0.306188	1.67e-06	No
ARHGAP10	1.34852	0.431382	9.68e-05	No
ARHGAP11A	0.703463	-0.507453	2.47e-16	No
ARHGAP12	1.12964	0.175862	0.0309116	No
ARHGAP15	2.01019	1.00733	0.803623	No
ARHGAP17	0.938749	-0.0911879	0.427248	No
ARHGAP18	1.24238	0.313109	1.47e-12	No
ARHGAP21	0.923554	-0.114732	0.111722	No
ARHGAP22	1.06092	0.0853162	0.422989	No
ARHGAP23	0.968078	-0.0468041	0.512637	No
ARHGAP24	0.754301	-0.406789	0.051779	No
ARHGAP25	0.925429	-0.111806	0.887002	No
ARHGAP26	0.932403	-0.100974	0.429344	No
ARHGAP27	0.954849	-0.066656	0.501376	No
ARHGAP28	1.05886	0.0825067	0.807524	No
ARHGAP29	0.987321	-0.0184095	0.653137	No
ARHGAP30	1.20425	0.268129	0.654194	No
ARHGAP31	0.284501	-1.81349	0.532416	No
ARHGAP32	1.06943	0.0968375	0.124167	No
ARHGAP33	0.838558	-0.254018	0.363844	No
ARHGAP35	1.0346	0.0490755	0.231407	No
ARHGAP36	0.954399	-0.0673358	0.860614	No
ARHGAP39	1.04103	0.058007	0.634403	No
ARHGAP4	2.87686	1.5245	0.511443	No
ARHGAP42	1.23036	0.299082	2.57e-06	No
ARHGAP44	1.18528	0.245233	0.0305401	No
ARHGAP45	1.82869	0.87081	1.87e-05	No
ARHGAP5	1.10729	0.147037	0.00967225	No
ARHGAP6	0.48864	-1.03316	0.20835	No
ARHGAP8	0.898666	-0.154144	0.364743	No
ARHGAP9	1.53264	0.616018	0.232696	No
ARHGDIA	0.783146	-0.352646	2.06e-15	No
ARHGDIB	1.02565	0.0365352	0.536628	No
ARHGDIG	1.1167	0.159241	0.364849	No
ARHGEF1	0.945689	-0.0805618	0.17639	No
ARHGEF10	1.11172	0.152792	0.0346968	No
ARHGEF10L	0.898678	-0.154124	0.0178033	No
ARHGEF11	0.973906	-0.0381455	0.665338	No
ARHGEF12	1.05912	0.0828652	0.0455961	No
ARHGEF15	1.44604	0.532104	0.298784	No
ARHGEF16	0.995796	-0.0060783	0.951215	No
ARHGEF17	0.991053	-0.0129653	0.851483	No
ARHGEF18	1.00766	0.0110024	0.88849	No
ARHGEF19	1.87928	0.910178	0.000105758	No
ARHGEF2	1.46077	0.546728	6.01e-05	No
ARHGEF25	1.09629	0.13263	0.437588	No
ARHGEF26	0.794336	-0.332179	0.712454	No
ARHGEF28	1.2339	0.303225	7.69e-06	No
ARHGEF3	0.963763	-0.0532495	0.635854	No
ARHGEF33	2.01019	1.00733	0.803623	No
ARHGEF37	0.936899	-0.0940343	0.354934	No
ARHGEF39	0.721425	-0.471078	0.00254695	No
ARHGEF4	1.20221	0.265688	0.0358352	No
ARHGEF40	1.22334	0.29083	0.000850755	No
ARHGEF5	0.953592	-0.0685553	0.0872649	No
ARHGEF6	1.04712	0.0664309	0.85565	No
ARHGEF7	0.915374	-0.127567	0.0783835	No
ARHGEF9	1.91805	0.939641	0.714291	No
ARID1A	0.896698	-0.157307	0.00406317	No
ARID1B	0.975682	-0.0355165	0.589659	No
ARID2	0.989089	-0.0158279	0.815691	No
ARID3A	1.05971	0.0836758	0.294291	No
ARID3B	1.14556	0.196052	0.272464	No
ARID3C	0.744222	-0.426195	0.387838	No
ARID4A	1.09102	0.125673	0.0959494	No
ARID4B	1.02117	0.0302246	0.695064	No
ARID5A	1.56092	0.642395	4.28e-05	No
ARID5B	1.62112	0.696994	5.91e-31	No
ARIH1	1.0829	0.114895	0.037606	No
ARIH2	1.03069	0.0436082	0.397925	No
ARL1	0.899183	-0.153313	0.0125271	No
ARL10	1.21478	0.2807	0.0812814	No
ARL13A	2.87393	1.52303	0.488125	No
ARL13B	1.06074	0.0850709	0.404563	No
ARL14	0.884034	-0.177827	0.880325	No
ARL14EP	1.134	0.181415	0.0542913	No
ARL14EPL	1.03209	0.0455669	0.987666	No
ARL15	1.11116	0.152063	0.217069	No
ARL16	1.12413	0.168812	0.017088	No
ARL2	0.862745	-0.212994	0.0426544	No
ARL2BP	0.63044	-0.66557	1.89e-17	No
ARL3	0.876349	-0.190422	0.0067577	No
ARL4A	0.620944	-0.687466	0.00331322	No
ARL4C	1.34149	0.423836	9.04e-15	No
ARL4D	1.11545	0.157621	0.502554	No
ARL5A	0.976765	-0.0339161	0.544242	No
ARL5B	1.2568	0.329753	0.00244188	No
ARL6	1.0623	0.087198	0.505223	No
ARL6IP1	0.77426	-0.36911	1.54e-13	No
ARL6IP4	0.946385	-0.079501	0.505493	No
ARL6IP5	1.22237	0.289684	2.95e-06	No
ARL6IP6	0.856113	-0.224126	0.00020331	No
ARL8A	0.991909	-0.0117198	0.885587	No
ARL8B	1.05023	0.0707028	0.181655	No
ARL9	0.767862	-0.38108	0.301916	No
ARMC1	1.0125	0.0179247	0.723251	No
ARMC10	1.06246	0.0874149	0.100727	No
ARMC12	1.55157	0.633727	0.646382	No
ARMC2	0.875955	-0.191071	0.585713	No
ARMC4	1.27573	0.351319	0.456121	No
ARMC5	1.01118	0.016035	0.958538	No
ARMC6	0.690736	-0.533794	0.000333161	No
ARMC7	0.958452	-0.0612221	0.54595	No
ARMC8	0.873839	-0.19456	0.0408976	No
ARMC9	0.728785	-0.456434	0.00319207	No
ARMCX5	0.859572	-0.21831	0.165917	No
ARMT1	0.977437	-0.0329244	0.686371	No
ARNT	1.2539	0.326421	5.55e-10	No
ARNT2	1.73019	0.790933	7.15e-10	No
ARNTL	1.18242	0.241749	0.0524327	No
ARNTL2	1.63604	0.710208	8.6e-62	No
ARPC1A	1.00894	0.0128445	0.825079	No
ARPC1B	1.25537	0.328118	5.87e-08	No
ARPC2	1.03728	0.0528039	0.116515	No
ARPC3	1.01192	0.0170974	0.795382	No
ARPC4	1.05149	0.0724287	0.150846	No
ARPC5	1.06067	0.084971	0.439074	No
ARPC5L	0.597789	-0.742292	1.18e-05	No
ARPIN	1.14556	0.196053	0.0348721	No
ARPP19	1.04725	0.0666074	0.166811	No
ARR3	0.189729	-2.39798	0.337173	No
ARRB1	1.79098	0.840748	0.060815	No
ARRB2	0.929347	-0.10571	0.293396	No
ARRDC1	0.986244	-0.0199828	0.781688	No
ARRDC2	0.85535	-0.225414	0.00993673	No
ARRDC3	2.53514	1.34206	5.64e-140	Up
ARRDC4	1.61902	0.695117	1.89e-05	No
ARSA	1.86028	0.895519	5.42e-11	No
ARSB	1.07926	0.110038	0.344713	No
ARSG	1.03209	0.0455669	0.987671	No
ARSK	1.24514	0.316309	0.20509	No
ART1	1.03209	0.045567	0.987644	No
ART5	0.555079	-0.849236	0.728161	No
ARTN	0.924994	-0.112485	0.684192	No
ARV1	1.02784	0.0396088	0.742469	No
ARVCF	1.06093	0.0853254	0.442074	No
ARX	1.28506	0.361838	0.422017	No
AS3MT	0.688338	-0.538811	0.567086	No
ASAH1	1.67021	0.740031	3.46e-82	No
ASAH2	0.729352	-0.455313	0.254012	No
ASAP1	1.00164	0.00236633	0.974225	No
ASAP2	1.096	0.132242	0.0615381	No
ASAP3	1.04954	0.0697533	0.668882	No
ASB1	0.886153	-0.174372	0.012836	No
ASB11	0.222012	-2.17129	0.262183	No
ASB13	0.89699	-0.156836	0.263012	No
ASB14	1.18763	0.248085	0.0116371	No
ASB15	1.01125	0.0161458	0.969463	No
ASB16	0.515544	-0.955834	0.28327	No
ASB2	0.554208	-0.851501	0.727218	No
ASB3	1.06389	0.0893511	0.520464	No
ASB5	0.860566	-0.216642	0.870459	No
ASB6	1.00414	0.00595593	0.956542	No
ASB7	1.16493	0.22024	0.0283372	No
ASB8	0.969522	-0.0446552	0.767476	No
ASB9	1.07228	0.100686	0.707804	No
ASCC1	1.07192	0.100198	0.150795	No
ASCC2	0.826342	-0.275189	0.00156979	No
ASCC3	0.96797	-0.0469664	0.265347	No
ASF1A	0.906473	-0.141664	0.112296	No
ASF1B	0.502963	-0.991475	1.54e-21	No
ASGR1	1.37306	0.457399	0.785134	No
ASGR2	0.221857	-2.1723	0.246533	No
ASH1L	0.996232	-0.0054469	0.900653	No
ASH2L	0.803619	-0.315417	5.43e-06	No
ASIC1	2.30369	1.20395	0.0828693	No
ASIC2	0.894051	-0.161571	0.846778	No
ASIC3	3.85405	1.94637	0.342175	No
ASIC4	0.750117	-0.414812	0.669638	No
ASIP	0.748046	-0.418801	0.422647	No
ASL	0.957314	-0.0629356	0.613593	No
ASMTL	1.01991	0.028448	0.812019	No
ASNA1	0.851466	-0.231979	6.8e-05	No
ASNS	1.0841	0.116494	0.514321	No
ASNSD1	0.820246	-0.285871	1.07e-05	No
ASPG	0.458895	-1.12376	0.357324	No
ASPH	1.21301	0.278588	2.66e-11	No
ASPHD1	0.61955	-0.690708	0.650466	No
ASPHD2	1.08007	0.111123	0.399058	No
ASPM	0.663901	-0.590959	1.9e-26	No
ASPRV1	0.412559	-1.27733	0.280297	No
ASPSCR1	0.74059	-0.433253	8.99e-06	No
ASRGL1	1.24784	0.319437	7.52e-09	No
ASS1	5.76481	2.52727	0.154933	No
ASTE1	0.922353	-0.116609	0.575087	No
ASTN2	0.945552	-0.0807716	0.879542	No
ASXL1	0.972042	-0.0409091	0.443319	No
ASXL2	1.08241	0.114251	0.109794	No
ASXL3	0.987605	-0.0179943	0.886069	No
ATAD1	0.916418	-0.125923	0.0183359	No
ATAD2	0.81782	-0.290145	5.3e-09	No
ATAD2B	0.870584	-0.199944	0.181934	No
ATAD5	0.74283	-0.428895	2.09e-05	No
ATAT1	1.4489	0.534959	0.0379137	No
ATCAY	0.890552	-0.167228	0.703292	No
ATE1	0.958253	-0.0615214	0.392159	No
ATF1	1.10055	0.138221	0.089886	No
ATF2	1.08682	0.120109	0.0480627	No
ATF3	2.93204	1.5519	1.93e-46	Up
ATF4	1.35201	0.435102	2e-07	No
ATF5	0.624884	-0.678339	0.00336702	No
ATF6	1.02059	0.0294031	0.430432	No
ATF6B	1.11566	0.157892	0.0296897	No
ATF7	1.3682	0.452278	3.05e-11	No
ATF7IP	0.921712	-0.117612	0.112224	No
ATF7IP2	1.62801	0.703105	1.6e-10	No
ATG10	0.884296	-0.177398	0.284576	No
ATG101	0.881889	-0.181332	0.0683225	No
ATG12	1.06956	0.097015	0.473455	No
ATG13	1.0637	0.0890916	0.158718	No
ATG14	1.30393	0.382869	3.58e-06	No
ATG16L1	0.92075	-0.119118	0.0928038	No
ATG16L2	1.37978	0.464433	7.41e-06	No
ATG2A	1.66875	0.738768	4.49e-35	No
ATG2B	1.07662	0.106509	0.139484	No
ATG3	0.879966	-0.184481	0.00175769	No
ATG4A	0.954839	-0.0666701	0.787251	No
ATG4B	0.768966	-0.379008	0.000844647	No
ATG4C	1.0716	0.0997618	0.285707	No
ATG4D	0.977831	-0.0323432	0.750299	No
ATG5	0.882121	-0.180951	0.00506392	No
ATG7	1.13452	0.182086	0.0076327	No
ATG9A	1.21172	0.277061	5.1e-06	No
ATG9B	1.03126	0.0444147	0.957001	No
ATIC	0.806666	-0.309956	4.29e-09	No
ATL1	1.02134	0.0304652	0.920531	No
ATL2	0.852768	-0.229774	0.00935683	No
ATL3	0.866228	-0.207182	0.000258242	No
ATM	0.984408	-0.0226712	0.668112	No
ATMIN	0.947643	-0.0775843	0.173708	No
ATN1	0.997087	-0.00420871	0.949522	No
ATOH1	0.529896	-0.91622	0.822339	No
ATOH7	0.276967	-1.85222	0.368569	No
ATOX1	0.937056	-0.093793	0.256323	No
ATP10D	0.915704	-0.127046	0.199991	No
ATP11A	1.01966	0.028088	0.495257	No
ATP11B	1.0703	0.0980127	0.0914055	No
ATP11C	1.13227	0.179214	8.47e-06	No
ATP12A	2.27039	1.18294	0.274824	No
ATP13A1	0.973539	-0.0386895	0.518552	No
ATP13A2	0.906656	-0.141372	0.00146436	No
ATP13A3	1.16453	0.219752	3.58e-05	No
ATP13A4	0.529896	-0.91622	0.822339	No
ATP1A1	0.869241	-0.202171	7.29e-10	No
ATP1A2	0.459554	-1.12169	0.367893	No
ATP1A3	1.03209	0.045567	0.987649	No
ATP1B1	1.07111	0.0991085	0.0224414	No
ATP1B3	0.794227	-0.332376	2.62e-13	No
ATP23	0.78817	-0.343422	0.0244065	No
ATP2A1	0.221857	-2.1723	0.246533	No
ATP2A2	0.914244	-0.129349	0.001031	No
ATP2A3	3.60894	1.85158	0.0990529	No
ATP2B1	1.04516	0.0637248	0.253824	No
ATP2B2	1.12042	0.164038	0.578424	No
ATP2B3	0.857212	-0.222277	0.613927	No
ATP2B4	1.29807	0.376371	9.48e-16	No
ATP2C1	1.05333	0.0749532	0.109403	No
ATP2C2	1.31482	0.394866	0.426079	No
ATP4A	0.554208	-0.8515	0.727001	No
ATP5A1	0.756809	-0.401999	1.09e-30	No
ATP5B	0.75286	-0.409546	2.3e-29	No
ATP5C1	0.776089	-0.365707	5.11e-15	No
ATP5D	0.882605	-0.18016	0.000346812	No
ATP5E	1.0065	0.0093448	0.902751	No
ATP5F1	0.877538	-0.188467	5.26e-06	No
ATP5G1	0.624662	-0.678851	1.29e-20	No
ATP5G2	0.923602	-0.114656	0.0258207	No
ATP5G3	0.803092	-0.316363	1.14e-12	No
ATP5H	0.871169	-0.198976	8.5e-05	No
ATP5I	0.577659	-0.791709	9.16e-14	No
ATP5J	0.811692	-0.300995	1.08e-06	No
ATP5J2	0.984987	-0.0218241	0.777959	No
ATP5L	0.823438	-0.280268	4.71e-08	No
ATP5O	0.894288	-0.161188	0.125421	No
ATP5S	0.902434	-0.148106	0.148544	No
ATP5SL	1.01944	0.0277748	0.62466	No
ATP6AP1	0.945878	-0.0802737	0.100001	No
ATP6AP1L	1.21435	0.280186	0.110118	No
ATP6AP2	1.09747	0.134184	0.00130275	No
ATP6V0A1	1.04013	0.0567573	0.37358	No
ATP6V0A2	0.789767	-0.340502	8.52e-07	No
ATP6V0B	1.00704	0.0101228	0.833942	No
ATP6V0C	0.978732	-0.0310146	0.474309	No
ATP6V0D1	0.884725	-0.176698	0.0136817	No
ATP6V0D2	0.189845	-2.39711	0.310547	No
ATP6V0E1	1.00897	0.0128896	0.845726	No
ATP6V1A	0.833502	-0.262742	1.16e-07	No
ATP6V1B1	1.59657	0.674979	0.00207106	No
ATP6V1B2	1.14551	0.195985	4.54e-07	No
ATP6V1C1	1.06369	0.089076	0.0540796	No
ATP6V1C2	0.910008	-0.136049	0.20023	No
ATP6V1D	0.809915	-0.304157	7.74e-06	No
ATP6V1E1	0.948848	-0.0757515	0.090423	No
ATP6V1E2	0.667277	-0.583643	0.474915	No
ATP6V1F	0.939398	-0.0901913	0.264025	No
ATP6V1G1	1.05516	0.0774656	0.0685183	No
ATP6V1G2	1.40687	0.492494	0.554025	No
ATP6V1H	0.949166	-0.0752681	0.164067	No
ATP7A	1.12969	0.17593	0.00199356	No
ATP7B	1.2486	0.32031	0.0241896	No
ATP8A1	0.635611	-0.653784	0.000180109	No
ATP8B1	1.271	0.34596	1.49e-13	No
ATP8B2	0.944273	-0.0827234	0.0596629	No
ATP8B3	1.85946	0.894883	0.000238817	No
ATP8B4	2.6555	1.40898	0.112734	No
ATP9A	0.892296	-0.164406	0.0616812	No
ATP9B	1.10551	0.144708	0.096109	No
ATPAF1	0.840112	-0.251346	2.62e-05	No
ATPAF2	0.796917	-0.327499	2.92e-05	No
ATPIF1	0.845715	-0.241756	0.000351433	No
ATR	0.878734	-0.186501	0.0127626	No
ATRAID	1.00524	0.00754262	0.948282	No
ATRIP	0.716904	-0.480147	0.000292741	No
ATRN	0.861062	-0.215811	1.68e-07	No
ATRNL1	1.19656	0.258889	0.113365	No
ATRX	1.18757	0.248013	4.16e-07	No
ATXN1	1.05087	0.0715808	0.385014	No
ATXN10	1.01184	0.0169799	0.757229	No
ATXN1L	0.95605	-0.0648423	0.284229	No
ATXN2	1.09826	0.135222	0.0158669	No
ATXN2L	1.11596	0.158291	0.017046	No
ATXN3	1.21645	0.282683	1.25e-05	No
ATXN7	1.21434	0.280176	0.00530411	No
ATXN7L1	1.30639	0.385591	2.29e-05	No
ATXN7L2	0.869784	-0.201271	0.25743	No
ATXN7L3	0.979899	-0.0292947	0.685447	No
ATXN7L3B	0.894442	-0.160941	0.00130015	No
AUH	1.23795	0.307949	1.84e-05	No
AUNIP	0.803876	-0.314955	0.192029	No
AUP1	0.909291	-0.137186	0.0454856	No
AURKA	0.601801	-0.732642	3.22e-40	No
AURKAIP1	0.806672	-0.309946	0.000132087	No
AURKB	0.599342	-0.738548	8.56e-15	No
AUTS2	0.529896	-0.91622	0.822339	No
AVEN	0.693374	-0.528294	0.000270751	No
AVIL	1.33108	0.412601	2.39e-14	No
AVL9	1.23956	0.309825	6.15e-09	No
AVP	2.01019	1.00733	0.803241	No
AVPI1	0.754971	-0.405507	9.06e-09	No
AVPR2	0.284501	-1.81349	0.532416	No
AWN	1.1447	0.194965	0.451896	No
AXDND1	0.697994	-0.518713	0.196094	No
AXIN1	0.882399	-0.180496	0.0446275	No
AXIN2	1.81884	0.863015	0.142393	No
AXL	1.31864	0.399055	6.93e-16	No
AZGP1	1.03158	0.0448548	0.942845	No
AZI2	0.957804	-0.062197	0.335954	No
AZIN1	0.777551	-0.362991	1.96e-19	No
AZIN2	1.65105	0.723388	0.382921	No
AZU1	0.529896	-0.91622	0.822339	No
B2M	1.30407	0.383016	1.71e-27	No
B3GALNT1	0.779822	-0.358784	0.000909557	No
B3GALNT2	0.856471	-0.223524	0.000922022	No
B3GALT1	0.922759	-0.115973	0.262383	No
B3GALT2	1.72221	0.784264	0.606323	No
B3GALT4	1.37591	0.460388	0.483189	No
B3GALT5	1.34104	0.423347	0.521782	No
B3GALT6	1.0011	0.00157996	0.990097	No
B3GAT2	0.580858	-0.783743	0.36251	No
B3GAT3	1.04959	0.0698269	0.483558	No
B3GLCT	1.28439	0.361089	0.000158205	No
B3GNT2	1.16226	0.216929	0.0213202	No
B3GNT3	1.37838	0.462975	0.000258814	No
B3GNT4	0.619258	-0.691386	0.64212	No
B3GNT5	1.19045	0.251503	0.0227386	No
B3GNT6	0.687901	-0.539728	0.377218	No
B3GNT7	7.74107	2.95253	3.91e-22	Up
B3GNT8	0.817616	-0.290505	0.663307	No
B3GNT9	1.03194	0.0453537	0.956707	No
B3GNTL1	1.06086	0.0852392	0.438809	No
B4GALNT1	0.833963	-0.261944	0.0614985	No
B4GALNT2	1.27346	0.348757	0.0477398	No
B4GALNT3	1.07815	0.108551	0.223958	No
B4GALNT4	1.13292	0.180041	0.0289205	No
B4GALT1	1.08823	0.121983	0.117984	No
B4GALT2	1.065	0.090849	0.346311	No
B4GALT3	1.22006	0.286951	0.000885324	No
B4GALT5	1.2119	0.277276	1.93e-13	No
B4GALT6	1.06756	0.0943153	0.159276	No
B4GALT7	0.961946	-0.0559715	0.607668	No
B4GAT1	0.790631	-0.338923	0.000973249	No
B9D1	1.03651	0.0517272	0.621613	No
B9D2	1.05339	0.0750334	0.643768	No
BAALC	1.54596	0.628504	0.474497	No
BABAM1	0.965553	-0.0505723	0.468881	No
BABAM2	1.02687	0.0382466	0.786744	No
BACE1	1.07391	0.102866	0.126356	No
BACE2	1.56583	0.646929	4.57e-47	No
BACH1	1.76897	0.822906	7.23e-35	No
BACH2	1.30945	0.388963	3.76e-05	No
BAD	1.00597	0.00859235	0.947926	No
BAG1	0.970079	-0.0438254	0.613983	No
BAG2	0.775123	-0.367503	0.0795893	No
BAG3	0.823773	-0.279681	0.000198116	No
BAG4	0.999182	-0.00118033	0.990334	No
BAG5	1.09098	0.125628	0.0731094	No
BAG6	0.9213	-0.118258	0.0610403	No
BAHCC1	1.00838	0.0120373	0.919986	No
BAHD1	0.94724	-0.0781984	0.280051	No
BAIAP2	1.1195	0.162856	0.0480072	No
BAIAP2L1	0.942951	-0.0847454	0.268931	No
BAIAP2L2	1.41567	0.501489	5.72e-05	No
BAIAP3	1.27353	0.348833	0.177451	No
BAK1	0.864924	-0.209355	0.0234438	No
BAMBI	1.93185	0.949983	0.710653	No
BANF1	0.804759	-0.313372	1.33e-14	No
BANK1	1.71841	0.78107	0.461615	No
BANP	1.15352	0.206044	0.218449	No
BAP1	0.955751	-0.0652929	0.230988	No
BARD1	0.65114	-0.61896	3.7e-07	No
BARX2	0.760509	-0.394963	0.00160234	No
BASP1	1.39536	0.480638	2.47e-36	No
BATF2	1.20274	0.266326	0.0218059	No
BATF3	0.687852	-0.539829	0.000969197	No
BAX	0.981373	-0.0271259	0.796639	No
BAZ1A	0.982033	-0.0261562	0.596219	No
BAZ1B	0.830838	-0.26736	7.24e-05	No
BAZ2A	1.10259	0.140893	0.00530752	No
BAZ2B	1.22638	0.294408	0.00246212	No
BBC3	1.72321	0.785101	5.65e-08	No
BBIP1	0.897671	-0.155741	0.181748	No
BBOF1	1.85244	0.889425	0.470646	No
BBOX1	0.184934	-2.43492	0.172732	No
BBS1	1.25112	0.323215	0.0798043	No
BBS10	1.18075	0.239698	0.217575	No
BBS12	1.04429	0.0625166	0.618149	No
BBS2	1.2704	0.345278	0.00484257	No
BBS4	1.18086	0.239837	0.00338975	No
BBS5	1.24431	0.31535	0.042588	No
BBS9	1.47377	0.559513	3.78e-07	No
BBX	1.06198	0.0867535	0.132805	No
BCAM	1.28729	0.364339	6.46e-10	No
BCAN	1.05354	0.0752445	0.767413	No
BCAP29	0.916101	-0.126421	0.0771114	No
BCAP31	0.959044	-0.0603308	0.146653	No
BCAR1	1.09476	0.130611	0.00851579	No
BCAR3	0.960559	-0.0580542	0.288922	No
BCAS1	2.50414	1.32431	1.47e-18	Up
BCAS2	0.901924	-0.148922	0.0204145	No
BCAS3	1.12319	0.167601	0.0559716	No
BCAS4	0.788036	-0.343666	4.45e-06	No
BCAT1	1.26389	0.337876	0.000182784	No
BCAT2	0.93792	-0.0924627	0.16106	No
BCCIP	0.780642	-0.357267	2.11e-06	No
BCDIN3D	0.822886	-0.281236	0.0339083	No
BCHE	0.736729	-0.440794	0.386799	No
BCKDHA	0.938161	-0.0920923	0.146917	No
BCKDHB	1.00275	0.00395629	0.967123	No
BCKDK	1.01429	0.0204722	0.769899	No
BCL10	1.14063	0.189825	0.0483871	No
BCL11A	1.11176	0.15284	0.268746	No
BCL2	0.766055	-0.384479	0.00217315	No
BCL2L1	1.22561	0.293495	3.47e-10	No
BCL2L10	0.709942	-0.494227	0.399166	No
BCL2L11	1.51134	0.595831	5.58e-11	No
BCL2L12	0.830396	-0.268129	0.236823	No
BCL2L13	1.00589	0.00847451	0.87092	No
BCL2L14	2.32721	1.2186	0.330965	No
BCL2L15	1.8087	0.854955	3.5e-05	No
BCL3	1.35939	0.442961	0.00465726	No
BCL6	1.66252	0.733371	1.44e-39	No
BCL6B	1.56951	0.650312	0.224094	No
BCL7A	0.864949	-0.209313	0.119395	No
BCL7B	0.816529	-0.292424	0.0961401	No
BCL7C	0.912253	-0.132494	0.236928	No
BCL9	1.12163	0.165599	0.0436854	No
BCL9L	1.51676	0.600994	1.32e-34	No
BCLAF1	0.868155	-0.203975	1.3e-06	No
BCO1	1.88362	0.913509	1.84e-06	No
BCO2	1.47387	0.559613	0.34778	No
BCOR	1.21745	0.283865	1.29e-05	No
BCORL1	1.04597	0.0648424	0.634685	No
BCR	1.0352	0.0499035	0.357479	No
BCS1L	0.696406	-0.521999	5.12e-07	No
BDH1	1.14875	0.200059	0.157467	No
BDH2	1.11379	0.155476	0.0813998	No
BDKRB1	0.688266	-0.538962	0.502208	No
BDKRB2	1.24119	0.311723	0.00325907	No
BDNF	0.555078	-0.849237	0.728042	No
BDP1	0.910928	-0.13459	0.025551	No
BEAN1	2.06237	1.0443	0.475177	No
BECN1	0.986293	-0.0199116	0.71185	No
BEGAIN	0.820303	-0.285772	0.579961	No
BEND3	0.680431	-0.555479	8.03e-06	No
BEND5	1.12467	0.169501	0.540792	No
BEND6	0.73467	-0.444831	0.126309	No
BEND7	1.2245	0.292192	0.112609	No
BEST1	1.1836	0.243186	0.453395	No
BEST2	0.802539	-0.317356	0.772206	No
BEST4	0.184886	-2.43529	0.189151	No
BET1	0.948427	-0.0763913	0.520568	No
BET1L	1.12025	0.163819	0.0253385	No
BFAR	1.12825	0.174086	0.0630005	No
BFSP1	0.469946	-1.08943	0.000390861	Down
BGLAP	0.903656	-0.146155	0.899424	No
BGN	2.07462	1.05285	5.66e-05	Up
BHLHB9	0.553732	-0.852739	0.739978	No
BHLHE40	2.93731	1.5545	7.25e-76	Up
BHLHE41	1.3788	0.463413	4.37e-22	No
BICC1	1.0138	0.0197777	0.611484	No
BICD1	0.994967	-0.00727919	0.97818	No
BICD2	0.947	-0.078563	0.174969	No
BICDL1	0.805198	-0.312584	0.00194149	No
BICDL2	1.03558	0.0504441	0.973537	No
BICRA	1.10004	0.137559	0.464803	No
BICRAL	1.153	0.205388	0.0569031	No
BID	0.801623	-0.319004	0.000684294	No
BIN1	0.789876	-0.340303	1.19e-06	No
BIN2	0.554208	-0.8515	0.727001	No
BIN3	1.18274	0.242137	0.0390593	No
BIRC3	2.05749	1.04088	1.89e-66	Up
BIRC5	0.593739	-0.7521	2.22e-20	No
BIRC6	0.95842	-0.0612697	0.228591	No
BIVM	0.774431	-0.368791	7.62e-05	No
BLCAP	0.990705	-0.0134719	0.833429	No
BLK	0.589238	-0.763078	0.573129	No
BLM	0.696697	-0.521397	1.02e-08	No
BLMH	0.951963	-0.0710221	0.208559	No
BLNK	6.70832	2.74595	0.00467808	Up
BLOC1S1	0.789006	-0.341891	0.00518628	No
BLOC1S2	0.856158	-0.22405	0.0234439	No
BLOC1S3	1.35727	0.440713	0.234959	No
BLOC1S4	0.992371	-0.0110487	0.928656	No
BLOC1S5	1.2865	0.363451	0.260917	No
BLOC1S6	0.983608	-0.0238447	0.824372	No
BLVRA	0.785447	-0.348414	0.000160994	No
BLVRB	0.823493	-0.280171	0.00276935	No
BLZF1	1.15375	0.206335	0.0060853	No
BMF	1.72349	0.785334	6.51e-34	No
BMI1	0.777995	-0.362168	1.74e-08	No
BMP1	1.20172	0.265099	8.99e-05	No
BMP15	0.689573	-0.536226	0.78263	No
BMP2	1.14481	0.195106	0.0711374	No
BMP2K	1.12945	0.175614	0.0416541	No
BMP3	0.413266	-1.27486	0.445559	No
BMP4	1.46114	0.547098	0.00019041	No
BMP5	3.72847	1.89858	0.509693	No
BMP7	1.20544	0.269564	0.82105	No
BMP8B	0.687802	-0.539934	0.626259	No
BMPER	0.833888	-0.262075	0.0050721	No
BMPR1A	1.04484	0.0632886	0.36435	No
BMPR1B	0.817912	-0.289982	0.0175779	No
BMPR2	1.10508	0.144157	0.081229	No
BMS1	0.952233	-0.0706136	0.192219	No
BMT2	1.3803	0.464982	2.17e-15	No
BMX	0.543921	-0.87853	0.0377843	No
BNC1	1.32129	0.401949	1.97e-11	No
BNC2	2.01019	1.00733	0.803623	No
BNIP1	1.00126	0.00181873	0.988861	No
BNIP2	1.01673	0.0239417	0.780452	No
BNIP3	0.968658	-0.0459408	0.198148	No
BNIP3L	1.16905	0.22534	1.38e-08	No
BNIPL	0.737932	-0.43844	0.613833	No
BOC	0.554208	-0.851502	0.727338	No
BOD1	0.782347	-0.354119	2.27e-06	No
BOD1L1	0.983126	-0.0245514	0.67049	No
BOK	0.698097	-0.5185	5.35e-05	No
BOLA1	1.00394	0.00567168	0.948366	No
BOLA2B	0.823502	-0.280155	0.0715165	No
BOLA3	0.686863	-0.541906	1.27e-05	No
BOP1	0.807139	-0.309112	1.74e-07	No
BORA	0.648144	-0.625614	3.38e-08	No
BORCS6	0.959024	-0.060361	0.749199	No
BORCS7	0.861294	-0.215423	0.0292705	No
BORCS8	1.1334	0.18066	0.135239	No
BPGM	0.978975	-0.0306555	0.571807	No
BPHL	1.17984	0.238592	0.0496696	No
BPI	1.0327	0.0464176	0.962584	No
BPIFA1	8.25894	3.04596	6.31e-05	Up
BPIFA2	1.03209	0.045567	0.987639	No
BPIFA3	2.01019	1.00733	0.803623	No
BPIFB2	3.76625	1.91313	0.534381	No
BPIFB4	1.96097	0.971566	0.253239	No
BPIFB6	0.827175	-0.273736	0.85492	No
BPIFC	1.03097	0.0439964	0.984154	No
BPNT1	0.744544	-0.425571	2.17e-06	No
BPTF	1.0396	0.0560336	0.352648	No
BRAF	1.14818	0.199345	0.00251675	No
BRAP	0.903748	-0.146007	0.0901601	No
BRAT1	0.773937	-0.369713	0.119918	No
BRCA1	0.70649	-0.501259	9.9e-20	No
BRCA2	0.907949	-0.139317	0.27967	No
BRCC3	0.991415	-0.0124385	0.891975	No
BRD1	0.857827	-0.221242	0.0252225	No
BRD2	1.09228	0.127348	0.0115254	No
BRD4	1.04275	0.0603915	0.325559	No
BRD7	0.916416	-0.125925	0.01138	No
BRD8	1.07714	0.107206	0.0977281	No
BRD9	0.971453	-0.0417835	0.546289	No
BRF1	0.869991	-0.200927	0.012043	No
BRF2	1.29514	0.373105	0.205229	No
BRI3	1.02435	0.0347017	0.772817	No
BRI3BP	0.502546	-0.992671	1.12e-35	No
BRINP3	0.884237	-0.177494	0.829524	No
BRIP1	0.906038	-0.142356	0.255015	No
BRIX1	0.876405	-0.19033	0.0119513	No
BRK1	0.9572	-0.0631075	0.321167	No
BRMS1	0.81683	-0.291892	0.00130173	No
BRMS1L	0.849777	-0.234844	0.0381089	No
BROX	1.3171	0.397369	3.99e-12	No
BRPF1	0.77392	-0.369745	0.000204316	No
BRPF3	0.96757	-0.047562	0.713833	No
BRSK1	1.10072	0.138441	0.271491	No
BRSK2	1.00962	0.0138108	0.920154	No
BRWD1	0.986253	-0.0199706	0.775284	No
BRWD3	1.29561	0.373634	3.47e-08	No
BSCL2	1.16232	0.217004	0.00934523	No
BSDC1	1.12595	0.171141	0.0166055	No
BSG	1.11182	0.152918	4.46e-05	No
BSN	1.79847	0.846769	0.0555725	No
BSND	1.03163	0.0449291	0.979844	No
BSPRY	1.04922	0.0693149	0.386311	No
BST1	1.3795	0.464143	2.13e-05	No
BST2	1.40352	0.489054	0.000115118	No
BSX	3.85405	1.94637	0.342175	No
BTAF1	0.828616	-0.271224	1.96e-06	No
BTBD1	1.11056	0.151291	0.0387746	No
BTBD10	0.977162	-0.0333297	0.638745	No
BTBD11	1.21794	0.284447	0.508089	No
BTBD16	1.03209	0.045567	0.987649	No
BTBD17	0.529896	-0.91622	0.822339	No
BTBD18	0.774988	-0.367754	0.819455	No
BTBD19	1.32881	0.410138	0.00561404	No
BTBD2	1.08889	0.122864	0.0388716	No
BTBD3	1.03468	0.0491861	0.399244	No
BTBD6	1.04406	0.0622103	0.348335	No
BTBD7	0.957225	-0.0630701	0.391967	No
BTBD9	1.00847	0.0121656	0.906232	No
BTC	1.08391	0.116246	0.0783891	No
BTD	0.987699	-0.0178564	0.783141	No
BTF3	1.00464	0.00668062	0.862352	No
BTF3L4	0.996508	-0.00504647	0.943094	No
BTG1	1.53232	0.615719	8.6e-39	No
BTG2	3.08447	1.62502	2.44e-187	Up
BTG3	1.06787	0.0947337	0.179566	No
BTK	0.189845	-2.39711	0.310547	No
BTN2A2	1.01637	0.0234251	0.950407	No
BTRC	1.13315	0.180338	0.00530069	No
BUB1	0.679198	-0.558097	1.1e-23	No
BUB1B	0.626984	-0.673498	1.96e-38	No
BUB3	0.742342	-0.429844	7.27e-17	No
BUD13	1.09729	0.133938	0.141026	No
BUD23	0.745443	-0.423831	3.86e-07	No
BUD31	0.887364	-0.172402	0.0289047	No
BVES	0.730248	-0.453542	0.0566553	No
BYSL	0.76678	-0.383116	1.06e-07	No
BZW1	0.851321	-0.232224	2.19e-10	No
BZW2	1.18585	0.245917	4.35e-07	No
C10H10orf113	0.686209	-0.54328	0.780008	No
C10H1orf106	1.26236	0.336126	0.000774543	No
C10H1orf115	1.37355	0.45791	0.0764708	No
C10H1orf53	0.683078	-0.549878	0.153501	No
C10H9orf153	0.518123	-0.948634	0.601319	No
C10H9orf3	1.21642	0.282636	0.113164	No
C10H9orf64	0.950584	-0.0731143	0.474887	No
C10H9orf72	1.38618	0.471115	0.000730351	No
C12H17orf100	0.89098	-0.166535	0.217563	No
C12H17orf105	1.28826	0.365425	0.801408	No
C12H17orf49	0.922807	-0.115899	0.514233	No
C12H17orf50	0.905818	-0.142708	0.901761	No
C12H17orf53	0.795113	-0.330769	0.0752398	No
C12H17orf58	0.712081	-0.489887	0.115435	No
C12H17orf62	0.904852	-0.144247	0.146632	No
C12H17orf67	2.01019	1.00733	0.803623	No
C12H17orf75	1.12717	0.172701	0.0808881	No
C12H17orf78	0.190082	-2.39531	0.33808	No
C12H17orf80	0.836573	-0.257437	0.108367	No
C12H17orf82	1.20622	0.270489	0.8187	No
C12H17orf97	0.62002	-0.689614	0.438923	No
C12H17orf98	0.440966	-1.18126	0.41599	No
C13H21orf2	1.18405	0.243728	0.146945	No
C13H21orf33	0.92799	-0.107818	0.197599	No
C13H21orf59	0.813643	-0.297533	3.46e-06	No
C13H21orf62	1.37612	0.460603	0.0401396	No
C13H21orf91	1.41052	0.496228	4.53e-12	No
C13H3orf14	0.911923	-0.133015	0.531156	No
C13H3orf18	2.8808	1.52647	0.469146	No
C13H3orf33	1.06977	0.0972981	0.663079	No
C13H3orf35	3.73503	1.90112	0.538548	No
C13H3orf38	1.06006	0.0841403	0.216867	No
C13H3orf52	4.03942	2.01415	1.94e-14	Up
C13H3orf56	2.01019	1.00733	0.803623	No
C13H3orf58	0.960322	-0.0584094	0.634787	No
C13H3orf62	1.26701	0.341422	0.57773	No
C13H3orf67	0.904233	-0.145233	0.306742	No
C13H3orf70	0.989658	-0.014998	0.954139	No
C13H3orf80	0.285029	-1.81082	0.533371	No
C13H7orf73	0.974783	-0.0368469	0.959625	No
C14H10orf105	1.37739	0.461935	0.782992	No
C14H10orf107	0.947812	-0.0773267	0.698235	No
C14H10orf35	1.24112	0.311639	0.12675	No
C14H10orf62	0.964096	-0.0527517	0.852057	No
C14H10orf76	0.996958	-0.00439541	0.967157	No
C14H10orf99	1.03033	0.0430997	0.983826	No
C14H12orf43	0.904698	-0.144491	0.15403	No
C14H12orf49	0.928903	-0.1064	0.20695	No
C14H12orf65	0.871508	-0.198415	0.275926	No
C14H1orf131	0.852587	-0.23008	0.0383826	No
C14H1orf198	1.06909	0.0963856	0.161593	No
C14H22orf39	0.771152	-0.374913	0.00327781	No
C15H2orf54	1.15284	0.205194	0.363379	No
C15H2orf66	0.619467	-0.6909	0.44011	No
C15H2orf72	0.691079	-0.533077	0.783705	No
C15H2orf76	0.743947	-0.426728	0.0336577	No
C15H2orf82	2.01019	1.00733	0.802411	No
C15H2orf88	0.811258	-0.301767	0.119872	No
C15H4orf47	0.952591	-0.0700707	0.826136	No
C16H5orf22	0.810647	-0.302855	0.119722	No
C16H5orf34	0.835016	-0.260125	0.1015	No
C16H5orf42	1.1326	0.179635	0.00566366	No
C16H5orf51	1.16161	0.216127	1.49e-05	No
C16H5orf58	0.344112	-1.53905	0.128232	No
C17H20orf173	1.03264	0.0463438	0.982592	No
C17H20orf194	1.05285	0.0742938	0.290751	No
C17H20orf196	1.02187	0.0312167	0.917895	No
C17H20orf202	2.06193	1.044	0.564801	No
C17H20orf24	0.829414	-0.269835	2.11e-07	No
C17H20orf27	0.869257	-0.202146	0.000240291	No
C17H20orf96	0.671651	-0.574216	0.444885	No
C17H8orf4	6.39589	2.67715	5.31e-12	Up
C17H8orf48	1.40559	0.491175	0.0308364	No
C18H7orf25	0.981776	-0.0265349	0.787585	No
C18H7orf31	2.01019	1.00733	0.803623	No
C18H7orf34	1.03209	0.0455669	0.987676	No
C18H7orf49	0.725458	-0.463036	0.0759927	No
C18H7orf57	0.836104	-0.258246	0.620147	No
C1D	0.915361	-0.127588	0.237876	No
C1GALT1	0.908796	-0.137972	0.0202435	No
C1GALT1C1	0.884407	-0.177217	0.0522133	No
C1H14orf105	0.829043	-0.270481	0.174843	No
C1H14orf166	0.982467	-0.0255193	0.568815	No
C1H14orf28	1.45673	0.542737	0.00613335	No
C1H14orf37	0.903188	-0.146901	0.819746	No
C1H15orf41	0.873474	-0.195164	0.106569	No
C1H15orf48	1.85277	0.889683	0.0125076	No
C1H15orf52	0.909625	-0.136656	0.0337301	No
C1H15orf57	1.13688	0.185077	0.129113	No
C1H15orf61	0.869935	-0.20102	0.491446	No
C1H15orf62	1.10776	0.147643	0.170508	No
C1H15orf65	2.8808	1.52647	0.469085	No
C1H18orf25	0.917567	-0.124115	0.133136	No
C1H18orf54	0.95816	-0.0616617	0.607186	No
C1H18orf63	2.01019	1.00733	0.803623	No
C1H6orf120	1.09009	0.124442	0.0219568	No
C1H6orf163	0.285029	-1.81082	0.533371	No
C1H6orf183	0.532245	-0.909838	0.153017	No
C1H6orf203	1.01003	0.0143987	0.909386	No
C1H9orf131	0.413119	-1.27537	0.445547	No
C1H9orf135	1.37644	0.460941	0.422539	No
C1H9orf152	1.43532	0.521373	0.203812	No
C1H9orf16	0.998439	-0.00225382	0.985018	No
C1H9orf40	0.857224	-0.222256	0.0420837	No
C1H9orf43	0.529896	-0.91622	0.822339	No
C1H9orf50	0.977484	-0.0328549	0.946446	No
C1H9orf66	0.529896	-0.91622	0.822339	No
C1H9orf78	0.748174	-0.418555	1.01e-08	No
C1H9orf84	1.91521	0.937505	0.700435	No
C1H9orf85	0.954905	-0.0665715	0.681063	No
C1QBP	0.88127	-0.182344	0.000270612	No
C1QC	1.89294	0.920628	0.0201171	No
C1QL1	0.923857	-0.114259	0.829781	No
C1QL3	1.44378	0.52985	0.68871	No
C1QL4	1.23586	0.305513	0.289464	No
C1QTNF1	2.68443	1.42461	8.69e-43	Up
C1QTNF12	1.37533	0.459779	0.775235	No
C1QTNF2	1.23817	0.308204	0.814578	No
C1QTNF3	0.285029	-1.81082	0.533371	No
C1QTNF4	0.515641	-0.955561	0.318884	No
C1QTNF5	2.58045	1.36762	0.122612	No
C1QTNF6	1.0626	0.0875975	0.703352	No
C1QTNF7	2.01019	1.00733	0.802411	No
C1R	3.48242	1.80009	2.39e-24	Up
C1RL	1.53664	0.619783	0.000550126	No
C1S	13.7558	3.78197	0.000125096	Up
C2	2.42818	1.27988	1.13e-14	Up
C2CD2	0.901012	-0.150381	0.0495392	No
C2CD2L	1.09437	0.130104	0.258961	No
C2CD3	0.927984	-0.107829	0.094025	No
C2CD4B	1.519	0.603118	3.84e-09	No
C2CD4C	0.805139	-0.312691	0.541819	No
C2CD5	1.09587	0.132073	0.0875992	No
C2CD6	5.61101	2.48826	0.288142	No
C2H11orf24	1.34894	0.43183	6.08e-16	No
C2H11orf49	1.18334	0.242862	0.306034	No
C2H11orf58	0.823445	-0.280255	1.03e-08	No
C2H11orf68	1.01193	0.0171083	0.825749	No
C2H11orf74	1.06733	0.0940081	0.748776	No
C2H11orf80	0.142382	-2.81216	0.189698	No
C2H11orf84	0.966099	-0.0497576	0.685098	No
C2H11orf86	1.23129	0.300168	0.594926	No
C2H11orf91	3.83986	1.94105	0.322366	No
C2H11orf95	0.898784	-0.153954	0.00794034	No
C2H11orf96	2.01019	1.00733	0.803623	No
C2H11orf98	0.685307	-0.545178	1.91e-06	No
C2H19orf24	0.923232	-0.115234	0.391707	No
C2H19orf25	0.931711	-0.102045	0.417434	No
C2H19orf35	1.06605	0.0922818	0.778051	No
C2H19orf38	1.88931	0.917856	0.381846	No
C2H19orf43	0.892036	-0.164825	0.0209517	No
C2H19orf44	0.949403	-0.0749072	0.650984	No
C2H19orf53	0.768611	-0.379674	5.24e-07	No
C2H19orf57	0.703708	-0.506952	0.308247	No
C2H19orf60	0.783061	-0.352803	5.36e-07	No
C2H19orf66	2.10953	1.07692	9.34e-05	Up
C2H19orf70	0.84936	-0.235552	0.0155618	No
C2H19orf71	3.73503	1.90112	0.538548	No
C2H1orf35	0.87836	-0.187116	0.114026	No
C2H5orf15	0.922684	-0.116092	0.021924	No
C2H5orf24	1.22334	0.290828	2.03e-05	No
C2H5orf30	0.951029	-0.0724381	0.454167	No
C2H5orf46	0.77244	-0.372505	0.833337	No
C2H5orf63	0.830102	-0.268639	0.0547841	No
C3	21.2744	4.41105	1.44e-208	Up
C3AR1	1.93185	0.949983	0.710653	No
C3H16orf52	1.02104	0.0300414	0.836009	No
C3H16orf54	0.99671	-0.00475433	0.975104	No
C3H16orf58	1.09816	0.135082	0.539459	No
C3H16orf59	0.972026	-0.040933	0.876707	No
C3H16orf62	1.23274	0.301873	0.000166021	No
C3H16orf71	2.06446	1.04576	0.141829	No
C3H16orf72	1.03759	0.0532396	0.387834	No
C3H16orf89	1.91172	0.934868	0.715898	No
C3H16orf91	0.785974	-0.347447	0.00573983	No
C3H16orf96	0.991221	-0.0127216	0.966624	No
C3H2orf16	2.01019	1.00733	0.803241	No
C3H2orf40	0.529896	-0.91622	0.822339	No
C3H2orf42	1.01053	0.015117	0.934473	No
C3H2orf49	0.933414	-0.0994104	0.361251	No
C3H2orf68	1.09321	0.128569	0.219782	No
C3H2orf71	1.03209	0.0455669	0.987676	No
C3H2orf73	0.775474	-0.36685	0.698611	No
C3H2orf74	1.73816	0.797558	0.088749	No
C3H2orf81	0.840193	-0.251207	0.323114	No
C3H7orf26	1.03686	0.0522189	0.675325	No
C3H7orf43	1.21918	0.28591	0.0811538	No
C3H7orf50	0.741934	-0.430637	0.0300832	No
C4A	0.774202	-0.369218	0.74077	No
C4BPA	2.06566	1.0466	0.0142238	Up
C4BPB	3.61526	1.8541	0.228507	No
C4H1orf112	0.698863	-0.516918	2.23e-10	No
C4H1orf162	5.15246	2.36526	0.103471	No
C4H1orf189	0.285326	-1.80932	0.562973	No
C4H1orf194	1.03159	0.0448696	0.915883	No
C4H1orf226	1.19075	0.251866	0.00330293	No
C4H1orf43	0.956927	-0.0635197	0.285302	No
C4H1orf52	0.773637	-0.370271	0.00303923	No
C4H1orf54	1.03194	0.0453636	0.967767	No
C4H1orf56	0.171676	-2.54224	0.0699311	No
C4H8orf33	0.826087	-0.275634	0.00355701	No
C4H8orf34	0.481222	-1.05523	0.12035	No
C4H8orf37	1.36591	0.44986	0.000430948	No
C4H8orf46	0.885133	-0.176035	0.881494	No
C4H8orf59	0.802178	-0.318006	0.0015914	No
C4H8orf76	0.971208	-0.0421473	0.725037	No
C4H8orf82	0.934405	-0.0978795	0.32477	No
C4H8orf89	0.947738	-0.0774392	0.831441	No
C5	2.42853	1.28008	1.79e-18	Up
C5AR1	0.529896	-0.91622	0.822339	No
C5AR2	1.44529	0.531361	0.393153	No
C5H12orf10	0.949835	-0.0742514	0.501522	No
C5H12orf29	0.832877	-0.263825	0.183293	No
C5H12orf4	0.824294	-0.278769	0.000749829	No
C5H12orf45	0.969496	-0.0446935	0.699322	No
C5H12orf50	2.83637	1.50404	0.205447	No
C5H12orf56	0.56569	-0.821917	0.197089	No
C5H12orf57	1.47438	0.560104	9.9e-06	No
C5H12orf60	1.03209	0.0455669	0.987676	No
C5H12orf66	0.930233	-0.104336	0.628689	No
C5H12orf73	0.917225	-0.124652	0.519678	No
C5H12orf75	1.0937	0.129213	0.353306	No
C5H22orf23	1.3762	0.460695	0.232055	No
C6H16orf46	0.987182	-0.0186116	0.966761	No
C6H16orf70	1.03798	0.0537807	0.52544	No
C6H16orf74	1.11307	0.154541	0.214483	No
C6H16orf95	0.688593	-0.538277	0.577148	No
C6H18orf21	1.15016	0.201841	0.0517396	No
C6H18orf8	1.11045	0.151146	0.116634	No
C6H19orf12	1.08371	0.115983	0.633249	No
C6H19orf33	1.02243	0.0319974	0.814264	No
C6H19orf47	0.914774	-0.128513	0.477716	No
C6H19orf54	1.06992	0.0975073	0.503033	No
C6H19orf68	1.53344	0.616767	0.0616861	No
C6H19orf81	1.22583	0.293765	0.686514	No
C6H19orf84	1.03389	0.0480819	0.967368	No
C6H1orf109	0.970502	-0.0431975	0.542811	No
C6H1orf122	0.87904	-0.185999	0.227791	No
C6H1orf123	0.758093	-0.399552	3.87e-05	No
C6H1orf168	1.49548	0.580607	3.45e-12	No
C6H1orf174	1.22874	0.297182	0.0280133	No
C6H1orf210	1.38163	0.466367	0.000628438	No
C6H1orf228	2.06097	1.04332	0.553241	No
C6H1orf50	1.17757	0.235817	0.00151064	No
C6H1orf64	3.72847	1.89858	0.509693	No
C6H1orf87	2.01019	1.00733	0.802411	No
C7H14orf1	0.945301	-0.0811543	0.199465	No
C7H14orf119	1.46561	0.551501	1.94e-11	No
C7H14orf93	1.05636	0.0791031	0.672518	No
C7H15orf39	0.967487	-0.0476865	0.547425	No
C7H15orf40	0.845459	-0.242194	0.0145039	No
C7H15orf59	0.688743	-0.537962	0.782013	No
C7H6orf106	1.06777	0.094604	0.123634	No
C7H6orf125	0.821932	-0.282908	0.0108311	No
C7H6orf132	1.08869	0.122598	0.0799488	No
C7H6orf136	0.662872	-0.593199	0.0120065	No
C7H6orf15	0.285326	-1.80932	0.562973	No
C7H6orf222	3.61663	1.85465	2.37e-47	Up
C7H6orf223	1.20548	0.269606	0.123127	No
C7H6orf226	0.771859	-0.373591	0.00467655	No
C7H6orf47	0.847827	-0.238158	0.25728	No
C7H6orf52	1.23765	0.307607	0.682935	No
C7H6orf62	1.1957	0.257853	0.000274498	No
C7H6orf89	0.854872	-0.226219	0.0067036	No
C8G	0.555079	-0.849236	0.728161	No
C8H4orf17	0.529896	-0.91622	0.822339	No
C8H4orf19	1.70301	0.768086	1.03e-15	No
C8H4orf22	0.887679	-0.17189	0.72864	No
C8H4orf26	1.13686	0.18505	0.632853	No
C8H4orf32	0.95598	-0.0649473	0.714606	No
C8H4orf33	0.669822	-0.578151	0.10102	No
C8H4orf36	0.574536	-0.799532	0.496293	No
C8H4orf46	0.877552	-0.188443	0.115527	No
C8H4orf48	1.58984	0.668881	0.0511762	No
C8H4orf50	0.738206	-0.437905	0.735138	No
C9	1.54966	0.631948	0.470536	No
C9H11orf1	0.947039	-0.0785042	0.622172	No
C9H11orf42	1.28977	0.367117	0.652319	No
C9H11orf52	1.62944	0.70438	9.8e-10	No
C9H11orf54	0.761853	-0.392416	1.02e-06	No
C9H11orf57	1.23831	0.308378	1.1e-08	No
C9H11orf63	0.923319	-0.1151	0.554381	No
C9H11orf65	1.20954	0.274454	0.33377	No
C9H11orf70	1.36111	0.444788	1.55e-06	No
C9H11orf71	0.709386	-0.495357	0.54796	No
C9H11orf97	1.01234	0.0176921	0.926836	No
C9H1orf105	1.40336	0.488886	0.523281	No
C9H1orf116	1.49064	0.575935	2.19e-08	No
C9H1orf186	0.412758	-1.27663	0.278052	No
C9H1orf21	1.1837	0.243302	3.4e-05	No
C9H1orf27	1.19568	0.257837	0.000325755	No
C9H1orf74	0.826639	-0.274671	0.069704	No
CA11	1.11109	0.151981	0.652331	No
CA12	1.35678	0.440184	0.0116758	No
CA14	0.529896	-0.91622	0.822339	No
CA3	0.412735	-1.27671	0.461547	No
CA4	2.0637	1.04524	0.481325	No
CA5A	0.970736	-0.0428484	0.922863	No
CA5B	2.61015	1.38413	5.13e-08	Up
CA7	0.555581	-0.847932	0.741926	No
CA8	0.284771	-1.81212	0.532905	No
CA9	0.882358	-0.180563	0.3384	No
CAAP1	0.81622	-0.292971	0.0255734	No
CAB39	0.98504	-0.0217453	0.663284	No
CAB39L	1.03811	0.0539546	0.578667	No
CABIN1	0.809818	-0.304331	7.18e-08	No
CABLES1	0.967532	-0.0476189	0.753659	No
CABLES2	0.760012	-0.395906	0.000499765	No
CABP1	2.87078	1.52144	0.488718	No
CABP2	1.04473	0.0631347	0.846451	No
CABP4	1.03209	0.045567	0.987649	No
CABP7	1.5477	0.630129	0.63417	No
CABYR	1.77083	0.824423	0.402549	No
CACFD1	0.896626	-0.157421	0.0877528	No
CACHD1	0.926063	-0.110818	0.274339	No
CACNA1B	1.54778	0.630199	0.236864	No
CACNA1C	0.370425	-1.43275	0.539299	No
CACNA1D	1.03209	0.0455669	0.987671	No
CACNA1E	0.554631	-0.8504	0.741194	No
CACNA1F	1.12519	0.170172	0.857391	No
CACNA1G	1.40348	0.489009	0.0714491	No
CACNA1I	0.965541	-0.0505913	0.925806	No
CACNA2D1	1.03142	0.0446318	0.338128	No
CACNA2D2	0.73949	-0.435397	0.734045	No
CACNA2D3	1.40815	0.493801	0.43135	No
CACNA2D4	1.23932	0.309544	0.40235	No
CACNB1	1.92634	0.94586	0.152903	No
CACNB2	1.89299	0.920668	0.384839	No
CACNB3	1.41952	0.505406	6.15e-16	No
CACNG1	2.01019	1.00733	0.803623	No
CACNG5	3.82612	1.93588	0.345657	No
CACNG6	1.01574	0.0225363	0.955108	No
CACNG7	2.23258	1.15871	0.267587	No
CACTIN	0.735394	-0.44341	3.87e-06	No
CACUL1	0.991867	-0.0117809	0.838792	No
CACYBP	0.680931	-0.554419	4.38e-24	No
CAD	0.724695	-0.464555	2.07e-14	No
CADM1	1.14529	0.195717	0.00296131	No
CADM4	0.906523	-0.141585	0.118605	No
CADPS	1.44397	0.530037	3.51e-12	No
CADPS2	0.284771	-1.81212	0.532905	No
CAGE1	0.986749	-0.0192448	0.975557	No
CALCOCO1	1.83417	0.875131	7.27e-53	No
CALCOCO2	1.28687	0.363871	1.49e-13	No
CALCR	0.78166	-0.355388	0.525096	No
CALD1	1.36367	0.447494	2.81e-41	No
CALM1	0.839743	-0.251981	1.19e-09	No
CALM2	0.861825	-0.214534	1.48e-06	No
CALM3	1.04656	0.0656486	0.071291	No
CALML4	0.795575	-0.32993	0.623933	No
CALML5	0.529896	-0.91622	0.822339	No
CALN1	1.03209	0.045567	0.987639	No
CALR	0.933579	-0.0991553	0.00520859	No
CALR3	1.0781	0.108489	0.76372	No
CALU	0.990881	-0.0132167	0.725749	No
CALY	1.91521	0.937505	0.700435	No
CAMK1	0.869458	-0.201811	0.0299964	No
CAMK1D	2.30501	1.20478	0.0480449	Up
CAMK2A	1.49066	0.575949	0.375106	No
CAMK2B	4.33635	2.11648	0.027857	Up
CAMK2D	1.003	0.00431461	0.946545	No
CAMK2G	1.07131	0.0993726	0.218849	No
CAMK2N1	1.28363	0.36023	0.00116703	No
CAMK2N2	0.782918	-0.353066	0.315275	No
CAMK4	1.54816	0.630556	0.641415	No
CAMKK1	1.07829	0.10874	0.319459	No
CAMKK2	0.700518	-0.513506	6.03e-06	No
CAMKMT	1.06908	0.0963691	0.546375	No
CAMKV	1.03361	0.047693	0.974087	No
CAMLG	0.890683	-0.167016	0.100897	No
CAMSAP1	1.09027	0.124685	0.0776593	No
CAMSAP2	0.919605	-0.120913	0.00962829	No
CAMSAP3	0.797368	-0.326682	0.000528188	No
CAMTA1	0.822021	-0.282753	0.00162904	No
CAMTA2	1.09083	0.125423	0.0827578	No
CAND1	0.876599	-0.190011	7.43e-06	No
CAND2	1.14025	0.189355	0.777943	No
CANT1	0.811195	-0.301879	0.000447459	No
CANX	0.948086	-0.0769109	0.0146711	No
CAP1	1.01321	0.0189284	0.574031	No
CAP2	0.73447	-0.445224	0.0677111	No
CAPG	0.98588	-0.0205153	0.632862	No
CAPN1	1.17019	0.226739	3.2e-05	No
CAPN10	0.924586	-0.11312	0.377343	No
CAPN11	2.01019	1.00733	0.803241	No
CAPN12	1.47325	0.559	0.285637	No
CAPN14	0.688043	-0.539429	0.781381	No
CAPN15	0.803885	-0.314939	0.000866935	No
CAPN2	0.880722	-0.183242	9.55e-07	No
CAPN5	1.13393	0.181333	0.105765	No
CAPN6	0.294226	-1.765	0.259478	No
CAPN7	0.977926	-0.0322026	0.728331	No
CAPN8	1.23394	0.303274	0.225176	No
CAPNS1	1.02948	0.0419107	0.281369	No
CAPRIN1	0.924073	-0.113921	0.00226555	No
CAPRIN2	0.852601	-0.230058	0.109803	No
CAPS	1.54948	0.631785	0.57176	No
CAPS2	0.980658	-0.0281783	0.966785	No
CAPSL	1.98226	0.987147	0.050926	No
CAPZA1	0.939452	-0.0901089	0.0452953	No
CAPZA2	1.01436	0.0205694	0.728234	No
CAPZB	1.05367	0.0754255	0.0830919	No
CARD10	0.757713	-0.400276	6.93e-13	No
CARD11	1.4739	0.559643	0.105335	No
CARD14	1.8551	0.891498	0.443111	No
CARD19	0.829298	-0.270037	0.125105	No
CARD6	1.03707	0.052516	0.437846	No
CARD9	1.00459	0.00660275	0.966549	No
CARF	1.36866	0.452764	0.284376	No
CARHSP1	1.10787	0.147783	0.0112416	No
CARM1	1.03514	0.0498223	0.393842	No
CARMIL1	1.05801	0.081349	0.211404	No
CARMIL2	0.965966	-0.0499553	0.927216	No
CARMIL3	0.683941	-0.548056	0.888427	No
CARNMT1	0.823546	-0.280079	1.74e-06	No
CARNS1	0.910466	-0.135324	0.47771	No
CARS	0.896926	-0.156939	0.0289374	No
CARS2	0.834278	-0.2614	0.00532907	No
CASC1	1.30711	0.386384	0.0400354	No
CASC3	0.964859	-0.0516102	0.349717	No
CASC4	0.985857	-0.0205491	0.743384	No
CASD1	0.960768	-0.0577403	0.554613	No
CASK	0.983332	-0.0242491	0.688746	No
CASKIN1	1.02542	0.0362212	0.886255	No
CASKIN2	0.992156	-0.0113611	0.906178	No
CASP10	0.971071	-0.0423511	0.498472	No
CASP2	0.791016	-0.338221	2.9e-09	No
CASP3	1.06183	0.086549	0.252417	No
CASP6	1.02178	0.0310871	0.722299	No
CASP7	0.950919	-0.0726053	0.348548	No
CASP8	0.977296	-0.0331321	0.558003	No
CASP8AP2	1.0403	0.0569969	0.442102	No
CASP9	1.17017	0.226718	0.0608339	No
CASQ1	1.04289	0.0605828	0.844683	No
CASQ2	0.515712	-0.955363	0.530232	No
CASS4	1.78486	0.835807	0.142081	No
CAST	1.25406	0.326609	4.62e-14	No
CASTOR1	1.52531	0.609101	0.00049065	No
CASTOR2	1.13798	0.186472	0.0596988	No
CASZ1	1.16084	0.215175	0.609564	No
CAT	0.883859	-0.178112	0.000255956	No
CATIP	1.19102	0.252203	0.672434	No
CATSPER1	1.41553	0.50134	0.498964	No
CATSPER2	1.03214	0.045639	0.768927	No
CATSPERD	0.189729	-2.39798	0.337173	No
CATSPERE	0.874587	-0.193326	0.836364	No
CATSPERG	1.0166	0.0237458	0.885344	No
CATSPERZ	1.72312	0.785021	0.609274	No
CAV1	1.06029	0.0844591	0.0927182	No
CAV2	1.1219	0.165943	0.00106103	No
CAVIN1	0.939755	-0.0896441	0.0354842	No
CAVIN2	1.06498	0.0908211	0.102651	No
CAVIN3	0.967069	-0.0483087	0.383357	No
CAVIN4	0.285326	-1.80932	0.562973	No
CBARP	0.932303	-0.10113	0.600516	No
CBFA2T2	1.22396	0.291559	0.00166918	No
CBFA2T3	1.27834	0.35427	0.326791	No
CBFB	0.862169	-0.213957	2.59e-05	No
CBL	1.1522	0.204397	0.000298469	No
CBLB	1.35562	0.438951	0.000405421	No
CBLC	1.20389	0.267702	0.18371	No
CBLL1	0.907343	-0.140279	0.0500269	No
CBLN3	0.952365	-0.0704136	0.933427	No
CBLN4	0.285029	-1.81082	0.533371	No
CBR1	2.45517	1.29582	2.55e-13	Up
CBR2	0.529896	-0.91622	0.822339	No
CBR3	0.893798	-0.161979	0.155661	No
CBR4	1.05406	0.0759605	0.457457	No
CBS	1.10827	0.148312	0.124629	No
CBX1	0.988802	-0.0162463	0.762608	No
CBX2	0.811019	-0.302192	0.00433892	No
CBX3	0.922136	-0.116949	0.0437685	No
CBX4	1.00754	0.0108318	0.90672	No
CBX5	0.746388	-0.422002	5.46e-35	No
CBX6	0.899651	-0.152563	0.0309856	No
CBX7	1.68672	0.754224	4.18e-05	No
CBX8	1.27639	0.352066	0.0463264	No
CBY1	0.762499	-0.391193	9.31e-08	No
CC2D1A	0.891063	-0.166401	0.0241428	No
CC2D1B	1.02071	0.0295791	0.591613	No
CC2D2A	1.37871	0.463315	0.0395319	No
CCAR1	0.844382	-0.244032	8e-06	No
CCAR2	0.894326	-0.161128	0.00414506	No
CCBE1	0.645907	-0.630601	0.599421	No
CCDC102A	0.911018	-0.134449	0.287416	No
CCDC103	1.14719	0.198101	0.78005	No
CCDC106	0.91114	-0.134255	0.201236	No
CCDC107	1.14616	0.196804	0.153086	No
CCDC110	0.928044	-0.107734	0.914813	No
CCDC112	1.43772	0.523788	4.85e-08	No
CCDC113	0.789285	-0.341383	0.532438	No
CCDC114	1.77089	0.824472	0.11103	No
CCDC115	0.848673	-0.23672	0.0804483	No
CCDC117	0.842581	-0.247113	0.0015627	No
CCDC12	0.94959	-0.0746237	0.356998	No
CCDC120	1.22911	0.297616	7.9e-06	No
CCDC121	1.32057	0.401162	0.249839	No
CCDC122	1.18502	0.244913	0.542266	No
CCDC124	0.792772	-0.335023	5.97e-06	No
CCDC125	0.963758	-0.053257	0.718938	No
CCDC126	1.15563	0.208681	0.064446	No
CCDC127	0.874366	-0.193692	0.0520799	No
CCDC129	1.03174	0.045084	0.973971	No
CCDC13	0.620588	-0.688293	0.651483	No
CCDC130	1.17202	0.228991	0.0863017	No
CCDC134	0.615196	-0.700881	1.36e-13	No
CCDC136	1.12608	0.171307	0.606123	No
CCDC137	0.632708	-0.660388	2.46e-07	No
CCDC138	0.98276	-0.0250893	0.878004	No
CCDC14	1.01641	0.0234886	0.855935	No
CCDC141	0.775454	-0.366888	0.819819	No
CCDC142	0.615558	-0.700034	0.0283259	No
CCDC146	1.13071	0.177235	0.530461	No
CCDC148	0.987194	-0.0185938	0.958977	No
CCDC149	1.06005	0.0841391	0.186849	No
CCDC15	1.21634	0.282549	0.000863923	No
CCDC150	0.830583	-0.267804	0.203606	No
CCDC151	0.607959	-0.717955	0.390979	No
CCDC152	0.905208	-0.143679	0.776209	No
CCDC153	1.28251	0.358967	0.148687	No
CCDC155	6.71352	2.74707	0.111105	No
CCDC157	1.04332	0.0611838	0.786583	No
CCDC158	0.951442	-0.0718129	0.786438	No
CCDC159	1.33711	0.419113	0.0986417	No
CCDC160	1.12396	0.168597	0.56785	No
CCDC166	5.6179	2.49003	0.313989	No
CCDC167	0.694551	-0.525846	8.01e-07	No
CCDC168	0.529361	-0.917676	0.111716	No
CCDC17	5.6179	2.49003	0.313989	No
CCDC170	1.57768	0.657804	4.7e-10	No
CCDC171	1.68222	0.750367	0.0179747	No
CCDC173	0.945416	-0.0809784	0.826366	No
CCDC174	1.23648	0.306242	0.00280508	No
CCDC178	1.03033	0.0430997	0.983826	No
CCDC18	0.831977	-0.265385	0.0863093	No
CCDC180	0.689165	-0.537079	0.77518	No
CCDC181	0.92011	-0.120122	0.284161	No
CCDC183	1.02958	0.0420616	0.978617	No
CCDC184	5.76481	2.52727	0.154991	No
CCDC185	0.529896	-0.91622	0.822339	No
CCDC186	1.10392	0.142642	0.0190812	No
CCDC187	1.78519	0.836077	0.105329	No
CCDC189	0.967466	-0.0477176	0.950748	No
CCDC191	1.07533	0.104784	0.492033	No
CCDC22	0.886006	-0.174612	0.165482	No
CCDC24	1.49774	0.582784	1.46e-05	No
CCDC25	0.989603	-0.0150785	0.834104	No
CCDC27	0.529896	-0.91622	0.822339	No
CCDC28A	1.57595	0.656223	3.64e-12	No
CCDC28B	1.18508	0.244987	0.176867	No
CCDC30	0.840882	-0.250025	0.193482	No
CCDC34	0.779104	-0.360112	4.97e-05	No
CCDC36	3.74335	1.90433	0.507629	No
CCDC38	0.699971	-0.514634	0.107405	No
CCDC39	1.08586	0.118834	0.574165	No
CCDC40	1.30498	0.384028	0.236093	No
CCDC42	2.58148	1.3682	0.443496	No
CCDC43	1.03075	0.0436942	0.596942	No
CCDC47	0.88151	-0.181951	8.73e-05	No
CCDC50	1.01998	0.0285443	0.68443	No
CCDC51	0.836601	-0.257389	0.0783176	No
CCDC57	1.45969	0.54566	0.0282202	No
CCDC58	0.849236	-0.235763	0.00724488	No
CCDC59	0.847034	-0.239508	0.0594841	No
CCDC6	1.21273	0.278254	1.32e-08	No
CCDC61	0.942276	-0.0857791	0.499255	No
CCDC62	0.72036	-0.473209	0.000178132	No
CCDC63	0.529896	-0.91622	0.822339	No
CCDC65	1.29701	0.375192	0.249766	No
CCDC66	0.728601	-0.4568	0.00163279	No
CCDC68	2.87393	1.52303	0.488054	No
CCDC69	1.14266	0.192391	0.22786	No
CCDC7	2.01019	1.00733	0.803241	No
CCDC71	0.981033	-0.0276267	0.797059	No
CCDC71L	1.09152	0.126338	0.365378	No
[truncated: 13,919 more rows]

## Sheet: metabolism_gene
Information of genes related to metabolism.
EntrezID	GeneSymbol	kegg_pathway_term	KEGG Pathway Term Level1	KEGG Pathway Term Level2
100037271	ENPP1	00230///Purine metabolism+++00240///Pyrimidine metabolism+++00500///Starch and sucrose metabolism+++00740///Riboflavin metabolism+++00760///Nicotinate and nicotinamide metabolism+++00770///Pantothenate and CoA biosynthesis	Metabolism	Nucleotide metabolism+++Carbohydrate metabolism+++Metabolism of cofactors and vitamins
100037299	P4HA1	00330///Arginine and proline metabolism	Metabolism	Amino acid metabolism
100037302	SEPHS2	00450///Selenocompound metabolism	Metabolism	Metabolism of other amino acids
100037970	PDE4C	00230///Purine metabolism+++04024///cAMP signaling pathway+++04928///Parathyroid hormone synthesis, secretion and action+++05032///Morphine addiction	Metabolism+++Environmental Information Processing+++Organismal Systems+++Human Diseases	Nucleotide metabolism+++Signal transduction+++Endocrine system+++Substance dependence
100037985	NDUFC1	00190///Oxidative phosphorylation+++04714///Thermogenesis+++04723///Retrograde endocannabinoid signaling+++04932///Non-alcoholic fatty liver disease+++05010///Alzheimer disease+++05012///Parkinson disease+++05014///Amyotrophic lateral sclerosis+++05016///Huntington disease+++05020///Prion disease+++05022///Pathways of neurodegeneration - multiple diseases+++05208///Chemical carcinogenesis - react…	Metabolism+++Organismal Systems+++Human Diseases	Energy metabolism+++Environmental adaptation+++Nervous system+++Endocrine and metabolic disease+++Neurodegenerative disease+++Cancer: overview+++Cardiovascular disease
100037990	COX7C	00190///Oxidative phosphorylation+++04260///Cardiac muscle contraction+++04714///Thermogenesis+++04932///Non-alcoholic fatty liver disease+++05010///Alzheimer disease+++05012///Parkinson disease+++05014///Amyotrophic lateral sclerosis+++05016///Huntington disease+++05020///Prion disease+++05022///Pathways of neurodegeneration - multiple diseases+++05208///Chemical carcinogenesis - reactive oxygen…	Metabolism+++Organismal Systems+++Human Diseases	Energy metabolism+++Circulatory system+++Environmental adaptation+++Endocrine and metabolic disease+++Neurodegenerative disease+++Cancer: overview+++Cardiovascular disease
100037991	NDUFV2	00190///Oxidative phosphorylation+++04714///Thermogenesis+++04723///Retrograde endocannabinoid signaling+++04932///Non-alcoholic fatty liver disease+++05010///Alzheimer disease+++05012///Parkinson disease+++05014///Amyotrophic lateral sclerosis+++05016///Huntington disease+++05020///Prion disease+++05022///Pathways of neurodegeneration - multiple diseases+++05208///Chemical carcinogenesis - react…	Metabolism+++Organismal Systems+++Human Diseases	Energy metabolism+++Environmental adaptation+++Nervous system+++Endocrine and metabolic disease+++Neurodegenerative disease+++Cancer: overview+++Cardiovascular disease
100038000	COX7A2	00190///Oxidative phosphorylation+++04260///Cardiac muscle contraction+++04714///Thermogenesis+++04932///Non-alcoholic fatty liver disease+++05010///Alzheimer disease+++05012///Parkinson disease+++05014///Amyotrophic lateral sclerosis+++05016///Huntington disease+++05020///Prion disease+++05022///Pathways of neurodegeneration - multiple diseases+++05208///Chemical carcinogenesis - reactive oxygen…	Metabolism+++Organismal Systems+++Human Diseases	Energy metabolism+++Circulatory system+++Environmental adaptation+++Endocrine and metabolic disease+++Neurodegenerative disease+++Cancer: overview+++Cardiovascular disease
100038022	COX6B	00190///Oxidative phosphorylation+++04260///Cardiac muscle contraction+++04714///Thermogenesis+++04932///Non-alcoholic fatty liver disease+++05010///Alzheimer disease+++05012///Parkinson disease+++05014///Amyotrophic lateral sclerosis+++05016///Huntington disease+++05020///Prion disease+++05022///Pathways of neurodegeneration - multiple diseases+++05208///Chemical carcinogenesis - reactive oxygen…	Metabolism+++Organismal Systems+++Human Diseases	Energy metabolism+++Circulatory system+++Environmental adaptation+++Endocrine and metabolic disease+++Neurodegenerative disease+++Cancer: overview+++Cardiovascular disease
100048942	ADSS	00230///Purine metabolism+++00250///Alanine, aspartate and glutamate metabolism+++01240///Biosynthesis of cofactors	Metabolism	Nucleotide metabolism+++Amino acid metabolism+++Global and overview maps
100048943	ADSSL1	00230///Purine metabolism+++00250///Alanine, aspartate and glutamate metabolism+++01240///Biosynthesis of cofactors	Metabolism	Nucleotide metabolism+++Amino acid metabolism+++Global and overview maps
100048960	NAGS	00220///Arginine biosynthesis+++01210///2-Oxocarboxylic acid metabolism+++01230///Biosynthesis of amino acids	Metabolism	Amino acid metabolism+++Global and overview maps
100113409	SQLE	00100///Steroid biosynthesis	Metabolism	Lipid metabolism
100113410	CYP39A1	00120///Primary bile acid biosynthesis	Metabolism	Lipid metabolism
100125957	ACLY	00020///Citrate cycle (TCA cycle)	Metabolism	Carbohydrate metabolism
100125964	SIRT2	00760///Nicotinate and nicotinamide metabolism	Metabolism	Metabolism of cofactors and vitamins
100126281	CYP3A46	00140///Steroid hormone biosynthesis+++00591///Linoleic acid metabolism+++00830///Retinol metabolism+++05204///Chemical carcinogenesis - DNA adducts+++05207///Chemical carcinogenesis - receptor activation	Metabolism+++Human Diseases	Lipid metabolism+++Metabolism of cofactors and vitamins+++Cancer: overview
100127150	TKT	00030///Pentose phosphate pathway+++01200///Carbon metabolism+++01230///Biosynthesis of amino acids	Metabolism	Carbohydrate metabolism+++Global and overview maps
100127167	CERS4	00600///Sphingolipid metabolism+++04071///Sphingolipid signaling pathway	Metabolism+++Environmental Information Processing	Lipid metabolism+++Signal transduction
100135677	DEGS1	00600///Sphingolipid metabolism+++04071///Sphingolipid signaling pathway	Metabolism+++Environmental Information Processing	Lipid metabolism+++Signal transduction
100142626	NME1	00230///Purine metabolism+++00240///Pyrimidine metabolism+++00983///Drug metabolism - other enzymes+++01240///Biosynthesis of cofactors	Metabolism	Nucleotide metabolism+++Xenobiotics biodegradation and metabolism+++Global and overview maps
100142664	HEXA	00511///Other glycan degradation+++00513///Various types of N-glycan biosynthesis+++00520///Amino sugar and nucleotide sugar metabolism+++00531///Glycosaminoglycan degradation+++00603///Glycosphingolipid biosynthesis - globo and isoglobo series+++00604///Glycosphingolipid biosynthesis - ganglio series+++04142///Lysosome	Metabolism+++Cellular Processes	Glycan biosynthesis and metabolism+++Carbohydrate metabolism+++Transport and catabolism
100142667	NAGA	00603///Glycosphingolipid biosynthesis - globo and isoglobo series+++04142///Lysosome	Metabolism+++Cellular Processes	Glycan biosynthesis and metabolism+++Transport and catabolism
100142668	LIPA	00100///Steroid biosynthesis+++04142///Lysosome+++04979///Cholesterol metabolism	Metabolism+++Cellular Processes+++Organismal Systems	Lipid metabolism+++Transport and catabolism+++Digestive system
100144519	GUSB	00040///Pentose and glucuronate interconversions+++00053///Ascorbate and aldarate metabolism+++00531///Glycosaminoglycan degradation+++00860///Porphyrin metabolism+++00983///Drug metabolism - other enzymes+++01240///Biosynthesis of cofactors+++04142///Lysosome	Metabolism+++Cellular Processes	Carbohydrate metabolism+++Glycan biosynthesis and metabolism+++Metabolism of cofactors and vitamins+++Xenobiotics biodegradation and metabolism+++Global and overview maps+++Transport and catabolism
100144529	PHGDH	00260///Glycine, serine and threonine metabolism+++00270///Cysteine and methionine metabolism+++01200///Carbon metabolism+++01230///Biosynthesis of amino acids	Metabolism	Amino acid metabolism+++Global and overview maps
100151745	MGAT2	00510///N-Glycan biosynthesis+++00513///Various types of N-glycan biosynthesis	Metabolism	Glycan biosynthesis and metabolism
100151845	PIGH	00563///Glycosylphosphatidylinositol (GPI)-anchor biosynthesis	Metabolism	Glycan biosynthesis and metabolism
100151977	ALDH18A1	00330///Arginine and proline metabolism+++01230///Biosynthesis of amino acids	Metabolism	Amino acid metabolism+++Global and overview maps
100152230	MVK	00900///Terpenoid backbone biosynthesis+++04146///Peroxisome	Metabolism+++Cellular Processes	Metabolism of terpenoids and polyketides+++Transport and catabolism
100152232	COX6A1	00190///Oxidative phosphorylation+++04260///Cardiac muscle contraction+++04714///Thermogenesis+++04932///Non-alcoholic fatty liver disease+++05010///Alzheimer disease+++05012///Parkinson disease+++05014///Amyotrophic lateral sclerosis+++05016///Huntington disease+++05020///Prion disease+++05022///Pathways of neurodegeneration - multiple diseases+++05208///Chemical carcinogenesis - reactive oxygen…	Metabolism+++Organismal Systems+++Human Diseases	Energy metabolism+++Circulatory system+++Environmental adaptation+++Endocrine and metabolic disease+++Neurodegenerative disease+++Cancer: overview+++Cardiovascular disease
100152243	MINPP1	00010///Glycolysis / Gluconeogenesis+++00562///Inositol phosphate metabolism	Metabolism	Carbohydrate metabolism
100152303	ACAT2	00071///Fatty acid degradation+++00280///Valine, leucine and isoleucine degradation+++00310///Lysine degradation+++00380///Tryptophan metabolism+++00620///Pyruvate metabolism+++00630///Glyoxylate and dicarboxylate metabolism+++00650///Butanoate metabolism+++00900///Terpenoid backbone biosynthesis+++01200///Carbon metabolism+++01212///Fatty acid metabolism+++04975///Fat digestion and absorption	Metabolism+++Organismal Systems	Lipid metabolism+++Amino acid metabolism+++Carbohydrate metabolism+++Metabolism of terpenoids and polyketides+++Global and overview maps+++Digestive system
100152312	GALK2	00520///Amino sugar and nucleotide sugar metabolism+++01250///Biosynthesis of nucleotide sugars	Metabolism	Carbohydrate metabolism+++Global and overview maps
100152339	ITPK1	00562///Inositol phosphate metabolism+++04070///Phosphatidylinositol signaling system	Metabolism+++Environmental Information Processing	Carbohydrate metabolism+++Signal transduction
100152344	HK1	00010///Glycolysis / Gluconeogenesis+++00051///Fructose and mannose metabolism+++00052///Galactose metabolism+++00500///Starch and sucrose metabolism+++00520///Amino sugar and nucleotide sugar metabolism+++00524///Neomycin, kanamycin and gentamicin biosynthesis+++01200///Carbon metabolism+++01250///Biosynthesis of nucleotide sugars+++04066///HIF-1 signaling pathway+++04910///Insulin signaling pat…	Metabolism+++Environmental Information Processing+++Organismal Systems+++Human Diseases	Carbohydrate metabolism+++Biosynthesis of other secondary metabolites+++Global and overview maps+++Signal transduction+++Endocrine system+++Endocrine and metabolic disease+++Digestive system+++Infectious disease: bacterial+++Cancer: overview
100152491	LYPLA1	00564///Glycerophospholipid metabolism+++05231///Choline metabolism in cancer	Metabolism+++Human Diseases	Lipid metabolism+++Cancer: overview
100152603	UGT1A6	00040///Pentose and glucuronate interconversions+++00053///Ascorbate and aldarate metabolism+++00140///Steroid hormone biosynthesis+++00830///Retinol metabolism+++00860///Porphyrin metabolism+++00980///Metabolism of xenobiotics by cytochrome P450+++00982///Drug metabolism - cytochrome P450+++00983///Drug metabolism - other enzymes+++01240///Biosynthesis of cofactors+++04976///Bile secretion+++052…	Metabolism+++Organismal Systems+++Human Diseases	Carbohydrate metabolism+++Lipid metabolism+++Metabolism of cofactors and vitamins+++Xenobiotics biodegradation and metabolism+++Global and overview maps+++Digestive system+++Cancer: overview
100152643	PCYT1B	00440///Phosphonate and phosphinate metabolism+++00564///Glycerophospholipid metabolism+++05231///Choline metabolism in cancer	Metabolism+++Human Diseases	Metabolism of other amino acids+++Lipid metabolism+++Cancer: overview
100152714	LOC100152714	00910///Nitrogen metabolism	Metabolism	Energy metabolism
100152724	SELENBP1	00920///Sulfur metabolism	Metabolism	Energy metabolism
100152725	SMPD4	00600///Sphingolipid metabolism	Metabolism	Lipid metabolism
100152737	UGCG	00600///Sphingolipid metabolism	Metabolism	Lipid metabolism
100152749	CA12	00910///Nitrogen metabolism	Metabolism	Energy metabolism
100152763	NME7	00230///Purine metabolism+++00240///Pyrimidine metabolism+++00983///Drug metabolism - other enzymes+++01240///Biosynthesis of cofactors	Metabolism	Nucleotide metabolism+++Xenobiotics biodegradation and metabolism+++Global and overview maps
100152781	SMOX	00330///Arginine and proline metabolism+++00410///beta-Alanine metabolism	Metabolism	Amino acid metabolism+++Metabolism of other amino acids
100152784	VNN3	00770///Pantothenate and CoA biosynthesis	Metabolism	Metabolism of cofactors and vitamins
100152819	PDE1A	00230///Purine metabolism+++04020///Calcium signaling pathway+++04740///Olfactory transduction+++04742///Taste transduction+++04924///Renin secretion+++05032///Morphine addiction	Metabolism+++Environmental Information Processing+++Organismal Systems+++Human Diseases	Nucleotide metabolism+++Signal transduction+++Sensory system+++Endocrine system+++Substance dependence
100152836	GPAT4	00561///Glycerolipid metabolism+++00564///Glycerophospholipid metabolism	Metabolism	Lipid metabolism
100152913	PPCDC	00770///Pantothenate and CoA biosynthesis+++01240///Biosynthesis of cofactors	Metabolism	Metabolism of cofactors and vitamins+++Global and overview maps
100152929	PHOSPHO2	00750///Vitamin B6 metabolism+++01240///Biosynthesis of cofactors	Metabolism	Metabolism of cofactors and vitamins+++Global and overview maps
100152942	GNPNAT1	00520///Amino sugar and nucleotide sugar metabolism+++01250///Biosynthesis of nucleotide sugars	Metabolism	Carbohydrate metabolism+++Global and overview maps
100152950	FMO5	00982///Drug metabolism - cytochrome P450	Metabolism	Xenobiotics biodegradation and metabolism
100152951	GSTA4	00480///Glutathione metabolism+++00980///Metabolism of xenobiotics by cytochrome P450+++00982///Drug metabolism - cytochrome P450+++00983///Drug metabolism - other enzymes+++01524///Platinum drug resistance+++04212///Longevity regulating pathway - worm+++05200///Pathways in cancer+++05204///Chemical carcinogenesis - DNA adducts+++05207///Chemical carcinogenesis - receptor activation+++05208///Che…	Metabolism+++Human Diseases+++Organismal Systems	Metabolism of other amino acids+++Xenobiotics biodegradation and metabolism+++Drug resistance: antineoplastic+++Aging+++Cancer: overview+++Cancer: specific types+++Cardiovascular disease
100152988	KDSR	00600///Sphingolipid metabolism	Metabolism	Lipid metabolism
100153167	PSAP	00600///Sphingolipid metabolism+++04142///Lysosome	Metabolism+++Cellular Processes	Lipid metabolism+++Transport and catabolism
100153444	UROS	00860///Porphyrin metabolism+++01240///Biosynthesis of cofactors	Metabolism	Metabolism of cofactors and vitamins+++Global and overview maps
100153506	PISD	00564///Glycerophospholipid metabolism	Metabolism	Lipid metabolism
100153520	HKDC1	00010///Glycolysis / Gluconeogenesis+++00051///Fructose and mannose metabolism+++00052///Galactose metabolism+++00500///Starch and sucrose metabolism+++00520///Amino sugar and nucleotide sugar metabolism+++00524///Neomycin, kanamycin and gentamicin biosynthesis+++01200///Carbon metabolism+++01250///Biosynthesis of nucleotide sugars+++04066///HIF-1 signaling pathway+++04910///Insulin signaling pat…	Metabolism+++Environmental Information Processing+++Organismal Systems+++Human Diseases	Carbohydrate metabolism+++Biosynthesis of other secondary metabolites+++Global and overview maps+++Signal transduction+++Endocrine system+++Endocrine and metabolic disease+++Digestive system+++Infectious disease: bacterial+++Cancer: overview
100153841	DERA	00030///Pentose phosphate pathway	Metabolism	Carbohydrate metabolism
100153896	FLAD1	00740///Riboflavin metabolism+++01240///Biosynthesis of cofactors	Metabolism	Metabolism of cofactors and vitamins+++Global and overview maps
100153932	FDPS	00900///Terpenoid backbone biosynthesis+++05164///Influenza A+++05166///Human T-cell leukemia virus 1 infection	Metabolism+++Human Diseases	Metabolism of terpenoids and polyketides+++Infectious disease: viral
100153977	GCLM	00270///Cysteine and methionine metabolism+++00480///Glutathione metabolism+++01240///Biosynthesis of cofactors+++04216///Ferroptosis	Metabolism+++Cellular Processes	Amino acid metabolism+++Metabolism of other amino acids+++Global and overview maps+++Cell growth and death
100153984	VNN2	00770///Pantothenate and CoA biosynthesis	Metabolism	Metabolism of cofactors and vitamins
100154014	GRHPR	00260///Glycine, serine and threonine metabolism+++00620///Pyruvate metabolism+++00630///Glyoxylate and dicarboxylate metabolism	Metabolism	Amino acid metabolism+++Carbohydrate metabolism
100154112	TIGAR	00051///Fructose and mannose metabolism+++05230///Central carbon metabolism in cancer	Metabolism+++Human Diseases	Carbohydrate metabolism+++Cancer: overview
100154130	NDUFB9	00190///Oxidative phosphorylation+++04714///Thermogenesis+++04723///Retrograde endocannabinoid signaling+++04932///Non-alcoholic fatty liver disease+++05010///Alzheimer disease+++05012///Parkinson disease+++05014///Amyotrophic lateral sclerosis+++05016///Huntington disease+++05020///Prion disease+++05022///Pathways of neurodegeneration - multiple diseases+++05208///Chemical carcinogenesis - react…	Metabolism+++Organismal Systems+++Human Diseases	Energy metabolism+++Environmental adaptation+++Nervous system+++Endocrine and metabolic disease+++Neurodegenerative disease+++Cancer: overview+++Cardiovascular disease
100154147	MAN1A2	00510///N-Glycan biosynthesis+++00513///Various types of N-glycan biosynthesis+++04141///Protein processing in endoplasmic reticulum	Metabolism+++Genetic Information Processing	Glycan biosynthesis and metabolism+++Folding, sorting and degradation
100154160	PSAT1	00260///Glycine, serine and threonine metabolism+++00270///Cysteine and methionine metabolism+++00750///Vitamin B6 metabolism+++01200///Carbon metabolism+++01230///Biosynthesis of amino acids+++01240///Biosynthesis of cofactors	Metabolism	Amino acid metabolism+++Metabolism of cofactors and vitamins+++Global and overview maps
100154219	LTA4H	00590///Arachidonic acid metabolism	Metabolism	Lipid metabolism
100154232	GGH	00790///Folate biosynthesis+++01240///Biosynthesis of cofactors+++01523///Antifolate resistance	Metabolism+++Human Diseases	Metabolism of cofactors and vitamins+++Global and overview maps+++Drug resistance: antineoplastic
100154432	RPN2	00510///N-Glycan biosynthesis+++00513///Various types of N-glycan biosynthesis+++04141///Protein processing in endoplasmic reticulum	Metabolism+++Genetic Information Processing	Glycan biosynthesis and metabolism+++Folding, sorting and degradation
100154443	NDUFA8	00190///Oxidative phosphorylation+++04714///Thermogenesis+++04723///Retrograde endocannabinoid signaling+++04932///Non-alcoholic fatty liver disease+++05010///Alzheimer disease+++05012///Parkinson disease+++05014///Amyotrophic lateral sclerosis+++05016///Huntington disease+++05020///Prion disease+++05022///Pathways of neurodegeneration - multiple diseases+++05208///Chemical carcinogenesis - react…	Metabolism+++Organismal Systems+++Human Diseases	Energy metabolism+++Environmental adaptation+++Nervous system+++Endocrine and metabolic disease+++Neurodegenerative disease+++Cancer: overview+++Cardiovascular disease
100154525	ATP6V0A2	00190///Oxidative phosphorylation+++04142///Lysosome+++04145///Phagosome+++04721///Synaptic vesicle cycle+++04966///Collecting duct acid secretion+++05110///Vibrio cholerae infection+++05120///Epithelial cell signaling in Helicobacter pylori infection+++05152///Tuberculosis+++05165///Human papillomavirus infection+++05323///Rheumatoid arthritis	Metabolism+++Cellular Processes+++Organismal Systems+++Human Diseases	Energy metabolism+++Transport and catabolism+++Nervous system+++Excretory system+++Infectious disease: bacterial+++Infectious disease: viral+++Immune disease
100154613	HACD3	00062///Fatty acid elongation+++01040///Biosynthesis of unsaturated fatty acids+++01212///Fatty acid metabolism	Metabolism	Lipid metabolism+++Global and overview maps
100154626	ADK	00230///Purine metabolism	Metabolism	Nucleotide metabolism
100154658	NUS1	00900///Terpenoid backbone biosynthesis	Metabolism	Metabolism of terpenoids and polyketides
100154722	MTHFD1L	00670///One carbon pool by folate+++01240///Biosynthesis of cofactors	Metabolism	Metabolism of cofactors and vitamins+++Global and overview maps
100154776	PGAM1	00010///Glycolysis / Gluconeogenesis+++00260///Glycine, serine and threonine metabolism+++01200///Carbon metabolism+++01230///Biosynthesis of amino acids+++04922///Glucagon signaling pathway+++05230///Central carbon metabolism in cancer	Metabolism+++Organismal Systems+++Human Diseases	Carbohydrate metabolism+++Amino acid metabolism+++Global and overview maps+++Endocrine system+++Cancer: overview
100154817	ATP5F1	00190///Oxidative phosphorylation+++04714///Thermogenesis+++05010///Alzheimer disease+++05012///Parkinson disease+++05014///Amyotrophic lateral sclerosis+++05016///Huntington disease+++05020///Prion disease+++05022///Pathways of neurodegeneration - multiple diseases+++05208///Chemical carcinogenesis - reactive oxygen species+++05415///Diabetic cardiomyopathy	Metabolism+++Organismal Systems+++Human Diseases	Energy metabolism+++Environmental adaptation+++Neurodegenerative disease+++Cancer: overview+++Cardiovascular disease
100154856	B4GALT3	00510///N-Glycan biosynthesis+++00513///Various types of N-glycan biosynthesis+++00514///Other types of O-glycan biosynthesis+++00515///Mannose type O-glycan biosynthesis+++00533///Glycosaminoglycan biosynthesis - keratan sulfate+++00601///Glycosphingolipid biosynthesis - lacto and neolacto series	Metabolism	Glycan biosynthesis and metabolism
100154990	SQOR	00920///Sulfur metabolism	Metabolism	Energy metabolism
100155020	AUH	00280///Valine, leucine and isoleucine degradation	Metabolism	Amino acid metabolism
100155133	PTGES2	00590///Arachidonic acid metabolism	Metabolism	Lipid metabolism
100155201	PPA1	00190///Oxidative phosphorylation	Metabolism	Energy metabolism
100155687	UQCR10	00190///Oxidative phosphorylation+++04260///Cardiac muscle contraction+++04714///Thermogenesis+++04932///Non-alcoholic fatty liver disease+++05010///Alzheimer disease+++05012///Parkinson disease+++05014///Amyotrophic lateral sclerosis+++05016///Huntington disease+++05020///Prion disease+++05022///Pathways of neurodegeneration - multiple diseases+++05208///Chemical carcinogenesis - reactive oxygen…	Metabolism+++Organismal Systems+++Human Diseases	Energy metabolism+++Circulatory system+++Environmental adaptation+++Endocrine and metabolic disease+++Neurodegenerative disease+++Cancer: overview+++Cardiovascular disease
100155731	COQ6	00130///Ubiquinone and other terpenoid-quinone biosynthesis+++01240///Biosynthesis of cofactors	Metabolism	Metabolism of cofactors and vitamins+++Global and overview maps
100155789	TMEM5	00515///Mannose type O-glycan biosynthesis	Metabolism	Glycan biosynthesis and metabolism
100155883	NANS	00520///Amino sugar and nucleotide sugar metabolism+++01250///Biosynthesis of nucleotide sugars	Metabolism	Carbohydrate metabolism+++Global and overview maps
100155893	ARG2	00220///Arginine biosynthesis+++00330///Arginine and proline metabolism+++01230///Biosynthesis of amino acids+++05146///Amoebiasis	Metabolism+++Human Diseases	Amino acid metabolism+++Global and overview maps+++Infectious disease: parasitic
100155925	AMD1	00270///Cysteine and methionine metabolism+++00330///Arginine and proline metabolism	Metabolism	Amino acid metabolism
100155956	PTGES3	00590///Arachidonic acid metabolism+++05207///Chemical carcinogenesis - receptor activation	Metabolism+++Human Diseases	Lipid metabolism+++Cancer: overview
100156052	LHPP	00190///Oxidative phosphorylation	Metabolism	Energy metabolism
100156209	GBE1	00500///Starch and sucrose metabolism	Metabolism	Carbohydrate metabolism
100156253	GNPAT	00564///Glycerophospholipid metabolism+++04146///Peroxisome	Metabolism+++Cellular Processes	Lipid metabolism+++Transport and catabolism
100156375	LOC100156375	00190///Oxidative phosphorylation+++00860///Porphyrin metabolism+++01240///Biosynthesis of cofactors+++04714///Thermogenesis	Metabolism+++Organismal Systems	Energy metabolism+++Metabolism of cofactors and vitamins+++Global and overview maps+++Environmental adaptation
100156418	CA5B	00910///Nitrogen metabolism	Metabolism	Energy metabolism
100156649	UAP1	00520///Amino sugar and nucleotide sugar metabolism+++01250///Biosynthesis of nucleotide sugars	Metabolism	Carbohydrate metabolism+++Global and overview maps
100156681	ATP6V1D	00190///Oxidative phosphorylation+++04145///Phagosome+++04150///mTOR signaling pathway+++04721///Synaptic vesicle cycle+++04966///Collecting duct acid secretion+++05110///Vibrio cholerae infection+++05120///Epithelial cell signaling in Helicobacter pylori infection+++05165///Human papillomavirus infection+++05323///Rheumatoid arthritis	Metabolism+++Cellular Processes+++Environmental Information Processing+++Organismal Systems+++Human Diseases	Energy metabolism+++Transport and catabolism+++Signal transduction+++Nervous system+++Excretory system+++Infectious disease: bacterial+++Infectious disease: viral+++Immune disease
100156717	HS6ST1	00534///Glycosaminoglycan biosynthesis - heparan sulfate / heparin	Metabolism	Glycan biosynthesis and metabolism
100156737	CERS2	00600///Sphingolipid metabolism+++04071///Sphingolipid signaling pathway	Metabolism+++Environmental Information Processing	Lipid metabolism+++Signal transduction
100156799	COX17	00190///Oxidative phosphorylation+++04714///Thermogenesis	Metabolism+++Organismal Systems	Energy metabolism+++Environmental adaptation
100156809	PTDSS1	00564///Glycerophospholipid metabolism	Metabolism	Lipid metabolism
100156865	OAT	00330///Arginine and proline metabolism	Metabolism	Amino acid metabolism
100156880	PIGA	00563///Glycosylphosphatidylinositol (GPI)-anchor biosynthesis	Metabolism	Glycan biosynthesis and metabolism
100156917	GALC	00600///Sphingolipid metabolism+++04142///Lysosome	Metabolism+++Cellular Processes	Lipid metabolism+++Transport and catabolism
100156925	IMPAD1	00920///Sulfur metabolism+++04070///Phosphatidylinositol signaling system	Metabolism+++Environmental Information Processing	Energy metabolism+++Signal transduction
100156967	LOC100156967	00190///Oxidative phosphorylation+++04260///Cardiac muscle contraction+++04714///Thermogenesis+++04932///Non-alcoholic fatty liver disease+++05010///Alzheimer disease+++05012///Parkinson disease+++05014///Amyotrophic lateral sclerosis+++05016///Huntington disease+++05020///Prion disease+++05022///Pathways of neurodegeneration - multiple diseases+++05208///Chemical carcinogenesis - reactive oxygen…	Metabolism+++Organismal Systems+++Human Diseases	Energy metabolism+++Circulatory system+++Environmental adaptation+++Endocrine and metabolic disease+++Neurodegenerative disease+++Cancer: overview+++Cardiovascular disease
100157088	ITPA	00230///Purine metabolism+++00983///Drug metabolism - other enzymes	Metabolism	Nucleotide metabolism+++Xenobiotics biodegradation and metabolism
100157138	PNP	00230///Purine metabolism+++00240///Pyrimidine metabolism+++00760///Nicotinate and nicotinamide metabolism	Metabolism	Nucleotide metabolism+++Metabolism of cofactors and vitamins
100157143	PI4KA	00562///Inositol phosphate metabolism+++04070///Phosphatidylinositol signaling system	Metabolism+++Environmental Information Processing	Carbohydrate metabolism+++Signal transduction
100157156	ATP5B	00190///Oxidative phosphorylation+++04714///Thermogenesis+++05010///Alzheimer disease+++05012///Parkinson disease+++05014///Amyotrophic lateral sclerosis+++05016///Huntington disease+++05020///Prion disease+++05022///Pathways of neurodegeneration - multiple diseases+++05208///Chemical carcinogenesis - reactive oxygen species+++05415///Diabetic cardiomyopathy	Metabolism+++Organismal Systems+++Human Diseases	Energy metabolism+++Environmental adaptation+++Neurodegenerative disease+++Cancer: overview+++Cardiovascular disease
100157176	KYAT3	00270///Cysteine and methionine metabolism+++00380///Tryptophan metabolism+++00450///Selenocompound metabolism	Metabolism	Amino acid metabolism+++Metabolism of other amino acids
100157203	ALG14	00510///N-Glycan biosynthesis+++00513///Various types of N-glycan biosynthesis	Metabolism	Glycan biosynthesis and metabolism
100157242	IDH3A	00020///Citrate cycle (TCA cycle)+++01200///Carbon metabolism+++01210///2-Oxocarboxylic acid metabolism+++01230///Biosynthesis of amino acids	Metabolism	Carbohydrate metabolism+++Global and overview maps
100157292	MTMR3	00562///Inositol phosphate metabolism+++04070///Phosphatidylinositol signaling system+++04140///Autophagy - animal	Metabolism+++Environmental Information Processing+++Cellular Processes	Carbohydrate metabolism+++Signal transduction+++Transport and catabolism
100157442	NDUFA6	00190///Oxidative phosphorylation+++04714///Thermogenesis+++04723///Retrograde endocannabinoid signaling+++04932///Non-alcoholic fatty liver disease+++05010///Alzheimer disease+++05012///Parkinson disease+++05014///Amyotrophic lateral sclerosis+++05016///Huntington disease+++05020///Prion disease+++05022///Pathways of neurodegeneration - multiple diseases+++05208///Chemical carcinogenesis - react…	Metabolism+++Organismal Systems+++Human Diseases	Energy metabolism+++Environmental adaptation+++Nervous system+++Endocrine and metabolic disease+++Neurodegenerative disease+++Cancer: overview+++Cardiovascular disease
100157480	MTMR14	00562///Inositol phosphate metabolism+++04070///Phosphatidylinositol signaling system+++04140///Autophagy - animal	Metabolism+++Environmental Information Processing+++Cellular Processes	Carbohydrate metabolism+++Signal transduction+++Transport and catabolism
100157621	UQCRB	00190///Oxidative phosphorylation+++04260///Cardiac muscle contraction+++04714///Thermogenesis+++04932///Non-alcoholic fatty liver disease+++05010///Alzheimer disease+++05012///Parkinson disease+++05014///Amyotrophic lateral sclerosis+++05016///Huntington disease+++05020///Prion disease+++05022///Pathways of neurodegeneration - multiple diseases+++05208///Chemical carcinogenesis - reactive oxygen…	Metabolism+++Organismal Systems+++Human Diseases	Energy metabolism+++Circulatory system+++Environmental adaptation+++Endocrine and metabolic disease+++Neurodegenerative disease+++Cancer: overview+++Cardiovascular disease
100157655	EXT1	00534///Glycosaminoglycan biosynthesis - heparan sulfate / heparin	Metabolism	Glycan biosynthesis and metabolism
100157750	ENO2	00010///Glycolysis / Gluconeogenesis+++01200///Carbon metabolism+++01230///Biosynthesis of amino acids+++03018///RNA degradation+++04066///HIF-1 signaling pathway	Metabolism+++Genetic Information Processing+++Environmental Information Processing	Carbohydrate metabolism+++Global and overview maps+++Folding, sorting and degradation+++Signal transduction
100157880	ATP5A1	00190///Oxidative phosphorylation+++04714///Thermogenesis+++05010///Alzheimer disease+++05012///Parkinson disease+++05014///Amyotrophic lateral sclerosis+++05016///Huntington disease+++05020///Prion disease+++05022///Pathways of neurodegeneration - multiple diseases+++05208///Chemical carcinogenesis - reactive oxygen species+++05415///Diabetic cardiomyopathy	Metabolism+++Organismal Systems+++Human Diseases	Energy metabolism+++Environmental adaptation+++Neurodegenerative disease+++Cancer: overview+++Cardiovascular disease
100157894	NSDHL	00100///Steroid biosynthesis	Metabolism	Lipid metabolism
100157920	SETDB1	00310///Lysine degradation+++04550///Signaling pathways regulating pluripotency of stem cells	Metabolism+++Cellular Processes	Amino acid metabolism+++Cellular community - eukaryotes
100158010	SPTLC2	00600///Sphingolipid metabolism+++04071///Sphingolipid signaling pathway	Metabolism+++Environmental Information Processing	Lipid metabolism+++Signal transduction
100158056	PFKFB4	00051///Fructose and mannose metabolism+++04152///AMPK signaling pathway	Metabolism+++Environmental Information Processing	Carbohydrate metabolism+++Signal transduction
100158115	LOC100158115	00062///Fatty acid elongation+++01040///Biosynthesis of unsaturated fatty acids+++04913///Ovarian steroidogenesis	Metabolism+++Organismal Systems	Lipid metabolism+++Endocrine system
100158127	CNDP2	00330///Arginine and proline metabolism+++00340///Histidine metabolism+++00410///beta-Alanine metabolism	Metabolism	Amino acid metabolism+++Metabolism of other amino acids
100158181	SORD	00040///Pentose and glucuronate interconversions+++00051///Fructose and mannose metabolism	Metabolism	Carbohydrate metabolism
100170131	CYCS	00190///Oxidative phosphorylation+++01524///Platinum drug resistance+++04115///p53 signaling pathway+++04210///Apoptosis+++04214///Apoptosis - fly+++04215///Apoptosis - multiple species+++04932///Non-alcoholic fatty liver disease+++05010///Alzheimer disease+++05012///Parkinson disease+++05014///Amyotrophic lateral sclerosis+++05016///Huntington disease+++05017///Spinocerebellar ataxia+++05020///P…	Metabolism+++Human Diseases+++Cellular Processes	Energy metabolism+++Drug resistance: antineoplastic+++Cell growth and death+++Endocrine and metabolic disease+++Neurodegenerative disease+++Infectious disease: bacterial+++Infectious disease: parasitic+++Infectious disease: viral+++Cancer: overview+++Cancer: specific types+++Cardiovascular disease
100170145	CDS2	00564///Glycerophospholipid metabolism+++04070///Phosphatidylinositol signaling system	Metabolism+++Environmental Information Processing	Lipid metabolism+++Signal transduction
100170844	ADSL	00230///Purine metabolism+++00250///Alanine, aspartate and glutamate metabolism+++01240///Biosynthesis of cofactors	Metabolism	Nucleotide metabolism+++Amino acid metabolism+++Global and overview maps
100170845	LPIN1	00561///Glycerolipid metabolism+++00564///Glycerophospholipid metabolism+++04150///mTOR signaling pathway+++04936///Alcoholic liver disease	Metabolism+++Environmental Information Processing+++Human Diseases	Lipid metabolism+++Signal transduction+++Endocrine and metabolic disease
100170854	ATIC	00230///Purine metabolism+++00670///One carbon pool by folate+++01523///Antifolate resistance	Metabolism+++Human Diseases	Nucleotide metabolism+++Metabolism of cofactors and vitamins+++Drug resistance: antineoplastic
100171403	ELOVL5	00062///Fatty acid elongation+++01040///Biosynthesis of unsaturated fatty acids+++01212///Fatty acid metabolism	Metabolism	Lipid metabolism+++Global and overview maps
100187579	LPIN2	00561///Glycerolipid metabolism+++00564///Glycerophospholipid metabolism+++04150///mTOR signaling pathway+++04936///Alcoholic liver disease	Metabolism+++Environmental Information Processing+++Human Diseases	Lipid metabolism+++Signal transduction+++Endocrine and metabolic disease
100192320	BCO1	00830///Retinol metabolism+++01240///Biosynthesis of cofactors	Metabolism	Metabolism of cofactors and vitamins+++Global and overview maps
100217381	MAT2B	00270///Cysteine and methionine metabolism+++01230///Biosynthesis of amino acids+++01240///Biosynthesis of cofactors	Metabolism	Amino acid metabolism+++Global and overview maps
100217397	LPCAT1	00564///Glycerophospholipid metabolism+++00565///Ether lipid metabolism	Metabolism	Lipid metabolism
100233169	ACSL3	00061///Fatty acid biosynthesis+++00071///Fatty acid degradation+++01212///Fatty acid metabolism+++03320///PPAR signaling pathway+++04146///Peroxisome+++04216///Ferroptosis+++04714///Thermogenesis+++04920///Adipocytokine signaling pathway	Metabolism+++Organismal Systems+++Cellular Processes	Lipid metabolism+++Global and overview maps+++Endocrine system+++Transport and catabolism+++Cell growth and death+++Environmental adaptation
100233170	AGK	00561///Glycerolipid metabolism	Metabolism	Lipid metabolism
100233171	AGPAT3	00561///Glycerolipid metabolism+++00564///Glycerophospholipid metabolism+++04072///Phospholipase D signaling pathway	Metabolism+++Environmental Information Processing	Lipid metabolism+++Signal transduction
100233172	AGPAT5	00561///Glycerolipid metabolism+++00564///Glycerophospholipid metabolism+++04072///Phospholipase D signaling pathway	Metabolism+++Environmental Information Processing	Lipid metabolism+++Signal transduction
100233182	GK	00561///Glycerolipid metabolism+++03320///PPAR signaling pathway	Metabolism+++Organismal Systems	Lipid metabolism+++Endocrine system
100233193	MGLL	00561///Glycerolipid metabolism+++04714///Thermogenesis+++04723///Retrograde endocannabinoid signaling+++04923///Regulation of lipolysis in adipocytes	Metabolism+++Organismal Systems	Lipid metabolism+++Environmental adaptation+++Nervous system+++Endocrine system
100233197	PFKFB1	00051///Fructose and mannose metabolism+++04152///AMPK signaling pathway+++04922///Glucagon signaling pathway	Metabolism+++Environmental Information Processing+++Organismal Systems	Carbohydrate metabolism+++Signal transduction+++Endocrine system
100233200	PLPP2	00561///Glycerolipid metabolism+++00564///Glycerophospholipid metabolism+++00565///Ether lipid metabolism+++00600///Sphingolipid metabolism+++04072///Phospholipase D signaling pathway+++04666///Fc gamma R-mediated phagocytosis+++04975///Fat digestion and absorption+++05231///Choline metabolism in cancer	Metabolism+++Environmental Information Processing+++Organismal Systems+++Human Diseases	Lipid metabolism+++Signal transduction+++Immune system+++Digestive system+++Cancer: overview
100233232	INPP4A	00562///Inositol phosphate metabolism+++04070///Phosphatidylinositol signaling system	Metabolism+++Environmental Information Processing	Carbohydrate metabolism+++Signal transduction
100271932	HPSE	00531///Glycosaminoglycan degradation+++05205///Proteoglycans in cancer	Metabolism+++Human Diseases	Glycan biosynthesis and metabolism+++Cancer: overview
100294678	PDHA1	00010///Glycolysis / Gluconeogenesis+++00020///Citrate cycle (TCA cycle)+++00620///Pyruvate metabolism+++01200///Carbon metabolism+++04066///HIF-1 signaling pathway+++04922///Glucagon signaling pathway+++05230///Central carbon metabolism in cancer+++05415///Diabetic cardiomyopathy	Metabolism+++Environmental Information Processing+++Organismal Systems+++Human Diseases	Carbohydrate metabolism+++Global and overview maps+++Signal transduction+++Endocrine system+++Cancer: overview+++Cardiovascular disease
100312968	EBP	00100///Steroid biosynthesis	Metabolism	Lipid metabolism
100312969	ELOVL1	00062///Fatty acid elongation+++01040///Biosynthesis of unsaturated fatty acids+++01212///Fatty acid metabolism	Metabolism	Lipid metabolism+++Global and overview maps
100312972	HSD17B12	00062///Fatty acid elongation+++00140///Steroid hormone biosynthesis+++01040///Biosynthesis of unsaturated fatty acids+++01212///Fatty acid metabolism	Metabolism	Lipid metabolism+++Global and overview maps
100312973	HSD17B2	00140///Steroid hormone biosynthesis+++04913///Ovarian steroidogenesis	Metabolism+++Organismal Systems	Lipid metabolism+++Endocrine system
100312974	MAT2A	00270///Cysteine and methionine metabolism+++01230///Biosynthesis of amino acids+++01240///Biosynthesis of cofactors	Metabolism	Amino acid metabolism+++Global and overview maps
100312976	NDUFAB1	00190///Oxidative phosphorylation+++04714///Thermogenesis+++04723///Retrograde endocannabinoid signaling+++04932///Non-alcoholic fatty liver disease+++05010///Alzheimer disease+++05012///Parkinson disease+++05014///Amyotrophic lateral sclerosis+++05016///Huntington disease+++05020///Prion disease+++05022///Pathways of neurodegeneration - multiple diseases+++05208///Chemical carcinogenesis - react…	Metabolism+++Organismal Systems+++Human Diseases	Energy metabolism+++Environmental adaptation+++Nervous system+++Endocrine and metabolic disease+++Neurodegenerative disease+++Cancer: overview+++Cardiovascular disease
100312979	PIGC	00563///Glycosylphosphatidylinositol (GPI)-anchor biosynthesis	Metabolism	Glycan biosynthesis and metabolism
100316853	RRM2	00230///Purine metabolism+++00240///Pyrimidine metabolism+++00480///Glutathione metabolism+++00983///Drug metabolism - other enzymes+++04115///p53 signaling pathway	Metabolism+++Cellular Processes	Nucleotide metabolism+++Metabolism of other amino acids+++Xenobiotics biodegradation and metabolism+++Cell growth and death
100415928	GLA	00052///Galactose metabolism+++00561///Glycerolipid metabolism+++00600///Sphingolipid metabolism+++00603///Glycosphingolipid biosynthesis - globo and isoglobo series+++04142///Lysosome	Metabolism+++Cellular Processes	Carbohydrate metabolism+++Lipid metabolism+++Glycan biosynthesis and metabolism+++Transport and catabolism
100462718	INPPL1	00562///Inositol phosphate metabolism+++04070///Phosphatidylinositol signaling system+++04662///B cell receptor signaling pathway+++04666///Fc gamma R-mediated phagocytosis+++04910///Insulin signaling pathway	Metabolism+++Environmental Information Processing+++Organismal Systems	Carbohydrate metabolism+++Signal transduction+++Immune system+++Endocrine system
100510948	NDUFS3	00190///Oxidative phosphorylation+++04714///Thermogenesis+++04723///Retrograde endocannabinoid signaling+++04932///Non-alcoholic fatty liver disease+++05010///Alzheimer disease+++05012///Parkinson disease+++05014///Amyotrophic lateral sclerosis+++05016///Huntington disease+++05020///Prion disease+++05022///Pathways of neurodegeneration - multiple diseases+++05208///Chemical carcinogenesis - react…	Metabolism+++Organismal Systems+++Human Diseases	Energy metabolism+++Environmental adaptation+++Nervous system+++Endocrine and metabolic disease+++Neurodegenerative disease+++Cancer: overview+++Cardiovascular disease
100511030	ALG8	00510///N-Glycan biosynthesis	Metabolism	Glycan biosynthesis and metabolism
100511394	ENOPH1	00270///Cysteine and methionine metabolism	Metabolism	Amino acid metabolism
100511419	GALNT10	00512///Mucin type O-glycan biosynthesis+++00514///Other types of O-glycan biosynthesis	Metabolism	Glycan biosynthesis and metabolism
100511474	CPOX	00860///Porphyrin metabolism+++01240///Biosynthesis of cofactors	Metabolism	Metabolism of cofactors and vitamins+++Global and overview maps
100511525	STT3A	00510///N-Glycan biosynthesis+++00513///Various types of N-glycan biosynthesis+++04141///Protein processing in endoplasmic reticulum	Metabolism+++Genetic Information Processing	Glycan biosynthesis and metabolism+++Folding, sorting and degradation
100511669	FIG4	00562///Inositol phosphate metabolism+++05014///Amyotrophic lateral sclerosis+++05022///Pathways of neurodegeneration - multiple diseases	Metabolism+++Human Diseases	Carbohydrate metabolism+++Neurodegenerative disease
100511825	UGT8	00565///Ether lipid metabolism+++00600///Sphingolipid metabolism	Metabolism	Lipid metabolism
100512013	ALDOC	00010///Glycolysis / Gluconeogenesis+++00030///Pentose phosphate pathway+++00051///Fructose and mannose metabolism+++01200///Carbon metabolism+++01230///Biosynthesis of amino acids+++04066///HIF-1 signaling pathway	Metabolism+++Environmental Information Processing	Carbohydrate metabolism+++Global and overview maps+++Signal transduction
100512070	G6PC3	00010///Glycolysis / Gluconeogenesis+++00052///Galactose metabolism+++00500///Starch and sucrose metabolism+++04068///FoxO signaling pathway+++04151///PI3K-Akt signaling pathway+++04152///AMPK signaling pathway+++04910///Insulin signaling pathway+++04920///Adipocytokine signaling pathway+++04922///Glucagon signaling pathway+++04931///Insulin resistance+++04973///Carbohydrate digestion and absorpt…	Metabolism+++Environmental Information Processing+++Organismal Systems+++Human Diseases	Carbohydrate metabolism+++Signal transduction+++Endocrine system+++Endocrine and metabolic disease+++Digestive system
100512094	GNPDA1	00520///Amino sugar and nucleotide sugar metabolism	Metabolism	Carbohydrate metabolism
100512162	SELENOI	00440///Phosphonate and phosphinate metabolism+++00564///Glycerophospholipid metabolism+++00565///Ether lipid metabolism	Metabolism	Metabolism of other amino acids+++Lipid metabolism
100512255	GMPS	00230///Purine metabolism+++00983///Drug metabolism - other enzymes	Metabolism	Nucleotide metabolism+++Xenobiotics biodegradation and metabolism
100512419	PLPP3	00561///Glycerolipid metabolism+++00564///Glycerophospholipid metabolism+++00565///Ether lipid metabolism+++00600///Sphingolipid metabolism+++04072///Phospholipase D signaling pathway+++04666///Fc gamma R-mediated phagocytosis+++04975///Fat digestion and absorption+++05231///Choline metabolism in cancer	Metabolism+++Environmental Information Processing+++Organismal Systems+++Human Diseases	Lipid metabolism+++Signal transduction+++Immune system+++Digestive system+++Cancer: overview
100512447	GGCT	00480///Glutathione metabolism	Metabolism	Metabolism of other amino acids
100512509	ECHDC1	00640///Propanoate metabolism	Metabolism	Carbohydrate metabolism
100512624	ATP5H	00190///Oxidative phosphorylation+++04714///Thermogenesis+++05010///Alzheimer disease+++05012///Parkinson disease+++05014///Amyotrophic lateral sclerosis+++05016///Huntington disease+++05020///Prion disease+++05022///Pathways of neurodegeneration - multiple diseases+++05208///Chemical carcinogenesis - reactive oxygen species+++05415///Diabetic cardiomyopathy	Metabolism+++Organismal Systems+++Human Diseases	Energy metabolism+++Environmental adaptation+++Neurodegenerative disease+++Cancer: overview+++Cardiovascular disease
100512698	NPR2	00230///Purine metabolism+++04022///cGMP-PKG signaling pathway+++04270///Vascular smooth muscle contraction+++04921///Oxytocin signaling pathway	Metabolism+++Environmental Information Processing+++Organismal Systems	Nucleotide metabolism+++Signal transduction+++Circulatory system+++Endocrine system
100512793	LOC100512793	00120///Primary bile acid biosynthesis	Metabolism	Lipid metabolism
100512932	ASAH1	00600///Sphingolipid metabolism+++04071///Sphingolipid signaling pathway+++04142///Lysosome	Metabolism+++Environmental Information Processing+++Cellular Processes	Lipid metabolism+++Signal transduction+++Transport and catabolism
100513030	NDUFC2	00190///Oxidative phosphorylation+++04714///Thermogenesis+++04723///Retrograde endocannabinoid signaling+++04932///Non-alcoholic fatty liver disease+++05010///Alzheimer disease+++05012///Parkinson disease+++05014///Amyotrophic lateral sclerosis+++05016///Huntington disease+++05020///Prion disease+++05022///Pathways of neurodegeneration - multiple diseases+++05208///Chemical carcinogenesis - react…	Metabolism+++Organismal Systems+++Human Diseases	Energy metabolism+++Environmental adaptation+++Nervous system+++Endocrine and metabolic disease+++Neurodegenerative disease+++Cancer: overview+++Cardiovascular disease
100513204	MOGS	00510///N-Glycan biosynthesis+++04141///Protein processing in endoplasmic reticulum	Metabolism+++Genetic Information Processing	Glycan biosynthesis and metabolism+++Folding, sorting and degradation
100513307	DHRS11	00140///Steroid hormone biosynthesis	Metabolism	Lipid metabolism
100513322	TMEM189	00565///Ether lipid metabolism	Metabolism	Lipid metabolism
100513366	ADH4	00010///Glycolysis / Gluconeogenesis+++00071///Fatty acid degradation+++00350///Tyrosine metabolism+++00620///Pyruvate metabolism+++00830///Retinol metabolism+++00980///Metabolism of xenobiotics by cytochrome P450+++00982///Drug metabolism - cytochrome P450+++04936///Alcoholic liver disease	Metabolism+++Human Diseases	Carbohydrate metabolism+++Lipid metabolism+++Amino acid metabolism+++Metabolism of cofactors and vitamins+++Xenobiotics biodegradation and metabolism+++Endocrine and metabolic disease
100513376	GMPPB	00051///Fructose and mannose metabolism+++00520///Amino sugar and nucleotide sugar metabolism+++01240///Biosynthesis of cofactors+++01250///Biosynthesis of nucleotide sugars	Metabolism	Carbohydrate metabolism+++Global and overview maps
100513629	ATP5G3	00190///Oxidative phosphorylation+++04714///Thermogenesis+++05010///Alzheimer disease+++05012///Parkinson disease+++05014///Amyotrophic lateral sclerosis+++05016///Huntington disease+++05020///Prion disease+++05022///Pathways of neurodegeneration - multiple diseases+++05208///Chemical carcinogenesis - reactive oxygen species+++05415///Diabetic cardiomyopathy	Metabolism+++Organismal Systems+++Human Diseases	Energy metabolism+++Environmental adaptation+++Neurodegenerative disease+++Cancer: overview+++Cardiovascular disease
100513637	GANC	00052///Galactose metabolism+++00500///Starch and sucrose metabolism	Metabolism	Carbohydrate metabolism
100513895	NDUFB2	00190///Oxidative phosphorylation+++04714///Thermogenesis+++04723///Retrograde endocannabinoid signaling+++04932///Non-alcoholic fatty liver disease+++05010///Alzheimer disease+++05012///Parkinson disease+++05014///Amyotrophic lateral sclerosis+++05016///Huntington disease+++05020///Prion disease+++05022///Pathways of neurodegeneration - multiple diseases+++05208///Chemical carcinogenesis - react…	Metabolism+++Organismal Systems+++Human Diseases	Energy metabolism+++Environmental adaptation+++Nervous system+++Endocrine and metabolic disease+++Neurodegenerative disease+++Cancer: overview+++Cardiovascular disease
100514033	NDUFA11	00190///Oxidative phosphorylation+++04714///Thermogenesis+++04723///Retrograde endocannabinoid signaling+++04932///Non-alcoholic fatty liver disease+++05010///Alzheimer disease+++05012///Parkinson disease+++05014///Amyotrophic lateral sclerosis+++05016///Huntington disease+++05020///Prion disease+++05022///Pathways of neurodegeneration - multiple diseases+++05208///Chemical carcinogenesis - react…	Metabolism+++Organismal Systems+++Human Diseases	Energy metabolism+++Environmental adaptation+++Nervous system+++Endocrine and metabolic disease+++Neurodegenerative disease+++Cancer: overview+++Cardiovascular disease
100514239	UROD	00860///Porphyrin metabolism+++01240///Biosynthesis of cofactors	Metabolism	Metabolism of cofactors and vitamins+++Global and overview maps
100514361	PDSS1	00900///Terpenoid backbone biosynthesis	Metabolism	Metabolism of terpenoids and polyketides
100514398	NME3	00230///Purine metabolism+++00240///Pyrimidine metabolism+++00983///Drug metabolism - other enzymes+++01240///Biosynthesis of cofactors	Metabolism	Nucleotide metabolism+++Xenobiotics biodegradation and metabolism+++Global and overview maps
100514410	ICMT	00900///Terpenoid backbone biosynthesis	Metabolism	Metabolism of terpenoids and polyketides
100514527	PDE8A	00230///Purine metabolism+++04927///Cortisol synthesis and secretion+++04934///Cushing syndrome+++05032///Morphine addiction	Metabolism+++Organismal Systems+++Human Diseases	Nucleotide metabolism+++Endocrine system+++Endocrine and metabolic disease+++Substance dependence
100514626	PIK3C2A	00562///Inositol phosphate metabolism+++04070///Phosphatidylinositol signaling system+++05132///Salmonella infection	Metabolism+++Environmental Information Processing+++Human Diseases	Carbohydrate metabolism+++Signal transduction+++Infectious disease: bacterial
100514692	HDDC2	00230///Purine metabolism+++00240///Pyrimidine metabolism	Metabolism	Nucleotide metabolism
100514711	PLA2G6	00564///Glycerophospholipid metabolism+++00565///Ether lipid metabolism+++00590///Arachidonic acid metabolism+++00591///Linoleic acid metabolism+++00592///alpha-Linolenic acid metabolism+++04014///Ras signaling pathway+++04270///Vascular smooth muscle contraction+++04666///Fc gamma R-mediated phagocytosis+++04750///Inflammatory mediator regulation of TRP channels	Metabolism+++Environmental Information Processing+++Organismal Systems	Lipid metabolism+++Signal transduction+++Circulatory system+++Immune system+++Sensory system
100514773	ACOT7	00062///Fatty acid elongation+++01040///Biosynthesis of unsaturated fatty acids	Metabolism	Lipid metabolism
100515039	NSD2	00310///Lysine degradation+++05202///Transcriptional misregulation in cancer	Metabolism+++Human Diseases	Amino acid metabolism+++Cancer: overview
100515056	HLCS	00780///Biotin metabolism	Metabolism	Metabolism of cofactors and vitamins
100515088	PGM2L1	00500///Starch and sucrose metabolism	Metabolism	Carbohydrate metabolism
100515137	OPLAH	00480///Glutathione metabolism	Metabolism	Metabolism of other amino acids
100515177	NADK2	00760///Nicotinate and nicotinamide metabolism+++01240///Biosynthesis of cofactors	Metabolism	Metabolism of cofactors and vitamins+++Global and overview maps
100515289	BLVRA	00860///Porphyrin metabolism	Metabolism	Metabolism of cofactors and vitamins
100515515	GALNT11	00512///Mucin type O-glycan biosynthesis+++00514///Other types of O-glycan biosynthesis	Metabolism	Glycan biosynthesis and metabolism
100515629	GALNT3	00512///Mucin type O-glycan biosynthesis+++00514///Other types of O-glycan biosynthesis	Metabolism	Glycan biosynthesis and metabolism
100515715	PDE6A	00230///Purine metabolism+++04744///Phototransduction	Metabolism+++Organismal Systems	Nucleotide metabolism+++Sensory system
100515917	BPNT1	00920///Sulfur metabolism	Metabolism	Energy metabolism
100515954	CDA	00240///Pyrimidine metabolism+++00983///Drug metabolism - other enzymes	Metabolism	Nucleotide metabolism+++Xenobiotics biodegradation and metabolism
100516042	PDHB	00010///Glycolysis / Gluconeogenesis+++00020///Citrate cycle (TCA cycle)+++00620///Pyruvate metabolism+++01200///Carbon metabolism+++04066///HIF-1 signaling pathway+++04922///Glucagon signaling pathway+++05230///Central carbon metabolism in cancer+++05415///Diabetic cardiomyopathy	Metabolism+++Environmental Information Processing+++Organismal Systems+++Human Diseases	Carbohydrate metabolism+++Global and overview maps+++Signal transduction+++Endocrine system+++Cancer: overview+++Cardiovascular disease
100516289	PFKFB3	00051///Fructose and mannose metabolism+++04066///HIF-1 signaling pathway+++04152///AMPK signaling pathway	Metabolism+++Environmental Information Processing	Carbohydrate metabolism+++Signal transduction
100516340	UMPS	00240///Pyrimidine metabolism+++00983///Drug metabolism - other enzymes+++01240///Biosynthesis of cofactors	Metabolism	Nucleotide metabolism+++Xenobiotics biodegradation and metabolism+++Global and overview maps
100516402	NDUFS1	00190///Oxidative phosphorylation+++04714///Thermogenesis+++04723///Retrograde endocannabinoid signaling+++04932///Non-alcoholic fatty liver disease+++05010///Alzheimer disease+++05012///Parkinson disease+++05014///Amyotrophic lateral sclerosis+++05016///Huntington disease+++05020///Prion disease+++05022///Pathways of neurodegeneration - multiple diseases+++05208///Chemical carcinogenesis - react…	Metabolism+++Organismal Systems+++Human Diseases	Energy metabolism+++Environmental adaptation+++Nervous system+++Endocrine and metabolic disease+++Neurodegenerative disease+++Cancer: overview+++Cardiovascular disease
100516469	MTMR7	00562///Inositol phosphate metabolism+++04070///Phosphatidylinositol signaling system	Metabolism+++Environmental Information Processing	Carbohydrate metabolism+++Signal transduction
100516606	LOC100516606	00190///Oxidative phosphorylation+++04260///Cardiac muscle contraction+++04714///Thermogenesis+++04932///Non-alcoholic fatty liver disease+++05010///Alzheimer disease+++05012///Parkinson disease+++05014///Amyotrophic lateral sclerosis+++05016///Huntington disease+++05020///Prion disease+++05022///Pathways of neurodegeneration - multiple diseases+++05208///Chemical carcinogenesis - reactive oxygen…	Metabolism+++Organismal Systems+++Human Diseases	Energy metabolism+++Circulatory system+++Environmental adaptation+++Endocrine and metabolic disease+++Neurodegenerative disease+++Cancer: overview+++Cardiovascular disease
100516610	MARS	00450///Selenocompound metabolism+++00970///Aminoacyl-tRNA biosynthesis	Metabolism+++Genetic Information Processing	Metabolism of other amino acids+++Translation
100516660	DOLPP1	00510///N-Glycan biosynthesis	Metabolism	Glycan biosynthesis and metabolism
100516661	NADSYN1	00760///Nicotinate and nicotinamide metabolism+++01240///Biosynthesis of cofactors	Metabolism	Metabolism of cofactors and vitamins+++Global and overview maps
100516800	PYCR3	00330///Arginine and proline metabolism+++01230///Biosynthesis of amino acids	Metabolism	Amino acid metabolism+++Global and overview maps
100517023	ASRGL1	00250///Alanine, aspartate and glutamate metabolism	Metabolism	Amino acid metabolism
100517236	B3GLCT	00514///Other types of O-glycan biosynthesis	Metabolism	Glycan biosynthesis and metabolism
100517354	DCK	00230///Purine metabolism+++00240///Pyrimidine metabolism	Metabolism	Nucleotide metabolism
100517457	COLGALT1	00310///Lysine degradation+++00514///Other types of O-glycan biosynthesis	Metabolism	Amino acid metabolism+++Glycan biosynthesis and metabolism
100517533	PPT1	00062///Fatty acid elongation+++01212///Fatty acid metabolism+++04142///Lysosome	Metabolism+++Cellular Processes	Lipid metabolism+++Global and overview maps+++Transport and catabolism
100517534	TXNDC12	00480///Glutathione metabolism	Metabolism	Metabolism of other amino acids
100517744	PRPS1	00030///Pentose phosphate pathway+++00230///Purine metabolism+++01200///Carbon metabolism+++01230///Biosynthesis of amino acids	Metabolism	Carbohydrate metabolism+++Nucleotide metabolism+++Global and overview maps
100517773	DPAGT1	00510///N-Glycan biosynthesis	Metabolism	Glycan biosynthesis and metabolism
100518131	PIK3CD	00562///Inositol phosphate metabolism+++01521///EGFR tyrosine kinase inhibitor resistance+++01522///Endocrine resistance+++01524///Platinum drug resistance+++04012///ErbB signaling pathway+++04014///Ras signaling pathway+++04015///Rap1 signaling pathway+++04024///cAMP signaling pathway+++04062///Chemokine signaling pathway+++04066///HIF-1 signaling pathway+++04068///FoxO signaling pathway+++04070…	Metabolism+++Human Diseases+++Environmental Information Processing+++Organismal Systems+++Cellular Processes	Carbohydrate metabolism+++Drug resistance: antineoplastic+++Signal transduction+++Immune system+++Transport and catabolism+++Cell growth and death+++Aging+++Development and regeneration+++Cellular community - eukaryotes+++Nervous system+++Sensory system+++Cell motility+++Endocrine system+++Endocrine and metabolic disease+++Excretory system+++Digestive system+++Neurodegenerative disease+++Infectio…
100518140	MTMR2	00562///Inositol phosphate metabolism+++04070///Phosphatidylinositol signaling system	Metabolism+++Environmental Information Processing	Carbohydrate metabolism+++Signal transduction
100518264	PIGY	00563///Glycosylphosphatidylinositol (GPI)-anchor biosynthesis	Metabolism	Glycan biosynthesis and metabolism
100518275	MECOM	00310///Lysine degradation+++04010///MAPK signaling pathway+++05200///Pathways in cancer+++05220///Chronic myeloid leukemia	Metabolism+++Environmental Information Processing+++Human Diseases	Amino acid metabolism+++Signal transduction+++Cancer: overview+++Cancer: specific types
100518394	EZH1	00310///Lysine degradation	Metabolism	Amino acid metabolism
100518412	B4GAT1	00515///Mannose type O-glycan biosynthesis	Metabolism	Glycan biosynthesis and metabolism
100518473	B3GNT3	00512///Mucin type O-glycan biosynthesis+++00601///Glycosphingolipid biosynthesis - lacto and neolacto series	Metabolism	Glycan biosynthesis and metabolism
100518647	MAN2B1	00511///Other glycan degradation+++04142///Lysosome	Metabolism+++Cellular Processes	Glycan biosynthesis and metabolism+++Transport and catabolism
100518663	PLCG2	00562///Inositol phosphate metabolism+++01521///EGFR tyrosine kinase inhibitor resistance+++04012///ErbB signaling pathway+++04014///Ras signaling pathway+++04020///Calcium signaling pathway+++04062///Chemokine signaling pathway+++04064///NF-kappa B signaling pathway+++04066///HIF-1 signaling pathway+++04070///Phosphatidylinositol signaling system+++04072///Phospholipase D signaling pathway+++043…	Metabolism+++Human Diseases+++Environmental Information Processing+++Organismal Systems	Carbohydrate metabolism+++Drug resistance: antineoplastic+++Signal transduction+++Immune system+++Development and regeneration+++Nervous system+++Sensory system+++Endocrine system+++Endocrine and metabolic disease+++Infectious disease: bacterial+++Infectious disease: viral+++Cancer: overview+++Cancer: specific types
100518712	CARNMT1	00340///Histidine metabolism	Metabolism	Amino acid metabolism
100518784	BCAT1	00270///Cysteine and methionine metabolism+++00280///Valine, leucine and isoleucine degradation+++00290///Valine, leucine and isoleucine biosynthesis+++00770///Pantothenate and CoA biosynthesis+++01210///2-Oxocarboxylic acid metabolism+++01230///Biosynthesis of amino acids+++01240///Biosynthesis of cofactors	Metabolism	Amino acid metabolism+++Metabolism of cofactors and vitamins+++Global and overview maps
100518796	SGMS2	00600///Sphingolipid metabolism+++04071///Sphingolipid signaling pathway	Metabolism+++Environmental Information Processing	Lipid metabolism+++Signal transduction
100519138	RETSAT	00830///Retinol metabolism	Metabolism	Metabolism of cofactors and vitamins
100519306	PLB1	00564///Glycerophospholipid metabolism+++00565///Ether lipid metabolism+++00590///Arachidonic acid metabolism+++00591///Linoleic acid metabolism+++00592///alpha-Linolenic acid metabolism+++04977///Vitamin digestion and absorption	Metabolism+++Organismal Systems	Lipid metabolism+++Digestive system
100519446	PLD1	00564///Glycerophospholipid metabolism+++00565///Ether lipid metabolism+++04014///Ras signaling pathway+++04024///cAMP signaling pathway+++04071///Sphingolipid signaling pathway+++04072///Phospholipase D signaling pathway+++04144///Endocytosis+++04666///Fc gamma R-mediated phagocytosis+++04724///Glutamatergic synapse+++04912///GnRH signaling pathway+++04928///Parathyroid hormone synthesis, secret…	Metabolism+++Environmental Information Processing+++Cellular Processes+++Organismal Systems+++Human Diseases	Lipid metabolism+++Signal transduction+++Transport and catabolism+++Immune system+++Nervous system+++Endocrine system+++Cancer: overview+++Cancer: specific types
100519533	DGKZ	00561///Glycerolipid metabolism+++00564///Glycerophospholipid metabolism+++04070///Phosphatidylinositol signaling system+++04072///Phospholipase D signaling pathway+++04361///Axon regeneration+++05231///Choline metabolism in cancer	Metabolism+++Environmental Information Processing+++Organismal Systems+++Human Diseases	Lipid metabolism+++Signal transduction+++Development and regeneration+++Cancer: overview
100519994	CKMT1A	00330///Arginine and proline metabolism	Metabolism	Amino acid metabolism
100520115	NDUFS6	00190///Oxidative phosphorylation+++04714///Thermogenesis+++04723///Retrograde endocannabinoid signaling+++04932///Non-alcoholic fatty liver disease+++05010///Alzheimer disease+++05012///Parkinson disease+++05014///Amyotrophic lateral sclerosis+++05016///Huntington disease+++05020///Prion disease+++05022///Pathways of neurodegeneration - multiple diseases+++05208///Chemical carcinogenesis - react…	Metabolism+++Organismal Systems+++Human Diseases	Energy metabolism+++Environmental adaptation+++Nervous system+++Endocrine and metabolic disease+++Neurodegenerative disease+++Cancer: overview+++Cardiovascular disease
100520121	TKFC	00051///Fructose and mannose metabolism+++00561///Glycerolipid metabolism+++01200///Carbon metabolism+++04622///RIG-I-like receptor signaling pathway	Metabolism+++Organismal Systems	Carbohydrate metabolism+++Lipid metabolism+++Global and overview maps+++Immune system
100520306	PIP4K2C	00562///Inositol phosphate metabolism+++04070///Phosphatidylinositol signaling system+++04810///Regulation of actin cytoskeleton	Metabolism+++Environmental Information Processing+++Cellular Processes	Carbohydrate metabolism+++Signal transduction+++Cell motility
100520595	CTPS2	00240///Pyrimidine metabolism+++01240///Biosynthesis of cofactors	Metabolism	Nucleotide metabolism+++Global and overview maps
100520687	PLA2G4A	00564///Glycerophospholipid metabolism+++00565///Ether lipid metabolism+++00590///Arachidonic acid metabolism+++00591///Linoleic acid metabolism+++00592///alpha-Linolenic acid metabolism+++04010///MAPK signaling pathway+++04014///Ras signaling pathway+++04072///Phospholipase D signaling pathway+++04217///Necroptosis+++04270///Vascular smooth muscle contraction+++04370///VEGF signaling pathway+++0…	Metabolism+++Environmental Information Processing+++Cellular Processes+++Organismal Systems+++Human Diseases	Lipid metabolism+++Signal transduction+++Cell growth and death+++Circulatory system+++Immune system+++Nervous system+++Sensory system+++Endocrine system+++Cancer: overview
100520822	RFK	00740///Riboflavin metabolism+++01240///Biosynthesis of cofactors	Metabolism	Metabolism of cofactors and vitamins+++Global and overview maps
100520836	GALNT6	00512///Mucin type O-glycan biosynthesis+++00514///Other types of O-glycan biosynthesis	Metabolism	Glycan biosynthesis and metabolism
100520868	NSD3	00310///Lysine degradation	Metabolism	Amino acid metabolism
100521073	MGAT4B	00510///N-Glycan biosynthesis+++00513///Various types of N-glycan biosynthesis	Metabolism	Glycan biosynthesis and metabolism
100521105	PPA2	00190///Oxidative phosphorylation	Metabolism	Energy metabolism
100521111	PLCD3	00562///Inositol phosphate metabolism+++04020///Calcium signaling pathway+++04070///Phosphatidylinositol signaling system+++04919///Thyroid hormone signaling pathway+++04933///AGE-RAGE signaling pathway in diabetic complications+++05131///Shigellosis	Metabolism+++Environmental Information Processing+++Organismal Systems+++Human Diseases	Carbohydrate metabolism+++Signal transduction+++Endocrine system+++Endocrine and metabolic disease+++Infectious disease: bacterial
100521281	PAICS	00230///Purine metabolism	Metabolism	Nucleotide metabolism
100521362	PIP5K1C	00562///Inositol phosphate metabolism+++04070///Phosphatidylinositol signaling system+++04072///Phospholipase D signaling pathway+++04144///Endocytosis+++04510///Focal adhesion+++04666///Fc gamma R-mediated phagocytosis+++04810///Regulation of actin cytoskeleton+++05135///Yersinia infection+++05231///Choline metabolism in cancer	Metabolism+++Environmental Information Processing+++Cellular Processes+++Organismal Systems+++Human Diseases	Carbohydrate metabolism+++Signal transduction+++Transport and catabolism+++Cellular community - eukaryotes+++Immune system+++Cell motility+++Infectious disease: bacterial+++Cancer: overview
100521367	SPR	00790///Folate biosynthesis+++01240///Biosynthesis of cofactors	Metabolism	Metabolism of cofactors and vitamins+++Global and overview maps
100521394	PFKP	00010///Glycolysis / Gluconeogenesis+++00030///Pentose phosphate pathway+++00051///Fructose and mannose metabolism+++00052///Galactose metabolism+++01200///Carbon metabolism+++01230///Biosynthesis of amino acids+++03018///RNA degradation+++04066///HIF-1 signaling pathway+++04152///AMPK signaling pathway+++04919///Thyroid hormone signaling pathway+++04922///Glucagon signaling pathway+++05230///Cen…	Metabolism+++Genetic Information Processing+++Environmental Information Processing+++Organismal Systems+++Human Diseases	Carbohydrate metabolism+++Global and overview maps+++Folding, sorting and degradation+++Signal transduction+++Endocrine system+++Cancer: overview
100521478	NDUFA10	00190///Oxidative phosphorylation+++04714///Thermogenesis+++04723///Retrograde endocannabinoid signaling+++04932///Non-alcoholic fatty liver disease+++05010///Alzheimer disease+++05012///Parkinson disease+++05014///Amyotrophic lateral sclerosis+++05016///Huntington disease+++05020///Prion disease+++05022///Pathways of neurodegeneration - multiple diseases+++05208///Chemical carcinogenesis - react…	Metabolism+++Organismal Systems+++Human Diseases	Energy metabolism+++Environmental adaptation+++Nervous system+++Endocrine and metabolic disease+++Neurodegenerative disease+++Cancer: overview+++Cardiovascular disease
100521692	PIKFYVE	00562///Inositol phosphate metabolism+++04070///Phosphatidylinositol signaling system+++04145///Phagosome+++04810///Regulation of actin cytoskeleton	Metabolism+++Environmental Information Processing+++Cellular Processes	Carbohydrate metabolism+++Signal transduction+++Transport and catabolism+++Cell motility
100521863	COX10	00190///Oxidative phosphorylation+++00860///Porphyrin metabolism+++01240///Biosynthesis of cofactors+++04714///Thermogenesis	Metabolism+++Organismal Systems	Energy metabolism+++Metabolism of cofactors and vitamins+++Global and overview maps+++Environmental adaptation
100521945	NDUFS8	00190///Oxidative phosphorylation+++04714///Thermogenesis+++04723///Retrograde endocannabinoid signaling+++04932///Non-alcoholic fatty liver disease+++05010///Alzheimer disease+++05012///Parkinson disease+++05014///Amyotrophic lateral sclerosis+++05016///Huntington disease+++05020///Prion disease+++05022///Pathways of neurodegeneration - multiple diseases+++05208///Chemical carcinogenesis - react…	Metabolism+++Organismal Systems+++Human Diseases	Energy metabolism+++Environmental adaptation+++Nervous system+++Endocrine and metabolic disease+++Neurodegenerative disease+++Cancer: overview+++Cardiovascular disease
100521952	PHYKPL	00310///Lysine degradation	Metabolism	Amino acid metabolism
100522054	PIGN	00563///Glycosylphosphatidylinositol (GPI)-anchor biosynthesis	Metabolism	Glycan biosynthesis and metabolism
100522653	B4GALT5	00512///Mucin type O-glycan biosynthesis	Metabolism	Glycan biosynthesis and metabolism
100522678	LOC100522678	00190///Oxidative phosphorylation+++04260///Cardiac muscle contraction+++04714///Thermogenesis+++04932///Non-alcoholic fatty liver disease+++05010///Alzheimer disease+++05012///Parkinson disease+++05014///Amyotrophic lateral sclerosis+++05016///Huntington disease+++05020///Prion disease+++05022///Pathways of neurodegeneration - multiple diseases+++05208///Chemical carcinogenesis - reactive oxygen…	Metabolism+++Organismal Systems+++Human Diseases	Energy metabolism+++Circulatory system+++Environmental adaptation+++Endocrine and metabolic disease+++Neurodegenerative disease+++Cancer: overview+++Cardiovascular disease
100522725	LOC100522725	00190///Oxidative phosphorylation+++04260///Cardiac muscle contraction+++04714///Thermogenesis+++04932///Non-alcoholic fatty liver disease+++05010///Alzheimer disease+++05012///Parkinson disease+++05014///Amyotrophic lateral sclerosis+++05016///Huntington disease+++05020///Prion disease+++05022///Pathways of neurodegeneration - multiple diseases+++05208///Chemical carcinogenesis - reactive oxygen…	Metabolism+++Organismal Systems+++Human Diseases	Energy metabolism+++Circulatory system+++Environmental adaptation+++Endocrine and metabolic disease+++Neurodegenerative disease+++Cancer: overview+++Cardiovascular disease
100522764	RPE	00030///Pentose phosphate pathway+++00040///Pentose and glucuronate interconversions+++01200///Carbon metabolism+++01230///Biosynthesis of amino acids	Metabolism	Carbohydrate metabolism+++Global and overview maps
100522775	NDUFB11	00190///Oxidative phosphorylation+++04714///Thermogenesis+++04723///Retrograde endocannabinoid signaling+++04932///Non-alcoholic fatty liver disease+++05010///Alzheimer disease+++05012///Parkinson disease+++05014///Amyotrophic lateral sclerosis+++05016///Huntington disease+++05020///Prion disease+++05022///Pathways of neurodegeneration - multiple diseases+++05208///Chemical carcinogenesis - react…	Metabolism+++Organismal Systems+++Human Diseases	Energy metabolism+++Environmental adaptation+++Nervous system+++Endocrine and metabolic disease+++Neurodegenerative disease+++Cancer: overview+++Cardiovascular disease
100523064	LDHD	00620///Pyruvate metabolism	Metabolism	Carbohydrate metabolism
100523368	ATP6V1B1	00190///Oxidative phosphorylation+++04145///Phagosome+++04150///mTOR signaling pathway+++04721///Synaptic vesicle cycle+++04966///Collecting duct acid secretion+++05110///Vibrio cholerae infection+++05120///Epithelial cell signaling in Helicobacter pylori infection+++05165///Human papillomavirus infection+++05323///Rheumatoid arthritis	Metabolism+++Cellular Processes+++Environmental Information Processing+++Organismal Systems+++Human Diseases	Energy metabolism+++Transport and catabolism+++Signal transduction+++Nervous system+++Excretory system+++Infectious disease: bacterial+++Infectious disease: viral+++Immune disease
100523423	ATP5D	00190///Oxidative phosphorylation+++04714///Thermogenesis+++05010///Alzheimer disease+++05012///Parkinson disease+++05014///Amyotrophic lateral sclerosis+++05016///Huntington disease+++05020///Prion disease+++05022///Pathways of neurodegeneration - multiple diseases+++05208///Chemical carcinogenesis - reactive oxygen species+++05415///Diabetic cardiomyopathy	Metabolism+++Organismal Systems+++Human Diseases	Energy metabolism+++Environmental adaptation+++Neurodegenerative disease+++Cancer: overview+++Cardiovascular disease
100523602	MCAT	00061///Fatty acid biosynthesis+++01212///Fatty acid metabolism	Metabolism	Lipid metabolism+++Global and overview maps
100523729	NAGK	00520///Amino sugar and nucleotide sugar metabolism+++01250///Biosynthesis of nucleotide sugars	Metabolism	Carbohydrate metabolism+++Global and overview maps
100523751	NDUFB5	00190///Oxidative phosphorylation+++04714///Thermogenesis+++04723///Retrograde endocannabinoid signaling+++04932///Non-alcoholic fatty liver disease+++05010///Alzheimer disease+++05012///Parkinson disease+++05014///Amyotrophic lateral sclerosis+++05016///Huntington disease+++05020///Prion disease+++05022///Pathways of neurodegeneration - multiple diseases+++05208///Chemical carcinogenesis - react…	Metabolism+++Organismal Systems+++Human Diseases	Energy metabolism+++Environmental adaptation+++Nervous system+++Endocrine and metabolic disease+++Neurodegenerative disease+++Cancer: overview+++Cardiovascular disease
100524160	ACER3	00600///Sphingolipid metabolism	Metabolism	Lipid metabolism
100524223	HMGCS1	00280///Valine, leucine and isoleucine degradation+++00650///Butanoate metabolism+++00900///Terpenoid backbone biosynthesis+++03320///PPAR signaling pathway	Metabolism+++Organismal Systems	Amino acid metabolism+++Carbohydrate metabolism+++Metabolism of terpenoids and polyketides+++Endocrine system
100524239	LOC100524239	00190///Oxidative phosphorylation+++04260///Cardiac muscle contraction+++04714///Thermogenesis+++04932///Non-alcoholic fatty liver disease+++05010///Alzheimer disease+++05012///Parkinson disease+++05014///Amyotrophic lateral sclerosis+++05016///Huntington disease+++05020///Prion disease+++05022///Pathways of neurodegeneration - multiple diseases+++05208///Chemical carcinogenesis - reactive oxygen…	Metabolism+++Organismal Systems+++Human Diseases	Energy metabolism+++Circulatory system+++Environmental adaptation+++Endocrine and metabolic disease+++Neurodegenerative disease+++Cancer: overview+++Cardiovascular disease
100524293	HSD17B10	00280///Valine, leucine and isoleucine degradation+++05010///Alzheimer disease+++05022///Pathways of neurodegeneration - multiple diseases	Metabolism+++Human Diseases	Amino acid metabolism+++Neurodegenerative disease
100524308	LOC100524308	00190///Oxidative phosphorylation+++04260///Cardiac muscle contraction+++04714///Thermogenesis+++04932///Non-alcoholic fatty liver disease+++05010///Alzheimer disease+++05012///Parkinson disease+++05014///Amyotrophic lateral sclerosis+++05016///Huntington disease+++05020///Prion disease+++05022///Pathways of neurodegeneration - multiple diseases+++05208///Chemical carcinogenesis - reactive oxygen…	Metabolism+++Organismal Systems+++Human Diseases	Energy metabolism+++Circulatory system+++Environmental adaptation+++Endocrine and metabolic disease+++Neurodegenerative disease+++Cancer: overview+++Cardiovascular disease
100524326	MANBA	00511///Other glycan degradation+++04142///Lysosome	Metabolism+++Cellular Processes	Glycan biosynthesis and metabolism+++Transport and catabolism
100524376	ITPKC	00562///Inositol phosphate metabolism+++04020///Calcium signaling pathway+++04070///Phosphatidylinositol signaling system	Metabolism+++Environmental Information Processing	Carbohydrate metabolism+++Signal transduction
100524423	PNPLA6	00564///Glycerophospholipid metabolism	Metabolism	Lipid metabolism
100524478	CHKA	00564///Glycerophospholipid metabolism+++05231///Choline metabolism in cancer	Metabolism+++Human Diseases	Lipid metabolism+++Cancer: overview
100524592	ELOVL7	00062///Fatty acid elongation+++01040///Biosynthesis of unsaturated fatty acids+++01212///Fatty acid metabolism	Metabolism	Lipid metabolism+++Global and overview maps
100524598	LOC100524598	00860///Porphyrin metabolism	Metabolism	Metabolism of cofactors and vitamins
100524622	NDUFA9	00190///Oxidative phosphorylation+++04714///Thermogenesis+++04723///Retrograde endocannabinoid signaling+++04932///Non-alcoholic fatty liver disease+++05010///Alzheimer disease+++05012///Parkinson disease+++05014///Amyotrophic lateral sclerosis+++05016///Huntington disease+++05020///Prion disease+++05022///Pathways of neurodegeneration - multiple diseases+++05208///Chemical carcinogenesis - react…	Metabolism+++Organismal Systems+++Human Diseases	Energy metabolism+++Environmental adaptation+++Nervous system+++Endocrine and metabolic disease+++Neurodegenerative disease+++Cancer: overview+++Cardiovascular disease
100524659	ME2	00620///Pyruvate metabolism+++01200///Carbon metabolism	Metabolism	Carbohydrate metabolism+++Global and overview maps
100524723	CHAC1	00480///Glutathione metabolism	Metabolism	Metabolism of other amino acids
100524832	SGPP2	00600///Sphingolipid metabolism+++04071///Sphingolipid signaling pathway	Metabolism+++Environmental Information Processing	Lipid metabolism+++Signal transduction
100524873	LOC100524873	00190///Oxidative phosphorylation+++04260///Cardiac muscle contraction+++04714///Thermogenesis+++04932///Non-alcoholic fatty liver disease+++05010///Alzheimer disease+++05012///Parkinson disease+++05014///Amyotrophic lateral sclerosis+++05016///Huntington disease+++05020///Prion disease+++05022///Pathways of neurodegeneration - multiple diseases+++05208///Chemical carcinogenesis - reactive oxygen…	Metabolism+++Organismal Systems+++Human Diseases	Energy metabolism+++Circulatory system+++Environmental adaptation+++Endocrine and metabolic disease+++Neurodegenerative disease+++Cancer: overview+++Cardiovascular disease
100524987	A4GALT	00601///Glycosphingolipid biosynthesis - lacto and neolacto series+++00603///Glycosphingolipid biosynthesis - globo and isoglobo series	Metabolism	Glycan biosynthesis and metabolism
100525048	ATP6V0D1	00190///Oxidative phosphorylation+++04142///Lysosome+++04145///Phagosome+++04721///Synaptic vesicle cycle+++04966///Collecting duct acid secretion+++05110///Vibrio cholerae infection+++05120///Epithelial cell signaling in Helicobacter pylori infection+++05152///Tuberculosis+++05165///Human papillomavirus infection+++05203///Viral carcinogenesis+++05323///Rheumatoid arthritis	Metabolism+++Cellular Processes+++Organismal Systems+++Human Diseases	Energy metabolism+++Transport and catabolism+++Nervous system+++Excretory system+++Infectious disease: bacterial+++Infectious disease: viral+++Cancer: overview+++Immune disease
100525083	NDUFB3	00190///Oxidative phosphorylation+++04714///Thermogenesis+++04723///Retrograde endocannabinoid signaling+++04932///Non-alcoholic fatty liver disease+++05010///Alzheimer disease+++05012///Parkinson disease+++05014///Amyotrophic lateral sclerosis+++05016///Huntington disease+++05020///Prion disease+++05022///Pathways of neurodegeneration - multiple diseases+++05208///Chemical carcinogenesis - react…	Metabolism+++Organismal Systems+++Human Diseases	Energy metabolism+++Environmental adaptation+++Nervous system+++Endocrine and metabolic disease+++Neurodegenerative disease+++Cancer: overview+++Cardiovascular disease
100525099	LOC100525099	00250///Alanine, aspartate and glutamate metabolism+++00270///Cysteine and methionine metabolism+++00280///Valine, leucine and isoleucine degradation+++00350///Tyrosine metabolism+++00360///Phenylalanine metabolism+++00380///Tryptophan metabolism+++00400///Phenylalanine, tyrosine and tryptophan biosynthesis	Metabolism	Amino acid metabolism
100525187	SGPL1	00600///Sphingolipid metabolism+++04071///Sphingolipid signaling pathway	Metabolism+++Environmental Information Processing	Lipid metabolism+++Signal transduction
100525281	HSD3B7	00120///Primary bile acid biosynthesis	Metabolism	Lipid metabolism
100525292	CTPS1	00240///Pyrimidine metabolism+++01240///Biosynthesis of cofactors	Metabolism	Nucleotide metabolism+++Global and overview maps
100525371	NDUFA5	00190///Oxidative phosphorylation+++04714///Thermogenesis+++04723///Retrograde endocannabinoid signaling+++04932///Non-alcoholic fatty liver disease+++05010///Alzheimer disease+++05012///Parkinson disease+++05014///Amyotrophic lateral sclerosis+++05016///Huntington disease+++05020///Prion disease+++05022///Pathways of neurodegeneration - multiple diseases+++05208///Chemical carcinogenesis - react…	Metabolism+++Organismal Systems+++Human Diseases	Energy metabolism+++Environmental adaptation+++Nervous system+++Endocrine and metabolic disease+++Neurodegenerative disease+++Cancer: overview+++Cardiovascular disease
100525485	IMPDH2	00230///Purine metabolism+++00983///Drug metabolism - other enzymes	Metabolism	Nucleotide metabolism+++Xenobiotics biodegradation and metabolism
100525611	POGLUT1	00514///Other types of O-glycan biosynthesis	Metabolism	Glycan biosynthesis and metabolism
100525643	ALG10	00510///N-Glycan biosynthesis	Metabolism	Glycan biosynthesis and metabolism
100525706	MTHFD2L	00670///One carbon pool by folate+++01240///Biosynthesis of cofactors	Metabolism	Metabolism of cofactors and vitamins+++Global and overview maps
100525733	APIP	00270///Cysteine and methionine metabolism	Metabolism	Amino acid metabolism
100525835	LOC100525835	00590///Arachidonic acid metabolism+++04726///Serotonergic synapse	Metabolism+++Organismal Systems	Lipid metabolism+++Nervous system
100525869	LOC100525869	00190///Oxidative phosphorylation+++04260///Cardiac muscle contraction+++04714///Thermogenesis+++04932///Non-alcoholic fatty liver disease+++05010///Alzheimer disease+++05012///Parkinson disease+++05014///Amyotrophic lateral sclerosis+++05016///Huntington disease+++05020///Prion disease+++05022///Pathways of neurodegeneration - multiple diseases+++05208///Chemical carcinogenesis - reactive oxygen…	Metabolism+++Organismal Systems+++Human Diseases	Energy metabolism+++Circulatory system+++Environmental adaptation+++Endocrine and metabolic disease+++Neurodegenerative disease+++Cancer: overview+++Cardiovascular disease
100525912	DHFR	00670///One carbon pool by folate+++00790///Folate biosynthesis+++01240///Biosynthesis of cofactors+++01523///Antifolate resistance	Metabolism+++Human Diseases	Metabolism of cofactors and vitamins+++Global and overview maps+++Drug resistance: antineoplastic
100526009	STT3B	00510///N-Glycan biosynthesis+++00513///Various types of N-glycan biosynthesis+++04141///Protein processing in endoplasmic reticulum	Metabolism+++Genetic Information Processing	Glycan biosynthesis and metabolism+++Folding, sorting and degradation
100526118	LOC100526118	00480///Glutathione metabolism+++00980///Metabolism of xenobiotics by cytochrome P450+++00982///Drug metabolism - cytochrome P450+++00983///Drug metabolism - other enzymes+++01524///Platinum drug resistance+++04212///Longevity regulating pathway - worm+++05200///Pathways in cancer+++05204///Chemical carcinogenesis - DNA adducts+++05207///Chemical carcinogenesis - receptor activation+++05208///Che…	Metabolism+++Human Diseases+++Organismal Systems	Metabolism of other amino acids+++Xenobiotics biodegradation and metabolism+++Drug resistance: antineoplastic+++Aging+++Cancer: overview+++Cancer: specific types+++Cardiovascular disease
100526132	GAA	00052///Galactose metabolism+++00500///Starch and sucrose metabolism+++04142///Lysosome	Metabolism+++Cellular Processes	Carbohydrate metabolism+++Transport and catabolism
100526144	NNT	00760///Nicotinate and nicotinamide metabolism	Metabolism	Metabolism of cofactors and vitamins
100526233	COQ2	00130///Ubiquinone and other terpenoid-quinone biosynthesis+++01240///Biosynthesis of cofactors	Metabolism	Metabolism of cofactors and vitamins+++Global and overview maps
100526240	NT5C	00230///Purine metabolism+++00240///Pyrimidine metabolism+++00760///Nicotinate and nicotinamide metabolism	Metabolism	Nucleotide metabolism+++Metabolism of cofactors and vitamins
100579141	NDUFA4	00190///Oxidative phosphorylation+++04714///Thermogenesis+++04723///Retrograde endocannabinoid signaling+++04932///Non-alcoholic fatty liver disease+++05010///Alzheimer disease+++05012///Parkinson disease+++05014///Amyotrophic lateral sclerosis+++05016///Huntington disease+++05020///Prion disease+++05022///Pathways of neurodegeneration - multiple diseases+++05208///Chemical carcinogenesis - react…	Metabolism+++Organismal Systems+++Human Diseases	Energy metabolism+++Environmental adaptation+++Nervous system+++Endocrine and metabolic disease+++Neurodegenerative disease+++Cancer: overview+++Cardiovascular disease
100620054	TSTA3	00051///Fructose and mannose metabolism+++00520///Amino sugar and nucleotide sugar metabolism+++01250///Biosynthesis of nucleotide sugars	Metabolism	Carbohydrate metabolism+++Global and overview maps
100620107	CANT1	00230///Purine metabolism+++00240///Pyrimidine metabolism	Metabolism	Nucleotide metabolism
100620304	ENGASE	00511///Other glycan degradation	Metabolism	Glycan biosynthesis and metabolism
100620614	ALOX12	00590///Arachidonic acid metabolism+++01523///Antifolate resistance+++04726///Serotonergic synapse+++04750///Inflammatory mediator regulation of TRP channels	Metabolism+++Human Diseases+++Organismal Systems	Lipid metabolism+++Drug resistance: antineoplastic+++Nervous system+++Sensory system
100620652	GART	00230///Purine metabolism+++00670///One carbon pool by folate+++01523///Antifolate resistance	Metabolism+++Human Diseases	Nucleotide metabolism+++Metabolism of cofactors and vitamins+++Drug resistance: antineoplastic
100620809	NDUFV3	00190///Oxidative phosphorylation+++04714///Thermogenesis+++04723///Retrograde endocannabinoid signaling+++04932///Non-alcoholic fatty liver disease+++05010///Alzheimer disease+++05012///Parkinson disease+++05014///Amyotrophic lateral sclerosis+++05016///Huntington disease+++05020///Prion disease+++05022///Pathways of neurodegeneration - multiple diseases+++05208///Chemical carcinogenesis - react…	Metabolism+++Organismal Systems+++Human Diseases	Energy metabolism+++Environmental adaptation+++Nervous system+++Endocrine and metabolic disease+++Neurodegenerative disease+++Cancer: overview+++Cardiovascular disease
100620859	AK2	00230///Purine metabolism+++00730///Thiamine metabolism+++01240///Biosynthesis of cofactors	Metabolism	Nucleotide metabolism+++Metabolism of cofactors and vitamins+++Global and overview maps
100620910	B3GALNT2	00515///Mannose type O-glycan biosynthesis	Metabolism	Glycan biosynthesis and metabolism
100620914	AMPD3	00230///Purine metabolism	Metabolism	Nucleotide metabolism
100621112	FUCA1	00511///Other glycan degradation+++04142///Lysosome	Metabolism+++Cellular Processes	Glycan biosynthesis and metabolism+++Transport and catabolism
100621123	DUT	00240///Pyrimidine metabolism+++00983///Drug metabolism - other enzymes	Metabolism	Nucleotide metabolism+++Xenobiotics biodegradation and metabolism
100621392	GALE	00052///Galactose metabolism+++00520///Amino sugar and nucleotide sugar metabolism+++01250///Biosynthesis of nucleotide sugars	Metabolism	Carbohydrate metabolism+++Global and overview maps
100621421	LOC100621421	00520///Amino sugar and nucleotide sugar metabolism	Metabolism	Carbohydrate metabolism
100621536	PYGB	00500///Starch and sucrose metabolism+++04217///Necroptosis+++04910///Insulin signaling pathway+++04922///Glucagon signaling pathway+++04931///Insulin resistance	Metabolism+++Cellular Processes+++Organismal Systems+++Human Diseases	Carbohydrate metabolism+++Cell growth and death+++Endocrine system+++Endocrine and metabolic disease
100621901	DCTPP1	00240///Pyrimidine metabolism	Metabolism	Nucleotide metabolism
100622001	APRT	00230///Purine metabolism	Metabolism	Nucleotide metabolism
100622210	ALDH1L1	00670///One carbon pool by folate	Metabolism	Metabolism of cofactors and vitamins
100622245	ATP5J	00190///Oxidative phosphorylation+++04714///Thermogenesis+++05010///Alzheimer disease+++05012///Parkinson disease+++05014///Amyotrophic lateral sclerosis+++05016///Huntington disease+++05020///Prion disease+++05022///Pathways of neurodegeneration - multiple diseases+++05208///Chemical carcinogenesis - reactive oxygen species+++05415///Diabetic cardiomyopathy	Metabolism+++Organismal Systems+++Human Diseases	Energy metabolism+++Environmental adaptation+++Neurodegenerative disease+++Cancer: overview+++Cardiovascular disease
100622761	LPGAT1	00564///Glycerophospholipid metabolism	Metabolism	Lipid metabolism
100622861	ETNK2	00564///Glycerophospholipid metabolism	Metabolism	Lipid metabolism
100623006	KMT2A	00310///Lysine degradation+++04934///Cushing syndrome+++05202///Transcriptional misregulation in cancer	Metabolism+++Human Diseases	Amino acid metabolism+++Endocrine and metabolic disease+++Cancer: overview
100623036	FAH	00350///Tyrosine metabolism	Metabolism	Amino acid metabolism
100623094	TREH	00500///Starch and sucrose metabolism	Metabolism	Carbohydrate metabolism
100623101	SETD2	00310///Lysine degradation	Metabolism	Amino acid metabolism
100623494	MGAM2	00052///Galactose metabolism+++00500///Starch and sucrose metabolism+++04973///Carbohydrate digestion and absorption	Metabolism+++Organismal Systems	Carbohydrate metabolism+++Digestive system
100623722	GNS	00531///Glycosaminoglycan degradation+++04142///Lysosome	Metabolism+++Cellular Processes	Glycan biosynthesis and metabolism+++Transport and catabolism
100623801	P4HA2	00330///Arginine and proline metabolism	Metabolism	Amino acid metabolism
100623873	NDUFB10	00190///Oxidative phosphorylation+++04714///Thermogenesis+++04723///Retrograde endocannabinoid signaling+++04932///Non-alcoholic fatty liver disease+++05010///Alzheimer disease+++05012///Parkinson disease+++05014///Amyotrophic lateral sclerosis+++05016///Huntington disease+++05020///Prion disease+++05022///Pathways of neurodegeneration - multiple diseases+++05208///Chemical carcinogenesis - react…	Metabolism+++Organismal Systems+++Human Diseases	Energy metabolism+++Environmental adaptation+++Nervous system+++Endocrine and metabolic disease+++Neurodegenerative disease+++Cancer: overview+++Cardiovascular disease
100624335	NDUFB4	00190///Oxidative phosphorylation+++04714///Thermogenesis+++04723///Retrograde endocannabinoid signaling+++04932///Non-alcoholic fatty liver disease+++05010///Alzheimer disease+++05012///Parkinson disease+++05014///Amyotrophic lateral sclerosis+++05016///Huntington disease+++05020///Prion disease+++05022///Pathways of neurodegeneration - multiple diseases+++05208///Chemical carcinogenesis - react…	Metabolism+++Organismal Systems+++Human Diseases	Energy metabolism+++Environmental adaptation+++Nervous system+++Endocrine and metabolic disease+++Neurodegenerative disease+++Cancer: overview+++Cardiovascular disease
100624347	GPD1L	00564///Glycerophospholipid metabolism	Metabolism	Lipid metabolism
100624388	PCBD2	00790///Folate biosynthesis	Metabolism	Metabolism of cofactors and vitamins
100624482	MCCC1	00280///Valine, leucine and isoleucine degradation	Metabolism	Amino acid metabolism
100624530	CAD	00240///Pyrimidine metabolism+++00250///Alanine, aspartate and glutamate metabolism+++01240///Biosynthesis of cofactors	Metabolism	Nucleotide metabolism+++Amino acid metabolism+++Global and overview maps
100624543	P4HA3	00330///Arginine and proline metabolism	Metabolism	Amino acid metabolism
100624593	GLB1	00052///Galactose metabolism+++00511///Other glycan degradation+++00531///Glycosaminoglycan degradation+++00600///Sphingolipid metabolism+++00604///Glycosphingolipid biosynthesis - ganglio series+++04142///Lysosome	Metabolism+++Cellular Processes	Carbohydrate metabolism+++Glycan biosynthesis and metabolism+++Lipid metabolism+++Transport and catabolism
100624596	PCYOX1	00900///Terpenoid backbone biosynthesis	Metabolism	Metabolism of terpenoids and polyketides
100624724	TKTL2	00030///Pentose phosphate pathway+++01200///Carbon metabolism+++01230///Biosynthesis of amino acids	Metabolism	Carbohydrate metabolism+++Global and overview maps
100624832	PIGO	00563///Glycosylphosphatidylinositol (GPI)-anchor biosynthesis	Metabolism	Glycan biosynthesis and metabolism
100625049	LOC100625049	00900///Terpenoid backbone biosynthesis	Metabolism	Metabolism of terpenoids and polyketides
100625138	LSS	00100///Steroid biosynthesis	Metabolism	Lipid metabolism
100625171	DSE	00532///Glycosaminoglycan biosynthesis - chondroitin sulfate / dermatan sulfate	Metabolism	Glycan biosynthesis and metabolism
100625219	BLVRB	00740///Riboflavin metabolism+++00860///Porphyrin metabolism	Metabolism	Metabolism of cofactors and vitamins
100625272	SUOX	00920///Sulfur metabolism	Metabolism	Energy metabolism
100625277	UPP1	00240///Pyrimidine metabolism+++00983///Drug metabolism - other enzymes	Metabolism	Nucleotide metabolism+++Xenobiotics biodegradation and metabolism
100625322	PLD3	00564///Glycerophospholipid metabolism+++00565///Ether lipid metabolism	Metabolism	Lipid metabolism
100625448	FUK	00051///Fructose and mannose metabolism+++00520///Amino sugar and nucleotide sugar metabolism+++01250///Biosynthesis of nucleotide sugars	Metabolism	Carbohydrate metabolism+++Global and overview maps
100625497	EZH2	00310///Lysine degradation+++05206///MicroRNAs in cancer	Metabolism+++Human Diseases	Amino acid metabolism+++Cancer: overview
100625942	BST1	00760///Nicotinate and nicotinamide metabolism+++04970///Salivary secretion+++04972///Pancreatic secretion	Metabolism+++Organismal Systems	Metabolism of cofactors and vitamins+++Digestive system
100625969	MGAT3	00510///N-Glycan biosynthesis	Metabolism	Glycan biosynthesis and metabolism
100626032	SGPP1	00600///Sphingolipid metabolism+++04071///Sphingolipid signaling pathway	Metabolism+++Environmental Information Processing	Lipid metabolism+++Signal transduction
100626131	ENTPD6	00230///Purine metabolism+++00240///Pyrimidine metabolism	Metabolism	Nucleotide metabolism
100626434	ADI1	00270///Cysteine and methionine metabolism	Metabolism	Amino acid metabolism
100626555	KMT5A	00310///Lysine degradation	Metabolism	Amino acid metabolism
100626704	SETD7	00310///Lysine degradation+++04068///FoxO signaling pathway	Metabolism+++Environmental Information Processing	Amino acid metabolism+++Signal transduction
100626793	ACAT1	00071///Fatty acid degradation+++00280///Valine, leucine and isoleucine degradation+++00310///Lysine degradation+++00380///Tryptophan metabolism+++00620///Pyruvate metabolism+++00630///Glyoxylate and dicarboxylate metabolism+++00650///Butanoate metabolism+++00900///Terpenoid backbone biosynthesis+++01200///Carbon metabolism+++01212///Fatty acid metabolism+++04975///Fat digestion and absorption	Metabolism+++Organismal Systems	Lipid metabolism+++Amino acid metabolism+++Carbohydrate metabolism+++Metabolism of terpenoids and polyketides+++Global and overview maps+++Digestive system
100626870	SEPHS1	00450///Selenocompound metabolism	Metabolism	Metabolism of other amino acids
100627022	ALG3	00510///N-Glycan biosynthesis+++00513///Various types of N-glycan biosynthesis	Metabolism	Glycan biosynthesis and metabolism
100627099	PLCD1	00562///Inositol phosphate metabolism+++04020///Calcium signaling pathway+++04070///Phosphatidylinositol signaling system+++04919///Thyroid hormone signaling pathway+++04933///AGE-RAGE signaling pathway in diabetic complications+++05131///Shigellosis	Metabolism+++Environmental Information Processing+++Organismal Systems+++Human Diseases	Carbohydrate metabolism+++Signal transduction+++Endocrine system+++Endocrine and metabolic disease+++Infectious disease: bacterial
100627128	FH	00020///Citrate cycle (TCA cycle)+++00620///Pyruvate metabolism+++01200///Carbon metabolism+++04934///Cushing syndrome+++05200///Pathways in cancer+++05211///Renal cell carcinoma	Metabolism+++Human Diseases	Carbohydrate metabolism+++Global and overview maps+++Endocrine and metabolic disease+++Cancer: overview+++Cancer: specific types
100627169	AGPS	00565///Ether lipid metabolism+++04146///Peroxisome	Metabolism+++Cellular Processes	Lipid metabolism+++Transport and catabolism
100627209	TYMS	00240///Pyrimidine metabolism+++00670///One carbon pool by folate+++01523///Antifolate resistance	Metabolism+++Human Diseases	Nucleotide metabolism+++Metabolism of cofactors and vitamins+++Drug resistance: antineoplastic
100627332	CKB	00330///Arginine and proline metabolism	Metabolism	Amino acid metabolism
100627341	ACAD8	00280///Valine, leucine and isoleucine degradation	Metabolism	Amino acid metabolism
100627556	FNTA	00900///Terpenoid backbone biosynthesis	Metabolism	Metabolism of terpenoids and polyketides
100627653	LPCAT3	00564///Glycerophospholipid metabolism+++04216///Ferroptosis	Metabolism+++Cellular Processes	Lipid metabolism+++Cell growth and death
100627727	UGDH	00040///Pentose and glucuronate interconversions+++00053///Ascorbate and aldarate metabolism+++00520///Amino sugar and nucleotide sugar metabolism+++01240///Biosynthesis of cofactors+++01250///Biosynthesis of nucleotide sugars	Metabolism	Carbohydrate metabolism+++Global and overview maps
100628006	ACO1	00020///Citrate cycle (TCA cycle)+++00630///Glyoxylate and dicarboxylate metabolism+++01200///Carbon metabolism+++01210///2-Oxocarboxylic acid metabolism+++01230///Biosynthesis of amino acids	Metabolism	Carbohydrate metabolism+++Global and overview maps
100628131	KMT2E	00310///Lysine degradation	Metabolism	Amino acid metabolism
100628166	SOAT1	00100///Steroid biosynthesis+++04979///Cholesterol metabolism	Metabolism+++Organismal Systems	Lipid metabolism+++Digestive system
100628197	DHCR24	00100///Steroid biosynthesis	Metabolism	Lipid metabolism
100628223	HS3ST1	00534///Glycosaminoglycan biosynthesis - heparan sulfate / heparin	Metabolism	Glycan biosynthesis and metabolism
100736962	LOC100736962	00983///Drug metabolism - other enzymes	Metabolism	Xenobiotics biodegradation and metabolism
100737088	B3GNT7	00533///Glycosaminoglycan biosynthesis - keratan sulfate	Metabolism	Glycan biosynthesis and metabolism
100737146	SGSH	00531///Glycosaminoglycan degradation+++04142///Lysosome	Metabolism+++Cellular Processes	Glycan biosynthesis and metabolism+++Transport and catabolism
100737254	PMM2	00051///Fructose and mannose metabolism+++00520///Amino sugar and nucleotide sugar metabolism+++01240///Biosynthesis of cofactors+++01250///Biosynthesis of nucleotide sugars	Metabolism	Carbohydrate metabolism+++Global and overview maps
100737726	NDUFB7	00190///Oxidative phosphorylation+++04714///Thermogenesis+++04723///Retrograde endocannabinoid signaling+++04932///Non-alcoholic fatty liver disease+++05010///Alzheimer disease+++05012///Parkinson disease+++05014///Amyotrophic lateral sclerosis+++05016///Huntington disease+++05020///Prion disease+++05022///Pathways of neurodegeneration - multiple diseases+++05208///Chemical carcinogenesis - react…	Metabolism+++Organismal Systems+++Human Diseases	Energy metabolism+++Environmental adaptation+++Nervous system+++Endocrine and metabolic disease+++Neurodegenerative disease+++Cancer: overview+++Cardiovascular disease
100738210	ENPP4	00230///Purine metabolism	Metabolism	Nucleotide metabolism
100738224	GLS2	00220///Arginine biosynthesis+++00250///Alanine, aspartate and glutamate metabolism+++00470///D-Amino acid metabolism+++04724///Glutamatergic synapse+++04727///GABAergic synapse+++04964///Proximal tubule bicarbonate reclamation+++05206///MicroRNAs in cancer+++05230///Central carbon metabolism in cancer	Metabolism+++Organismal Systems+++Human Diseases	Amino acid metabolism+++Metabolism of other amino acids+++Nervous system+++Excretory system+++Cancer: overview
100738385	POFUT2	00514///Other types of O-glycan biosynthesis	Metabolism	Glycan biosynthesis and metabolism
100738545	GALNT1	00512///Mucin type O-glycan biosynthesis+++00514///Other types of O-glycan biosynthesis	Metabolism	Glycan biosynthesis and metabolism
100738665	DOT1L	00310///Lysine degradation+++05202///Transcriptional misregulation in cancer	Metabolism+++Human Diseases	Amino acid metabolism+++Cancer: overview
100738870	ENO1	00010///Glycolysis / Gluconeogenesis+++01200///Carbon metabolism+++01230///Biosynthesis of amino acids+++03018///RNA degradation+++04066///HIF-1 signaling pathway	Metabolism+++Genetic Information Processing+++Environmental Information Processing	Carbohydrate metabolism+++Global and overview maps+++Folding, sorting and degradation+++Signal transduction
100739035	PGP	00630///Glyoxylate and dicarboxylate metabolism+++01200///Carbon metabolism	Metabolism	Carbohydrate metabolism+++Global and overview maps
100739163	LOC100739163	00480///Glutathione metabolism+++00980///Metabolism of xenobiotics by cytochrome P450+++00982///Drug metabolism - cytochrome P450+++00983///Drug metabolism - other enzymes+++01524///Platinum drug resistance+++05200///Pathways in cancer+++05204///Chemical carcinogenesis - DNA adducts+++05215///Prostate cancer+++05225///Hepatocellular carcinoma+++05418///Fluid shear stress and atherosclerosis	Metabolism+++Human Diseases	Metabolism of other amino acids+++Xenobiotics biodegradation and metabolism+++Drug resistance: antineoplastic+++Cancer: overview+++Cancer: specific types+++Cardiovascular disease
100739329	DEGS2	00600///Sphingolipid metabolism+++04071///Sphingolipid signaling pathway	Metabolism+++Environmental Information Processing	Lipid metabolism+++Signal transduction
100739492	ST3GAL6	00601///Glycosphingolipid biosynthesis - lacto and neolacto series	Metabolism	Glycan biosynthesis and metabolism
100739500	ACSF3	00061///Fatty acid biosynthesis+++00280///Valine, leucine and isoleucine degradation+++01212///Fatty acid metabolism	Metabolism	Lipid metabolism+++Amino acid metabolism+++Global and overview maps
100739619	NDUFB1	00190///Oxidative phosphorylation+++04714///Thermogenesis+++04723///Retrograde endocannabinoid signaling+++04932///Non-alcoholic fatty liver disease+++05010///Alzheimer disease+++05012///Parkinson disease+++05014///Amyotrophic lateral sclerosis+++05016///Huntington disease+++05020///Prion disease+++05022///Pathways of neurodegeneration - multiple diseases+++05208///Chemical carcinogenesis - react…	Metabolism+++Organismal Systems+++Human Diseases	Energy metabolism+++Environmental adaptation+++Nervous system+++Endocrine and metabolic disease+++Neurodegenerative disease+++Cancer: overview+++Cardiovascular disease
100739741	LOC100739741	00140///Steroid hormone biosynthesis+++00590///Arachidonic acid metabolism+++00591///Linoleic acid metabolism+++00830///Retinol metabolism+++04726///Serotonergic synapse+++04750///Inflammatory mediator regulation of TRP channels+++05204///Chemical carcinogenesis - DNA adducts	Metabolism+++Organismal Systems+++Human Diseases	Lipid metabolism+++Metabolism of cofactors and vitamins+++Nervous system+++Sensory system+++Cancer: overview
102157990	DHODH	00240///Pyrimidine metabolism+++01240///Biosynthesis of cofactors	Metabolism	Nucleotide metabolism+++Global and overview maps
102158186	HACD2	00062///Fatty acid elongation+++01040///Biosynthesis of unsaturated fatty acids+++01212///Fatty acid metabolism	Metabolism	Lipid metabolism+++Global and overview maps
102160861	ATP5C1	00190///Oxidative phosphorylation+++04714///Thermogenesis+++05010///Alzheimer disease+++05012///Parkinson disease+++05014///Amyotrophic lateral sclerosis+++05016///Huntington disease+++05020///Prion disease+++05022///Pathways of neurodegeneration - multiple diseases+++05208///Chemical carcinogenesis - reactive oxygen species+++05415///Diabetic cardiomyopathy	Metabolism+++Organismal Systems+++Human Diseases	Energy metabolism+++Environmental adaptation+++Neurodegenerative disease+++Cancer: overview+++Cardiovascular disease
102161427	gene-LDHB-2	00010///Glycolysis / Gluconeogenesis+++00270///Cysteine and methionine metabolism+++00620///Pyruvate metabolism+++00640///Propanoate metabolism+++04066///HIF-1 signaling pathway+++04922///Glucagon signaling pathway+++05230///Central carbon metabolism in cancer	Metabolism+++Environmental Information Processing+++Organismal Systems+++Human Diseases	Carbohydrate metabolism+++Amino acid metabolism+++Signal transduction+++Endocrine system+++Cancer: overview
102161832	MFNG	00514///Other types of O-glycan biosynthesis+++04330///Notch signaling pathway+++05165///Human papillomavirus infection	Metabolism+++Environmental Information Processing+++Human Diseases	Glycan biosynthesis and metabolism+++Signal transduction+++Infectious disease: viral
102162360	OXSM	00061///Fatty acid biosynthesis+++00780///Biotin metabolism+++01212///Fatty acid metabolism+++01240///Biosynthesis of cofactors	Metabolism	Lipid metabolism+++Metabolism of cofactors and vitamins+++Global and overview maps
102163050	GYG2	00500///Starch and sucrose metabolism	Metabolism	Carbohydrate metabolism
102166364	IDH1	00020///Citrate cycle (TCA cycle)+++00480///Glutathione metabolism+++01200///Carbon metabolism+++01210///2-Oxocarboxylic acid metabolism+++01230///Biosynthesis of amino acids+++04146///Peroxisome+++05230///Central carbon metabolism in cancer	Metabolism+++Cellular Processes+++Human Diseases	Carbohydrate metabolism+++Metabolism of other amino acids+++Global and overview maps+++Transport and catabolism+++Cancer: overview
102166829	DHTKD1	00310///Lysine degradation+++00380///Tryptophan metabolism	Metabolism	Amino acid metabolism
102166900	RRM1	00230///Purine metabolism+++00240///Pyrimidine metabolism+++00480///Glutathione metabolism+++00983///Drug metabolism - other enzymes	Metabolism	Nucleotide metabolism+++Metabolism of other amino acids+++Xenobiotics biodegradation and metabolism
106504095	ATP6V1B2	00190///Oxidative phosphorylation+++04145///Phagosome+++04150///mTOR signaling pathway+++04721///Synaptic vesicle cycle+++04966///Collecting duct acid secretion+++05110///Vibrio cholerae infection+++05120///Epithelial cell signaling in Helicobacter pylori infection+++05165///Human papillomavirus infection+++05323///Rheumatoid arthritis	Metabolism+++Cellular Processes+++Environmental Information Processing+++Organismal Systems+++Human Diseases	Energy metabolism+++Transport and catabolism+++Signal transduction+++Nervous system+++Excretory system+++Infectious disease: bacterial+++Infectious disease: viral+++Immune disease
106504110	ALDH7A1	00010///Glycolysis / Gluconeogenesis+++00053///Ascorbate and aldarate metabolism+++00071///Fatty acid degradation+++00260///Glycine, serine and threonine metabolism+++00280///Valine, leucine and isoleucine degradation+++00310///Lysine degradation+++00330///Arginine and proline metabolism+++00340///Histidine metabolism+++00380///Tryptophan metabolism+++00410///beta-Alanine metabolism+++00561///Gly…	Metabolism+++Human Diseases	Carbohydrate metabolism+++Lipid metabolism+++Amino acid metabolism+++Metabolism of other amino acids+++Endocrine and metabolic disease
106504175	AK6	00230///Purine metabolism+++01240///Biosynthesis of cofactors+++03008///Ribosome biogenesis in eukaryotes	Metabolism+++Genetic Information Processing	Nucleotide metabolism+++Global and overview maps+++Translation
106504748	PAPSS1	00230///Purine metabolism+++00261///Monobactam biosynthesis+++00450///Selenocompound metabolism+++00920///Sulfur metabolism	Metabolism	Nucleotide metabolism+++Biosynthesis of other secondary metabolites+++Metabolism of other amino acids+++Energy metabolism
106507628	ZMPSTE24	00900///Terpenoid backbone biosynthesis	Metabolism	Metabolism of terpenoids and polyketides
106510546	LOC106510546	00830///Retinol metabolism+++00980///Metabolism of xenobiotics by cytochrome P450	Metabolism	Metabolism of cofactors and vitamins+++Xenobiotics biodegradation and metabolism
110255331	LOC110255331	00062///Fatty acid elongation+++01040///Biosynthesis of unsaturated fatty acids+++04913///Ovarian steroidogenesis	Metabolism+++Organismal Systems	Lipid metabolism+++Endocrine system
110255332	LOC110255332	00062///Fatty acid elongation+++01040///Biosynthesis of unsaturated fatty acids+++04913///Ovarian steroidogenesis	Metabolism+++Organismal Systems	Lipid metabolism+++Endocrine system
110255643	LBR	00100///Steroid biosynthesis	Metabolism	Lipid metabolism
110255933	PCYT2	00440///Phosphonate and phosphinate metabolism+++00564///Glycerophospholipid metabolism	Metabolism	Metabolism of other amino acids+++Lipid metabolism
110255958	TK1	00240///Pyrimidine metabolism+++00983///Drug metabolism - other enzymes	Metabolism	Nucleotide metabolism+++Xenobiotics biodegradation and metabolism
110256004	NT5C3B	00240///Pyrimidine metabolism	Metabolism	Nucleotide metabolism
110256038	PIGW	00563///Glycosylphosphatidylinositol (GPI)-anchor biosynthesis	Metabolism	Glycan biosynthesis and metabolism
110257191	DTYMK	00240///Pyrimidine metabolism	Metabolism	Nucleotide metabolism
110257383	UCKL1	00240///Pyrimidine metabolism+++00983///Drug metabolism - other enzymes	Metabolism	Nucleotide metabolism+++Xenobiotics biodegradation and metabolism
110258080	EHMT1	00310///Lysine degradation+++04211///Longevity regulating pathway	Metabolism+++Organismal Systems	Amino acid metabolism+++Aging
110258081	ENTPD2	00230///Purine metabolism+++04742///Taste transduction	Metabolism+++Organismal Systems	Nucleotide metabolism+++Sensory system
110260081	ALDOA	00010///Glycolysis / Gluconeogenesis+++00030///Pentose phosphate pathway+++00051///Fructose and mannose metabolism+++01200///Carbon metabolism+++01230///Biosynthesis of amino acids+++04066///HIF-1 signaling pathway	Metabolism+++Environmental Information Processing	Carbohydrate metabolism+++Global and overview maps+++Signal transduction
110260302	UCK2	00240///Pyrimidine metabolism+++00983///Drug metabolism - other enzymes	Metabolism	Nucleotide metabolism+++Xenobiotics biodegradation and metabolism
110260348	LOC110260348	00480///Glutathione metabolism+++00980///Metabolism of xenobiotics by cytochrome P450+++00982///Drug metabolism - cytochrome P450+++00983///Drug metabolism - other enzymes+++01524///Platinum drug resistance+++04212///Longevity regulating pathway - worm+++05200///Pathways in cancer+++05204///Chemical carcinogenesis - DNA adducts+++05207///Chemical carcinogenesis - receptor activation+++05208///Che…	Metabolism+++Human Diseases+++Organismal Systems	Metabolism of other amino acids+++Xenobiotics biodegradation and metabolism+++Drug resistance: antineoplastic+++Aging+++Cancer: overview+++Cancer: specific types+++Cardiovascular disease
110260356	AMPD2	00230///Purine metabolism	Metabolism	Nucleotide metabolism
110260724	ETNK1	00564///Glycerophospholipid metabolism	Metabolism	Lipid metabolism
110260763	GXYLT1	00514///Other types of O-glycan biosynthesis	Metabolism	Glycan biosynthesis and metabolism
110260885	MVD	00900///Terpenoid backbone biosynthesis	Metabolism	Metabolism of terpenoids and polyketides
110261260	GCSH	00260///Glycine, serine and threonine metabolism+++00630///Glyoxylate and dicarboxylate metabolism+++01200///Carbon metabolism	Metabolism	Amino acid metabolism+++Carbohydrate metabolism+++Global and overview maps
110261345	NADK	00760///Nicotinate and nicotinamide metabolism+++01240///Biosynthesis of cofactors	Metabolism	Metabolism of cofactors and vitamins+++Global and overview maps
396581	HMBS	00860///Porphyrin metabolism+++01240///Biosynthesis of cofactors	Metabolism	Metabolism of cofactors and vitamins+++Global and overview maps
396590	MSMO1	00100///Steroid biosynthesis	Metabolism	Lipid metabolism
396598	GPX3	00480///Glutathione metabolism+++00590///Arachidonic acid metabolism+++04918///Thyroid hormone synthesis+++05014///Amyotrophic lateral sclerosis+++05016///Huntington disease+++05022///Pathways of neurodegeneration - multiple diseases	Metabolism+++Organismal Systems+++Human Diseases	Metabolism of other amino acids+++Lipid metabolism+++Endocrine system+++Neurodegenerative disease
396622	HMOX2	00860///Porphyrin metabolism+++04978///Mineral absorption	Metabolism+++Organismal Systems	Metabolism of cofactors and vitamins+++Digestive system
396635	THTPA	00730///Thiamine metabolism	Metabolism	Metabolism of cofactors and vitamins
396676	ST6GALNAC4	00512///Mucin type O-glycan biosynthesis+++00604///Glycosphingolipid biosynthesis - ganglio series	Metabolism	Glycan biosynthesis and metabolism
396681	TXNRD1	00450///Selenocompound metabolism+++05200///Pathways in cancer+++05225///Hepatocellular carcinoma	Metabolism+++Human Diseases	Metabolism of other amino acids+++Cancer: overview+++Cancer: specific types
396733	GGTA1P	00601///Glycosphingolipid biosynthesis - lacto and neolacto series	Metabolism	Glycan biosynthesis and metabolism
396823	GAPDH	00010///Glycolysis / Gluconeogenesis+++01200///Carbon metabolism+++01230///Biosynthesis of amino acids+++04066///HIF-1 signaling pathway+++05010///Alzheimer disease+++05130///Pathogenic Escherichia coli infection+++05132///Salmonella infection+++05415///Diabetic cardiomyopathy	Metabolism+++Environmental Information Processing+++Human Diseases	Carbohydrate metabolism+++Global and overview maps+++Signal transduction+++Neurodegenerative disease+++Infectious disease: bacterial+++Cardiovascular disease
396859	NOS2	00220///Arginine biosynthesis+++00330///Arginine and proline metabolism+++04020///Calcium signaling pathway+++04066///HIF-1 signaling pathway+++04146///Peroxisome+++04371///Apelin signaling pathway+++04926///Relaxin signaling pathway+++05010///Alzheimer disease+++05014///Amyotrophic lateral sclerosis+++05022///Pathways of neurodegeneration - multiple diseases+++05133///Pertussis+++05140///Leishma…	Metabolism+++Environmental Information Processing+++Cellular Processes+++Organismal Systems+++Human Diseases	Amino acid metabolism+++Signal transduction+++Transport and catabolism+++Endocrine system+++Neurodegenerative disease+++Infectious disease: bacterial+++Infectious disease: parasitic+++Cancer: overview+++Cancer: specific types
396894	MDH1	00020///Citrate cycle (TCA cycle)+++00270///Cysteine and methionine metabolism+++00620///Pyruvate metabolism+++00630///Glyoxylate and dicarboxylate metabolism+++01200///Carbon metabolism+++04964///Proximal tubule bicarbonate reclamation	Metabolism+++Organismal Systems	Carbohydrate metabolism+++Amino acid metabolism+++Global and overview maps+++Excretory system
396924	AKR1A1	00010///Glycolysis / Gluconeogenesis+++00040///Pentose and glucuronate interconversions+++00053///Ascorbate and aldarate metabolism+++00561///Glycerolipid metabolism+++00620///Pyruvate metabolism+++01240///Biosynthesis of cofactors+++05208///Chemical carcinogenesis - reactive oxygen species	Metabolism+++Human Diseases	Carbohydrate metabolism+++Lipid metabolism+++Global and overview maps+++Cancer: overview
396933	FUT8	00510///N-Glycan biosynthesis+++00513///Various types of N-glycan biosynthesis+++00533///Glycosaminoglycan biosynthesis - keratan sulfate+++05202///Transcriptional misregulation in cancer	Metabolism+++Human Diseases	Glycan biosynthesis and metabolism+++Cancer: overview
396934	RENBP	00520///Amino sugar and nucleotide sugar metabolism	Metabolism	Carbohydrate metabolism
396944	GLUL	00220///Arginine biosynthesis+++00250///Alanine, aspartate and glutamate metabolism+++00630///Glyoxylate and dicarboxylate metabolism+++00910///Nitrogen metabolism+++01230///Biosynthesis of amino acids+++04217///Necroptosis+++04724///Glutamatergic synapse+++04727///GABAergic synapse	Metabolism+++Cellular Processes+++Organismal Systems	Amino acid metabolism+++Carbohydrate metabolism+++Energy metabolism+++Global and overview maps+++Cell growth and death+++Nervous system
396950	ATP5I	00190///Oxidative phosphorylation+++04714///Thermogenesis	Metabolism+++Organismal Systems	Energy metabolism+++Environmental adaptation
396956	ATP5L	00190///Oxidative phosphorylation+++04714///Thermogenesis	Metabolism+++Organismal Systems	Energy metabolism+++Environmental adaptation
396958	HEXB	00511///Other glycan degradation+++00513///Various types of N-glycan biosynthesis+++00520///Amino sugar and nucleotide sugar metabolism+++00531///Glycosaminoglycan degradation+++00603///Glycosphingolipid biosynthesis - globo and isoglobo series+++00604///Glycosphingolipid biosynthesis - ganglio series+++04142///Lysosome	Metabolism+++Cellular Processes	Glycan biosynthesis and metabolism+++Carbohydrate metabolism+++Transport and catabolism
396968	GOT2	00220///Arginine biosynthesis+++00250///Alanine, aspartate and glutamate metabolism+++00270///Cysteine and methionine metabolism+++00330///Arginine and proline metabolism+++00350///Tyrosine metabolism+++00360///Phenylalanine metabolism+++00400///Phenylalanine, tyrosine and tryptophan biosynthesis+++01200///Carbon metabolism+++01210///2-Oxocarboxylic acid metabolism+++01230///Biosynthesis of amino…	Metabolism+++Organismal Systems	Amino acid metabolism+++Global and overview maps+++Digestive system
396973	ARSA	00600///Sphingolipid metabolism+++04142///Lysosome	Metabolism+++Cellular Processes	Lipid metabolism+++Transport and catabolism
396978	OXCT1	00280///Valine, leucine and isoleucine degradation+++00650///Butanoate metabolism	Metabolism	Amino acid metabolism+++Carbohydrate metabolism
396984	DAD1	00510///N-Glycan biosynthesis+++00513///Various types of N-glycan biosynthesis+++04141///Protein processing in endoplasmic reticulum	Metabolism+++Genetic Information Processing	Glycan biosynthesis and metabolism+++Folding, sorting and degradation
396999	ACO2	00020///Citrate cycle (TCA cycle)+++00630///Glyoxylate and dicarboxylate metabolism+++01200///Carbon metabolism+++01210///2-Oxocarboxylic acid metabolism+++01230///Biosynthesis of amino acids	Metabolism	Carbohydrate metabolism+++Global and overview maps
397000	GALNS	00531///Glycosaminoglycan degradation+++04142///Lysosome	Metabolism+++Cellular Processes	Glycan biosynthesis and metabolism+++Transport and catabolism
397017	HADHB	00062///Fatty acid elongation+++00071///Fatty acid degradation+++00280///Valine, leucine and isoleucine degradation+++01212///Fatty acid metabolism	Metabolism	Lipid metabolism+++Amino acid metabolism+++Global and overview maps
397026	SUCLG2	00020///Citrate cycle (TCA cycle)+++00640///Propanoate metabolism+++01200///Carbon metabolism	Metabolism	Carbohydrate metabolism+++Global and overview maps
397039	MDH2	00020///Citrate cycle (TCA cycle)+++00270///Cysteine and methionine metabolism+++00620///Pyruvate metabolism+++00630///Glyoxylate and dicarboxylate metabolism+++01200///Carbon metabolism	Metabolism	Carbohydrate metabolism+++Amino acid metabolism+++Global and overview maps
397040	UGP2	00040///Pentose and glucuronate interconversions+++00052///Galactose metabolism+++00500///Starch and sucrose metabolism+++00520///Amino sugar and nucleotide sugar metabolism+++01240///Biosynthesis of cofactors+++01250///Biosynthesis of nucleotide sugars	Metabolism	Carbohydrate metabolism+++Global and overview maps
397054	DLAT	00010///Glycolysis / Gluconeogenesis+++00020///Citrate cycle (TCA cycle)+++00620///Pyruvate metabolism+++01200///Carbon metabolism	Metabolism	Carbohydrate metabolism+++Global and overview maps
397095	GGT1	00430///Taurine and hypotaurine metabolism+++00480///Glutathione metabolism+++00590///Arachidonic acid metabolism	Metabolism	Metabolism of other amino acids+++Lipid metabolism
397104	ACADM	00071///Fatty acid degradation+++00280///Valine, leucine and isoleucine degradation+++01212///Fatty acid metabolism+++03320///PPAR signaling pathway+++04936///Alcoholic liver disease	Metabolism+++Organismal Systems+++Human Diseases	Lipid metabolism+++Amino acid metabolism+++Global and overview maps+++Endocrine system+++Endocrine and metabolic disease
397109	DPYD	00240///Pyrimidine metabolism+++00410///beta-Alanine metabolism+++00770///Pantothenate and CoA biosynthesis+++00983///Drug metabolism - other enzymes	Metabolism	Nucleotide metabolism+++Metabolism of other amino acids+++Metabolism of cofactors and vitamins+++Xenobiotics biodegradation and metabolism
397112	TBXAS1	00590///Arachidonic acid metabolism+++04611///Platelet activation	Metabolism+++Organismal Systems	Lipid metabolism+++Immune system
397115	ARG1	00220///Arginine biosynthesis+++00330///Arginine and proline metabolism+++01230///Biosynthesis of amino acids+++05146///Amoebiasis	Metabolism+++Human Diseases	Amino acid metabolism+++Global and overview maps+++Infectious disease: parasitic
397117	GSTO1	00480///Glutathione metabolism+++00980///Metabolism of xenobiotics by cytochrome P450+++00982///Drug metabolism - cytochrome P450+++00983///Drug metabolism - other enzymes+++01524///Platinum drug resistance+++04212///Longevity regulating pathway - worm+++05200///Pathways in cancer+++05204///Chemical carcinogenesis - DNA adducts+++05207///Chemical carcinogenesis - receptor activation+++05208///Che…	Metabolism+++Human Diseases+++Organismal Systems	Metabolism of other amino acids+++Xenobiotics biodegradation and metabolism+++Drug resistance: antineoplastic+++Aging+++Cancer: overview+++Cancer: specific types+++Cardiovascular disease
397127	ESD	01200///Carbon metabolism	Metabolism	Global and overview maps
397129	DLD	00010///Glycolysis / Gluconeogenesis+++00020///Citrate cycle (TCA cycle)+++00260///Glycine, serine and threonine metabolism+++00280///Valine, leucine and isoleucine degradation+++00310///Lysine degradation+++00380///Tryptophan metabolism+++00620///Pyruvate metabolism+++00630///Glyoxylate and dicarboxylate metabolism+++00640///Propanoate metabolism+++01200///Carbon metabolism+++01240///Biosynthesi…	Metabolism	Carbohydrate metabolism+++Amino acid metabolism+++Global and overview maps
397134	DAO	00260///Glycine, serine and threonine metabolism+++00311///Penicillin and cephalosporin biosynthesis+++00330///Arginine and proline metabolism+++00470///D-Amino acid metabolism+++04146///Peroxisome	Metabolism+++Cellular Processes	Amino acid metabolism+++Biosynthesis of other secondary metabolites+++Metabolism of other amino acids+++Transport and catabolism
397143	CBR1	00590///Arachidonic acid metabolism+++00790///Folate biosynthesis+++00980///Metabolism of xenobiotics by cytochrome P450+++05204///Chemical carcinogenesis - DNA adducts+++05208///Chemical carcinogenesis - reactive oxygen species	Metabolism+++Human Diseases	Lipid metabolism+++Metabolism of cofactors and vitamins+++Xenobiotics biodegradation and metabolism+++Cancer: overview
397209	GFPT1	00250///Alanine, aspartate and glutamate metabolism+++00520///Amino sugar and nucleotide sugar metabolism+++01250///Biosynthesis of nucleotide sugars+++04931///Insulin resistance+++05415///Diabetic cardiomyopathy	Metabolism+++Human Diseases	Amino acid metabolism+++Carbohydrate metabolism+++Global and overview maps+++Endocrine and metabolic disease+++Cardiovascular disease
397324	ACACA	00061///Fatty acid biosynthesis+++00620///Pyruvate metabolism+++00640///Propanoate metabolism+++01212///Fatty acid metabolism+++04152///AMPK signaling pathway+++04910///Insulin signaling pathway+++04922///Glucagon signaling pathway+++04936///Alcoholic liver disease	Metabolism+++Environmental Information Processing+++Organismal Systems+++Human Diseases	Lipid metabolism+++Carbohydrate metabolism+++Global and overview maps+++Signal transduction+++Endocrine system+++Endocrine and metabolic disease
397348	GPD2	00564///Glycerophospholipid metabolism	Metabolism	Lipid metabolism
397403	GPX1	00480///Glutathione metabolism+++00590///Arachidonic acid metabolism+++04918///Thyroid hormone synthesis+++05014///Amyotrophic lateral sclerosis+++05016///Huntington disease+++05022///Pathways of neurodegeneration - multiple diseases	Metabolism+++Organismal Systems+++Human Diseases	Metabolism of other amino acids+++Lipid metabolism+++Endocrine system+++Neurodegenerative disease
397412	MIF	00350///Tyrosine metabolism+++00360///Phenylalanine metabolism	Metabolism	Amino acid metabolism
397425	IMPA1	00562///Inositol phosphate metabolism+++04070///Phosphatidylinositol signaling system	Metabolism+++Environmental Information Processing	Carbohydrate metabolism+++Signal transduction
397456	PTGDS	00590///Arachidonic acid metabolism	Metabolism	Lipid metabolism
397478	CES1	00983///Drug metabolism - other enzymes	Metabolism	Xenobiotics biodegradation and metabolism
397480	HSD11B1	00140///Steroid hormone biosynthesis+++00980///Metabolism of xenobiotics by cytochrome P450+++05204///Chemical carcinogenesis - DNA adducts	Metabolism+++Human Diseases	Lipid metabolism+++Xenobiotics biodegradation and metabolism+++Cancer: overview
397482	PAFAH1B1	00565///Ether lipid metabolism	Metabolism	Lipid metabolism
397519	CS	00020///Citrate cycle (TCA cycle)+++00630///Glyoxylate and dicarboxylate metabolism+++01200///Carbon metabolism+++01210///2-Oxocarboxylic acid metabolism+++01230///Biosynthesis of amino acids	Metabolism	Carbohydrate metabolism+++Global and overview maps
397538	ME1	00620///Pyruvate metabolism+++01200///Carbon metabolism+++03320///PPAR signaling pathway	Metabolism+++Organismal Systems	Carbohydrate metabolism+++Global and overview maps+++Endocrine system
397541	PTGS1	00590///Arachidonic acid metabolism+++04611///Platelet activation+++04726///Serotonergic synapse+++04923///Regulation of lipolysis in adipocytes	Metabolism+++Organismal Systems	Lipid metabolism+++Immune system+++Nervous system+++Endocrine system
397561	FASN	00061///Fatty acid biosynthesis+++01212///Fatty acid metabolism+++04152///AMPK signaling pathway+++04910///Insulin signaling pathway+++04936///Alcoholic liver disease	Metabolism+++Environmental Information Processing+++Organismal Systems+++Human Diseases	Lipid metabolism+++Global and overview maps+++Signal transduction+++Endocrine system+++Endocrine and metabolic disease
397566	PGM1	00010///Glycolysis / Gluconeogenesis+++00030///Pentose phosphate pathway+++00052///Galactose metabolism+++00230///Purine metabolism+++00500///Starch and sucrose metabolism+++00520///Amino sugar and nucleotide sugar metabolism+++01250///Biosynthesis of nucleotide sugars	Metabolism	Carbohydrate metabolism+++Nucleotide metabolism+++Global and overview maps
397567	MGST1	00480///Glutathione metabolism+++00980///Metabolism of xenobiotics by cytochrome P450+++00982///Drug metabolism - cytochrome P450+++00983///Drug metabolism - other enzymes+++01524///Platinum drug resistance+++04212///Longevity regulating pathway - worm+++05200///Pathways in cancer+++05204///Chemical carcinogenesis - DNA adducts+++05207///Chemical carcinogenesis - receptor activation+++05208///Che…	Metabolism+++Human Diseases+++Organismal Systems	Metabolism of other amino acids+++Xenobiotics biodegradation and metabolism+++Drug resistance: antineoplastic+++Aging+++Cancer: overview+++Cancer: specific types+++Cardiovascular disease
397568	CAT	00380///Tryptophan metabolism+++00630///Glyoxylate and dicarboxylate metabolism+++01200///Carbon metabolism+++04068///FoxO signaling pathway+++04146///Peroxisome+++04211///Longevity regulating pathway+++04212///Longevity regulating pathway - worm+++04213///Longevity regulating pathway - multiple species+++05014///Amyotrophic lateral sclerosis+++05022///Pathways of neurodegeneration - multiple dis…	Metabolism+++Environmental Information Processing+++Cellular Processes+++Organismal Systems+++Human Diseases	Amino acid metabolism+++Carbohydrate metabolism+++Global and overview maps+++Signal transduction+++Transport and catabolism+++Aging+++Neurodegenerative disease+++Cancer: overview
397590	PTGS2	00590///Arachidonic acid metabolism+++04064///NF-kappa B signaling pathway+++04370///VEGF signaling pathway+++04625///C-type lectin receptor signaling pathway+++04657///IL-17 signaling pathway+++04668///TNF signaling pathway+++04723///Retrograde endocannabinoid signaling+++04726///Serotonergic synapse+++04913///Ovarian steroidogenesis+++04921///Oxytocin signaling pathway+++04923///Regulation of l…	Metabolism+++Environmental Information Processing+++Organismal Systems+++Human Diseases	Lipid metabolism+++Signal transduction+++Immune system+++Nervous system+++Endocrine system+++Neurodegenerative disease+++Infectious disease: parasitic+++Infectious disease: viral+++Cancer: overview+++Cancer: specific types
397603	IDH2	00020///Citrate cycle (TCA cycle)+++00480///Glutathione metabolism+++01200///Carbon metabolism+++01210///2-Oxocarboxylic acid metabolism+++01230///Biosynthesis of amino acids+++04146///Peroxisome+++05230///Central carbon metabolism in cancer	Metabolism+++Cellular Processes+++Human Diseases	Carbohydrate metabolism+++Metabolism of other amino acids+++Global and overview maps+++Transport and catabolism+++Cancer: overview
397604	HADH	00062///Fatty acid elongation+++00071///Fatty acid degradation+++00280///Valine, leucine and isoleucine degradation+++00310///Lysine degradation+++00380///Tryptophan metabolism+++00650///Butanoate metabolism+++01212///Fatty acid metabolism	Metabolism	Lipid metabolism+++Amino acid metabolism+++Carbohydrate metabolism+++Global and overview maps
397606	RPN1	00510///N-Glycan biosynthesis+++00513///Various types of N-glycan biosynthesis+++04141///Protein processing in endoplasmic reticulum	Metabolism+++Genetic Information Processing	Glycan biosynthesis and metabolism+++Folding, sorting and degradation
397616	PDE5A	00230///Purine metabolism+++04022///cGMP-PKG signaling pathway	Metabolism+++Environmental Information Processing	Nucleotide metabolism+++Signal transduction
397629	GPAM	00561///Glycerolipid metabolism+++00564///Glycerophospholipid metabolism	Metabolism	Lipid metabolism
397634	B3GALNT1	00601///Glycosphingolipid biosynthesis - lacto and neolacto series+++00603///Glycosphingolipid biosynthesis - globo and isoglobo series	Metabolism	Glycan biosynthesis and metabolism
397645	SAT1	00330///Arginine and proline metabolism+++04216///Ferroptosis	Metabolism+++Cellular Processes	Amino acid metabolism+++Cell growth and death
397682	GSTA1	00480///Glutathione metabolism+++00980///Metabolism of xenobiotics by cytochrome P450+++00982///Drug metabolism - cytochrome P450+++00983///Drug metabolism - other enzymes+++01524///Platinum drug resistance+++04212///Longevity regulating pathway - worm+++05200///Pathways in cancer+++05204///Chemical carcinogenesis - DNA adducts+++05207///Chemical carcinogenesis - receptor activation+++05208///Che…	Metabolism+++Human Diseases+++Organismal Systems	Metabolism of other amino acids+++Xenobiotics biodegradation and metabolism+++Drug resistance: antineoplastic+++Aging+++Cancer: overview+++Cancer: specific types+++Cardiovascular disease
397690	DLST	00020///Citrate cycle (TCA cycle)+++00310///Lysine degradation+++00380///Tryptophan metabolism+++01200///Carbon metabolism	Metabolism	Carbohydrate metabolism+++Amino acid metabolism+++Global and overview maps
399527	CPT1A	00071///Fatty acid degradation+++01212///Fatty acid metabolism+++03320///PPAR signaling pathway+++04152///AMPK signaling pathway+++04714///Thermogenesis+++04920///Adipocytokine signaling pathway+++04922///Glucagon signaling pathway+++04931///Insulin resistance+++04936///Alcoholic liver disease	Metabolism+++Organismal Systems+++Environmental Information Processing+++Human Diseases	Lipid metabolism+++Global and overview maps+++Endocrine system+++Signal transduction+++Environmental adaptation+++Endocrine and metabolic disease
399536	GALM	00010///Glycolysis / Gluconeogenesis+++00052///Galactose metabolism	Metabolism	Carbohydrate metabolism
399538	PRDX6	00480///Glutathione metabolism	Metabolism	Metabolism of other amino acids
399539	SUCLG1	00020///Citrate cycle (TCA cycle)+++00640///Propanoate metabolism+++01200///Carbon metabolism	Metabolism	Carbohydrate metabolism+++Global and overview maps
399540	SUCLA2	00020///Citrate cycle (TCA cycle)+++00640///Propanoate metabolism+++01200///Carbon metabolism	Metabolism	Carbohydrate metabolism+++Global and overview maps
403103	CYP1A1	00140///Steroid hormone biosynthesis+++00380///Tryptophan metabolism+++00830///Retinol metabolism+++00980///Metabolism of xenobiotics by cytochrome P450+++04913///Ovarian steroidogenesis+++05204///Chemical carcinogenesis - DNA adducts+++05207///Chemical carcinogenesis - receptor activation+++05208///Chemical carcinogenesis - reactive oxygen species+++05417///Lipid and atherosclerosis	Metabolism+++Organismal Systems+++Human Diseases	Lipid metabolism+++Amino acid metabolism+++Metabolism of cofactors and vitamins+++Xenobiotics biodegradation and metabolism+++Endocrine system+++Cancer: overview+++Cardiovascular disease
403161	NAPRT	00760///Nicotinate and nicotinamide metabolism+++01240///Biosynthesis of cofactors	Metabolism	Metabolism of cofactors and vitamins+++Global and overview maps
403165	PCK2	00010///Glycolysis / Gluconeogenesis+++00020///Citrate cycle (TCA cycle)+++00620///Pyruvate metabolism+++03320///PPAR signaling pathway+++04068///FoxO signaling pathway+++04151///PI3K-Akt signaling pathway+++04152///AMPK signaling pathway+++04910///Insulin signaling pathway+++04920///Adipocytokine signaling pathway+++04922///Glucagon signaling pathway+++04931///Insulin resistance+++04964///Proxim…	Metabolism+++Organismal Systems+++Environmental Information Processing+++Human Diseases	Carbohydrate metabolism+++Endocrine system+++Signal transduction+++Endocrine and metabolic disease+++Excretory system
403324	CYP3A29	00140///Steroid hormone biosynthesis+++00591///Linoleic acid metabolism+++00830///Retinol metabolism+++05204///Chemical carcinogenesis - DNA adducts+++05207///Chemical carcinogenesis - receptor activation	Metabolism+++Human Diseases	Lipid metabolism+++Metabolism of cofactors and vitamins+++Cancer: overview
403334	CYP51	00100///Steroid biosynthesis	Metabolism	Lipid metabolism
404697	HYAL2	00531///Glycosaminoglycan degradation+++04142///Lysosome	Metabolism+++Cellular Processes	Glycan biosynthesis and metabolism+++Transport and catabolism
404698	HYAL1	00531///Glycosaminoglycan degradation+++04142///Lysosome	Metabolism+++Cellular Processes	Glycan biosynthesis and metabolism+++Transport and catabolism
406870	CP	00860///Porphyrin metabolism+++04216///Ferroptosis	Metabolism+++Cellular Processes	Metabolism of cofactors and vitamins+++Cell growth and death
407245	LDHA	00010///Glycolysis / Gluconeogenesis+++00270///Cysteine and methionine metabolism+++00620///Pyruvate metabolism+++00640///Propanoate metabolism+++04066///HIF-1 signaling pathway+++04922///Glucagon signaling pathway+++05230///Central carbon metabolism in cancer	Metabolism+++Environmental Information Processing+++Organismal Systems+++Human Diseases	Carbohydrate metabolism+++Amino acid metabolism+++Signal transduction+++Endocrine system+++Cancer: overview
407608	PGK1	00010///Glycolysis / Gluconeogenesis+++01200///Carbon metabolism+++01230///Biosynthesis of amino acids+++04066///HIF-1 signaling pathway	Metabolism+++Environmental Information Processing	Carbohydrate metabolism+++Global and overview maps+++Signal transduction
414382	MTHFD1	00670///One carbon pool by folate+++01240///Biosynthesis of cofactors	Metabolism	Metabolism of cofactors and vitamins+++Global and overview maps
414385	SRM	00270///Cysteine and methionine metabolism+++00330///Arginine and proline metabolism+++00480///Glutathione metabolism	Metabolism	Amino acid metabolism+++Metabolism of other amino acids
414408	ODC1	00330///Arginine and proline metabolism+++00480///Glutathione metabolism	Metabolism	Amino acid metabolism+++Metabolism of other amino acids
414425	EPHX2	00590///Arachidonic acid metabolism+++04146///Peroxisome+++05207///Chemical carcinogenesis - receptor activation+++05208///Chemical carcinogenesis - reactive oxygen species	Metabolism+++Cellular Processes+++Human Diseases	Lipid metabolism+++Transport and catabolism+++Cancer: overview
414900	PLD2	00564///Glycerophospholipid metabolism+++00565///Ether lipid metabolism+++04014///Ras signaling pathway+++04024///cAMP signaling pathway+++04071///Sphingolipid signaling pathway+++04072///Phospholipase D signaling pathway+++04144///Endocytosis+++04666///Fc gamma R-mediated phagocytosis+++04724///Glutamatergic synapse+++04912///GnRH signaling pathway+++04928///Parathyroid hormone synthesis, secret…	Metabolism+++Environmental Information Processing+++Cellular Processes+++Organismal Systems+++Human Diseases	Lipid metabolism+++Signal transduction+++Transport and catabolism+++Immune system+++Nervous system+++Endocrine system+++Cancer: overview+++Cancer: specific types
444995	FADS1	01040///Biosynthesis of unsaturated fatty acids+++01212///Fatty acid metabolism	Metabolism	Lipid metabolism+++Global and overview maps
444997	FADS2	00592///alpha-Linolenic acid metabolism+++01040///Biosynthesis of unsaturated fatty acids+++01212///Fatty acid metabolism+++03320///PPAR signaling pathway	Metabolism+++Organismal Systems	Lipid metabolism+++Global and overview maps+++Endocrine system
445512	HMOX1	00860///Porphyrin metabolism+++04066///HIF-1 signaling pathway+++04216///Ferroptosis+++04978///Mineral absorption+++05200///Pathways in cancer+++05206///MicroRNAs in cancer+++05208///Chemical carcinogenesis - reactive oxygen species+++05225///Hepatocellular carcinoma+++05418///Fluid shear stress and atherosclerosis	Metabolism+++Environmental Information Processing+++Cellular Processes+++Organismal Systems+++Human Diseases	Metabolism of cofactors and vitamins+++Signal transduction+++Cell growth and death+++Digestive system+++Cancer: overview+++Cancer: specific types+++Cardiovascular disease
445531	ATP6V1A	00190///Oxidative phosphorylation+++04145///Phagosome+++04150///mTOR signaling pathway+++04721///Synaptic vesicle cycle+++04966///Collecting duct acid secretion+++05110///Vibrio cholerae infection+++05120///Epithelial cell signaling in Helicobacter pylori infection+++05165///Human papillomavirus infection+++05323///Rheumatoid arthritis	Metabolism+++Cellular Processes+++Environmental Information Processing+++Organismal Systems+++Human Diseases	Energy metabolism+++Transport and catabolism+++Signal transduction+++Nervous system+++Excretory system+++Infectious disease: bacterial+++Infectious disease: viral+++Immune disease
445537	ST3GAL1	00512///Mucin type O-glycan biosynthesis+++00533///Glycosaminoglycan biosynthesis - keratan sulfate+++00603///Glycosphingolipid biosynthesis - globo and isoglobo series+++00604///Glycosphingolipid biosynthesis - ganglio series	Metabolism	Glycan biosynthesis and metabolism
448846	EHHADH	00071///Fatty acid degradation+++00280///Valine, leucine and isoleucine degradation+++00310///Lysine degradation+++00380///Tryptophan metabolism+++00410///beta-Alanine metabolism+++00640///Propanoate metabolism+++00650///Butanoate metabolism+++01212///Fatty acid metabolism+++03320///PPAR signaling pathway+++04146///Peroxisome	Metabolism+++Organismal Systems+++Cellular Processes	Lipid metabolism+++Amino acid metabolism+++Metabolism of other amino acids+++Carbohydrate metabolism+++Global and overview maps+++Endocrine system+++Transport and catabolism
448979	NDUFB8	00190///Oxidative phosphorylation+++04714///Thermogenesis+++04723///Retrograde endocannabinoid signaling+++04932///Non-alcoholic fatty liver disease+++05010///Alzheimer disease+++05012///Parkinson disease+++05014///Amyotrophic lateral sclerosis+++05016///Huntington disease+++05020///Prion disease+++05022///Pathways of neurodegeneration - multiple diseases+++05208///Chemical carcinogenesis - react…	Metabolism+++Organismal Systems+++Human Diseases	Energy metabolism+++Environmental adaptation+++Nervous system+++Endocrine and metabolic disease+++Neurodegenerative disease+++Cancer: overview+++Cardiovascular disease
448980	ACSL4	00061///Fatty acid biosynthesis+++00071///Fatty acid degradation+++01212///Fatty acid metabolism+++03320///PPAR signaling pathway+++04146///Peroxisome+++04216///Ferroptosis+++04714///Thermogenesis+++04920///Adipocytokine signaling pathway	Metabolism+++Organismal Systems+++Cellular Processes	Lipid metabolism+++Global and overview maps+++Endocrine system+++Transport and catabolism+++Cell growth and death+++Environmental adaptation
448982	ACSL1	00061///Fatty acid biosynthesis+++00071///Fatty acid degradation+++01212///Fatty acid metabolism+++03320///PPAR signaling pathway+++04146///Peroxisome+++04216///Ferroptosis+++04714///Thermogenesis+++04920///Adipocytokine signaling pathway	Metabolism+++Organismal Systems+++Cellular Processes	Lipid metabolism+++Global and overview maps+++Endocrine system+++Transport and catabolism+++Cell growth and death+++Environmental adaptation
449526	EPRS	00860///Porphyrin metabolism+++00970///Aminoacyl-tRNA biosynthesis+++01240///Biosynthesis of cofactors	Metabolism+++Genetic Information Processing	Metabolism of cofactors and vitamins+++Translation+++Global and overview maps
497050	AHCY	00270///Cysteine and methionine metabolism	Metabolism	Amino acid metabolism
553100	GUCY1A3	00230///Purine metabolism+++04022///cGMP-PKG signaling pathway+++04270///Vascular smooth muscle contraction+++04540///Gap junction+++04611///Platelet activation+++04713///Circadian entrainment+++04730///Long-term depression+++04921///Oxytocin signaling pathway+++04924///Renin secretion+++04970///Salivary secretion	Metabolism+++Environmental Information Processing+++Organismal Systems+++Cellular Processes	Nucleotide metabolism+++Signal transduction+++Circulatory system+++Cellular community - eukaryotes+++Immune system+++Environmental adaptation+++Nervous system+++Endocrine system+++Digestive system
574054	ATP5G1	00190///Oxidative phosphorylation+++04714///Thermogenesis+++05010///Alzheimer disease+++05012///Parkinson disease+++05014///Amyotrophic lateral sclerosis+++05016///Huntington disease+++05020///Prion disease+++05022///Pathways of neurodegeneration - multiple diseases+++05208///Chemical carcinogenesis - reactive oxygen species+++05415///Diabetic cardiomyopathy	Metabolism+++Organismal Systems+++Human Diseases	Energy metabolism+++Environmental adaptation+++Neurodegenerative disease+++Cancer: overview+++Cardiovascular disease
574064	GYS1	00500///Starch and sucrose metabolism+++04151///PI3K-Akt signaling pathway+++04152///AMPK signaling pathway+++04910///Insulin signaling pathway+++04922///Glucagon signaling pathway+++04931///Insulin resistance+++05415///Diabetic cardiomyopathy	Metabolism+++Environmental Information Processing+++Organismal Systems+++Human Diseases	Carbohydrate metabolism+++Signal transduction+++Endocrine system+++Endocrine and metabolic disease+++Cardiovascular disease
606746	DNMT1	00270///Cysteine and methionine metabolism+++05206///MicroRNAs in cancer	Metabolism+++Human Diseases	Amino acid metabolism+++Cancer: overview
606750	PIGK	00563///Glycosylphosphatidylinositol (GPI)-anchor biosynthesis	Metabolism	Glycan biosynthesis and metabolism
641344	GNE	00520///Amino sugar and nucleotide sugar metabolism+++01250///Biosynthesis of nucleotide sugars	Metabolism	Carbohydrate metabolism+++Global and overview maps
641354	PLOD2	00310///Lysine degradation	Metabolism	Amino acid metabolism
654406	AKR1CL1	00140///Steroid hormone biosynthesis+++00590///Arachidonic acid metabolism+++00790///Folate biosynthesis+++04913///Ovarian steroidogenesis+++05208///Chemical carcinogenesis - reactive oxygen species	Metabolism+++Organismal Systems+++Human Diseases	Lipid metabolism+++Metabolism of cofactors and vitamins+++Endocrine system+++Cancer: overview
654407	PTGES	00590///Arachidonic acid metabolism	Metabolism	Lipid metabolism
664651	SUV39H2	00310///Lysine degradation	Metabolism	Amino acid metabolism
733634	gene-AKR1C1	00140///Steroid hormone biosynthesis+++00590///Arachidonic acid metabolism+++00790///Folate biosynthesis+++04913///Ovarian steroidogenesis+++05208///Chemical carcinogenesis - reactive oxygen species	Metabolism+++Organismal Systems+++Human Diseases	Lipid metabolism+++Metabolism of cofactors and vitamins+++Endocrine system+++Cancer: overview
733683	NME2	00230///Purine metabolism+++00240///Pyrimidine metabolism+++00983///Drug metabolism - other enzymes+++01240///Biosynthesis of cofactors	Metabolism	Nucleotide metabolism+++Xenobiotics biodegradation and metabolism+++Global and overview maps
767625	GPX2	00480///Glutathione metabolism+++00590///Arachidonic acid metabolism+++04918///Thyroid hormone synthesis+++05014///Amyotrophic lateral sclerosis+++05016///Huntington disease+++05022///Pathways of neurodegeneration - multiple diseases	Metabolism+++Organismal Systems+++Human Diseases	Metabolism of other amino acids+++Lipid metabolism+++Endocrine system+++Neurodegenerative disease
767626	SUV39H1	00310///Lysine degradation	Metabolism	Amino acid metabolism
780412	MGAT1	00510///N-Glycan biosynthesis+++00513///Various types of N-glycan biosynthesis	Metabolism	Glycan biosynthesis and metabolism
780433	SDHA	00020///Citrate cycle (TCA cycle)+++00190///Oxidative phosphorylation+++01200///Carbon metabolism+++04714///Thermogenesis+++04932///Non-alcoholic fatty liver disease+++05010///Alzheimer disease+++05012///Parkinson disease+++05014///Amyotrophic lateral sclerosis+++05016///Huntington disease+++05020///Prion disease+++05022///Pathways of neurodegeneration - multiple diseases+++05208///Chemical carci…	Metabolism+++Organismal Systems+++Human Diseases	Carbohydrate metabolism+++Energy metabolism+++Global and overview maps+++Environmental adaptation+++Endocrine and metabolic disease+++Neurodegenerative disease+++Cancer: overview+++Cardiovascular disease
780435	LOC780435	00480///Glutathione metabolism+++00980///Metabolism of xenobiotics by cytochrome P450+++00982///Drug metabolism - cytochrome P450+++00983///Drug metabolism - other enzymes+++01524///Platinum drug resistance+++04212///Longevity regulating pathway - worm+++05200///Pathways in cancer+++05204///Chemical carcinogenesis - DNA adducts+++05207///Chemical carcinogenesis - receptor activation+++05208///Che…	Metabolism+++Human Diseases+++Organismal Systems	Metabolism of other amino acids+++Xenobiotics biodegradation and metabolism+++Drug resistance: antineoplastic+++Aging+++Cancer: overview+++Cancer: specific types+++Cardiovascular disease

## Sheet: GSEA_GO
Result of gene set enrichment analysis (GSEA) of all genes detected in RNA-seq.
id	name	SIZE	ES	NES	Pvalue	Qvalue	Genes
GO_CHROMOSOME_SEGREGATION	http://www.broadinstitute.org/gsea/msigdb/cards/GO_CHROMOSOME_SEGREGATION	141	0.615359	4.00805	0	0	CENPP;RCC1;XPO1;NCAPD3;SKA1;SMC1A;KNTC1;ESCO2;NCAPH;INCENP;AHCTF1;CENPF;CENPL;KIF22;ERCC6L;SEC13;NUP98;CCNB1;RACGAP1;FAM83D;FANCD2;DSN1;PRC1;UBE2B;FANCM;POGZ;MIS12;CLIP1;RANGAP1;KIFC1;VPS4A;ACTR2;CENPW;ESPL1;FBXW7;KIF18A;SPAG5;FAM96A;KIF4A;KIF2C;BUB1B;PINX1;RGS14;APITD1;CKAP5;NUP107;RAD51C;NCAPD2;NUP43;CDCA5;MAPRE1;KIF18B;NUDC;MLH1;MAU2;CDC23;PPP2R1A;KIF23;SKA2;CENPN;RAD21;NEK6;PSRC1;RRS1;TOP2B;M…
GO_SISTER_CHROMATID_SEGREGATION	http://www.broadinstitute.org/gsea/msigdb/cards/GO_SISTER_CHROMATID_SEGREGATION	107	0.632045	3.93999	0	0	RCC2;KIF23;PPP2R1A;STAG2;NUDC;KATNB1;CDC23;MAU2;AURKB;NCAPD2;RAD51C;NUP43;MAPRE1;KIF18B;CDCA5;CHMP1A;CENPO;CENPM;NUP107;PPP1CC;APITD1;CKAP5;KIF4A;KIF2C;BUB1B;PINX1;ESPL1;SPAG5;FBXW7;KIF18A;PMF1;NDC80;TOP2B;MAD2L1;CENPE;CHMP4C;BIRC5;RRS1;PSRC1;STAG1;SMC2;RAD21;ZWILCH;CENPA;AKAP8;NUP85;SMC4;CENPN;SKA2;BUB3;RACGAP1;NAA50;CHMP2B;CENPK;CENPT;SEC13;CCNB1;NUP98;CENPL;DLGAP5;ERCC6L;SPC25;KIF22;NCAPH;INCE…
GO_NUCLEAR_CHROMOSOME_SEGREGATION	http://www.broadinstitute.org/gsea/msigdb/cards/GO_NUCLEAR_CHROMOSOME_SEGREGATION	118	0.629351	3.8843	0	0	RANGAP1;NUP160;GSG2;ZWINT;CENPI;ZW10;CLIP1;DSCC1;CHMP4B;CDCA8;DDX11;KIFC1;VPS4A;PAPD7;ACTR2;DSN1;FAM83D;FANCD2;NUF2;CEP55;PAFAH1B1;CHMP1B;NUSAP1;BUB1;FANCM;POGZ;MIS12;PRC1;UBE2B;PLK1;PTTG1;CENPL;DLGAP5;ERCC6L;SPC25;KIF22;NCAPH;INCENP;AHCTF1;KPNB1;CENPF;TRIP13;RACGAP1;NAA50;CHMP2B;GEM;CENPK;CENPT;SEC13;CCNB1;NUP98;KIF14;NCAPG;XPO1;CENPP;SPC24;CEP57L1;NEK2;TOP2A;KNTC1;NCAPD3;CDC20;SKA1;CHMP6;SMC1A;…
GO_ORGANELLE_FISSION	http://www.broadinstitute.org/gsea/msigdb/cards/GO_ORGANELLE_FISSION	224	0.54124	3.75093	0	0	CEP63;NCAPG2;CCNB1;RACGAP1;PSMD13;CKS2;SUGT1;MSH6;NCAPH;INCENP;CIT;CENPF;USP44;YEATS4;CDC16;DCTN2;KIF22;ERCC6L;NCAPD3;XRCC2;SKA1;SMC1A;ENSA;CDC26;SSSCA1;CETN2;KNTC1;RCC1;CDK2;KIFC1;VPS4A;RAD54L;ACTR2;BIRC3;MAD2L2;CENPW;CLIP1;BCL2L11;PRC1;COX10;UBE2B;RAD51;FANCM;POGZ;SLC2A8;CDC25A;LMLN;MIS12;FAM83D;FANCD2;TNKS;HAUS4;DSN1;PIM2;CLTC;KIF20B;ANKLE2;PPP2R1A;KIF23;RAD51C;NCAPD2;HAUS6;FIGN;NUP43;CDCA5;MA…
GO_MITOTIC_NUCLEAR_DIVISION	http://www.broadinstitute.org/gsea/msigdb/cards/GO_MITOTIC_NUCLEAR_DIVISION	193	0.552074	3.74313	0	0	SMC2;TERF1;ZWILCH;CDC27;SMC4;AKAP8;HAUS3;LRRCC1;RAN;BUB3;ANAPC7;CCNF;NDC80;CHMP4C;CD2AP;CDC25C;BIRC5;UBE2I;ANLN;STAG1;CHMP1A;PBK;KIF11;HAUS5;UBE2S;NUP153;FLNA;SIRT2;HAUS8;ANAPC1;DYNLT1;MIS18BP1;RCC2;TUBGCP2;LZTS2;CDCA3;STAG2;CHEK2;KATNB1;ZC3HC1;BOD1;AURKB;SMARCA4;UBE2C;DYNC1LI1;SNX33;PTTG1;PLK1;KATNA1;CHMP1B;NUSAP1;BUB1;NUF2;PBRM1;CEP55;PAFAH1B1;CHMP4B;ARHGEF2;CDCA8;PAPD7;HAUS7;CDK11B;MAPRE3;ZWIN…
GO_MITOTIC_CELL_CYCLE	http://www.broadinstitute.org/gsea/msigdb/cards/GO_MITOTIC_CELL_CYCLE	410	0.481949	3.72772	0	0	HSP90AA1;CDK14;UBE2C;PLK1;PTTG1;SNX33;RASA1;KATNA1;RPA1;BUB1;GTSE1;NUSAP1;PBRM1;CEP55;ORC1;ORC6;NUP155;WDR62;CDCA8;CHMP4B;ARHGEF2;HAUS7;CUL7;UBE2D1;ODF2;MASTL;MAPRE2;DSCC1;PSMA2;ZW10;CDC6;RUVBL1;PSMG2;NUP62;CDC7;MCM4;CDT1;RFWD3;CDC20;FBXO5;CEP57L1;USP16;PSMD2;VRK1;CCNA2;CHMP2B;KIF20A;NAA50;SKA3;USP8;ASPM;MCM3;SNX18;CALM2;TUBB4A;PSMB4;DNM2;RBL2;PCNT;SMC2;CDK7;SMC4;NUP85;BUB3;GADD45A;MELK;NUP188;CC…
GO_DNA_REPLICATION	http://www.broadinstitute.org/gsea/msigdb/cards/GO_DNA_REPLICATION	117	0.587517	3.63492	0	0	PRIM1;TOP2B;MCM7;POLB;ATRX;ATR;CCDC88A;POLH;POLQ;MMS22L;SSBP1;NASP;CDC25C;RFC5;MCM9;CHAF1A;POLA1;RMI2;WRNIP1;BRCA1;POLA2;POLD1;POLD2;SSRP1;BLM;RFC3;PRIM2;RTEL1;RBMS1;CHTF18;KAT7;DNA2;PCNA;TOPBP1;ATRIP;HUS1;RNASEH2A;FAM111A;DBF4;APITD1;CLSPN;POLD3;RPA3;BARD1;DNAJA3;CDK2AP1;POLD4;REV1;RRM1;MCM2;EXO1;RFC2;LIG3;SLX4;UPF1;GINS2;ORC2;TOP1;RFC1;SLBP;RECQL4;DSCC1;CHEK1;CDC6;GINS1;RAD9A;TNFAIP1;PTMS;KIN;C…
GO_DNA_RECOMBINATION	http://www.broadinstitute.org/gsea/msigdb/cards/GO_DNA_RECOMBINATION	95	0.60035	3.62209	0	0	PARP1;TONSL;RAD51;FANCM;CDC45;UBE2B;KIN;ACTL6A;RPA1;RNF138;TFPT;NSMCE4A;RFC1;EXOSC6;GINS2;RFC2;LIG3;EXO1;SLX4;RAD54L;RAD51AP1;RECQL4;HMGB3;FBXO18;SLX1A;CDC7;RUVBL1;TOP2A;SETX;XRCC2;POLE2;GINS4;UNG;PSMD14;UCHL5;MCRS1;EME1;RFC4;MSH6;RPA2;LIG1;FEN1;LIG4;RBM14;POLE;PSMC3IP;TRIP13;TSN;POLD2;SWAP70;POLD1;RAD21;PIF1;BRCA1;POLA2;RMI2;PRIM2;RTEL1;RFC3;ZFYVE26;PAXIP1;BLM;UBE2N;SFPQ;RECQL;POLB;ATRX;TOP2B;PR…
GO_DNA_DEPENDENT_DNA_REPLICATION	http://www.broadinstitute.org/gsea/msigdb/cards/GO_DNA_DEPENDENT_DNA_REPLICATION	61	0.644907	3.46087	0	0	POLE2;GINS4;APITD1;TOP2A;POLD3;FBXO18;MCM4;CCNE1;CDC7;MCM5;DNAJA3;CDK2AP1;POLD4;LIG1;MCM10;POLG;CCNE2;MCM3;DNA2;RFC4;PCNA;PARP2;POLE;RNASEH2A;LIG4;MCM6;FEN1;POLA2;CDC45;POLD1;PARP1;POLD2;TONSL;FANCM;RAD51;ORC1;THOC1;BLM;RFC3;PRIM2;RPA1;RTEL1;PRIM1;MCM2;RFC2;LIG3;TOP2B;MCM7;UPF1;POLB;GINS2;ATRX;RFC1;ORC2;SLBP;POLQ;MMS22L;CDC6;GINS1;RFC5;POLA1
GO_SISTER_CHROMATID_COHESION	http://www.broadinstitute.org/gsea/msigdb/cards/GO_SISTER_CHROMATID_COHESION	70	0.621644	3.447	0	0	XPO1;BUB1B;KIF2C;FBXW7;KIF18A;SPC24;CENPP;CENPM;NUP107;KNTC1;CENPO;CKAP5;SKA1;SMC1A;PPP1CC;APITD1;CDC20;MAU2;KIF22;SPC25;ERCC6L;NUDC;CENPL;NUP43;AHCTF1;CENPF;CDCA5;MAPRE1;INCENP;RAD51C;AURKB;PPP2R1A;CENPK;NAA50;RCC2;SEC13;CENPT;NUP98;STAG2;DSN1;CENPA;NUP85;PAFAH1B1;NUF2;BUB3;BUB1;SKA2;CENPN;POGZ;MIS12;PLK1;ZWILCH;RAD21;GSG2;ZWINT;BIRC5;RANGAP1;NUP160;DSCC1;CLIP1;CENPI;STAG1;ZW10;CDCA8;DDX11;PMF1;…
GO_MITOTIC_SISTER_CHROMATID_SEGREGATION	http://www.broadinstitute.org/gsea/msigdb/cards/GO_MITOTIC_SISTER_CHROMATID_SEGREGATION	57	0.638302	3.42686	0	0	CHMP4B;CDCA8;NDC80;MAD2L1;KIFC1;VPS4A;PAPD7;CENPE;CHMP4C;GSG2;RRS1;ZWINT;PSRC1;ZW10;DSCC1;SMC2;POGZ;MIS12;PRC1;PLK1;AKAP8;SMC4;CEP55;CHMP1B;NUSAP1;BUB3;NAA50;RACGAP1;CHMP2B;KIF23;PPP2R1A;CCNB1;KATNB1;DLGAP5;CDC23;MAU2;KIF22;AURKB;NCAPD2;NCAPH;KPNB1;KIF18B;CDCA5;CHMP1A;NCAPD3;CHMP6;SMC1A;KIF14;NCAPG;KIF2C;KIF4A;PINX1;ESPL1;KIF18A;SPAG5;NEK2;CEP57L1
GO_DNA_CONFORMATION_CHANGE	http://www.broadinstitute.org/gsea/msigdb/cards/GO_DNA_CONFORMATION_CHANGE	103	0.563963	3.38459	0	0	UBN1;G3BP1;APITD1;IPO4;HMGB2;PSME4;NCAPD2;CDCA5;RAD54B;NOC2L;CABIN1;ERCC3;PADI4;XPA;RUVBL2;ANP32B;CENPN;RECQL;SHPRH;UBB;PIF1;HELLS;DDX1;NASP;HAT1;TOP2B;CHD1L;MIS18A;OIP5;CENPP;H2AFY;NCAPD3;RSF1;FBXO18;SETX;CETN2;NCAPH;UBC;CENPL;MCM6;NCAPG2;CCNB1;HIST1H2BD;SET;RBX1;TSPYL4;RAD51;PARP1;CDC45;NCAPH2;GINS1;MCM2;NAP1L4;GINS2;CENPW;MIS18BP1;RAD23B;SOX9;CHMP1A;CENPO;CENPM;NAA10;ACIN1;CHD8;DHX9;DNA2;BLM;N…
GO_DNA_REPLICATION_INITIATION	http://www.broadinstitute.org/gsea/msigdb/cards/GO_DNA_REPLICATION_INITIATION	22	0.818998	3.35788	0	0	ORC1;MCM5;CDC6;POLE;MCM6;POLA1;PRIM2;MCM2;PRIM1;MCM10;GINS4;POLE2;MCM3;MCM7;CCNE2;POLA2;CDC45;GINS2;CDC7;CCNE1;MCM4;ORC2
GO_CELL_CYCLE_PHASE_TRANSITION	http://www.broadinstitute.org/gsea/msigdb/cards/GO_CELL_CYCLE_PHASE_TRANSITION	136	0.530931	3.35422	0	0	PCNA;PPP2R1A;GSPT1;CEP192;E2F1;DHFR;SSNA1;CDC23;MAPRE1;CDCA5;HAUS6;EIF4E;YWHAG;DBF4;CKAP5;CCNB2;TPX2;CDKN3;BUB1B;RPA3;HAUS1;CDC25B;TUBB;CDKN1A;CDK5RAP2;AURKA;POLA1;PKMYT1;UBE2L3;UBB;PHLDA1;POLA2;PRIM2;AKAP9;BORA;ACVR1;CCNB1;RPA2;CEP63;CCNE2;DCTN2;MCM6;TYMS;UBC;TUBA4A;CETN2;ENSA;RAB8A;CCNE1;CALM1;POLE2;CCND1;CDKN2C;CDK2;PPP1CB;RCC1;PLK4;ACTR1A;ORC2;BCAT1;MCM2;BTRC;PPP3CA;OPTN;FGFR1OP;CDC25A;CDC45;…
GO_RIBOSOME_BIOGENESIS	http://www.broadinstitute.org/gsea/msigdb/cards/GO_RIBOSOME_BIOGENESIS	135	0.522098	3.33145	0	0	MRTO4;UTP3;DDX27;LSM6;RRP36;TSC1;BYSL;SKIV2L2;EXOSC8;WDR43;RPL13A;NOL6;MRPL36;NOB1;SUV39H1;DIS3;PWP2;MPHOSPH6;DDX51;RPL27;GEMIN4;RIOK3;MPV17L2;MRPL11;TBL3;RPL5;DDX49;TRMT112;UTP20;DDX21;DROSHA;RPF2;PDCD11;PES1;WDR74;WDR75;UTP23;GTPBP4;DCAF13;RRP9;DHX30;RAN;NPM1;WDR36;RPLP0;GNL2;FDXACB1;NAT10;TFB2M;RPF1;RPS27L;EIF4A3;BRIX1;EMG1;RRP1;EIF2A;RPS4X;XPO1;NOP58;DDX31;NHP2;NIP7;WDR3;MRPS11;LTV1;HEATR1;RP…
GO_CELL_CYCLE_G1_S_PHASE_TRANSITION	http://www.broadinstitute.org/gsea/msigdb/cards/GO_CELL_CYCLE_G1_S_PHASE_TRANSITION	58	0.623124	3.32802	0	0	POLA1;PKMYT1;ACVR1B;CDC6;ORC2;CDKN1A;PPP3CA;MCM7;BCAT1;MCM2;PRIM1;PRIM2;RPA1;BACH1;E2F4;PIM2;CDK7;ORC6;CDK4;ORC1;PLK3;CDC25A;CDC45;POLA2;MCM6;ID4;TYMS;POLE;CDK1;EIF4E;RRM2;CDCA5;GSPT1;ACVR1;PCNA;RPA2;DHFR;MCM3;CCNE2;E2F1;MCM10;CDKN3;CDK2;RCC1;IQGAP3;FBXO5;RPA3;CDKN1B;MCM5;RANBP1;CDC7;CDT1;MCM4;CCNE1;CCND1;CDKN2C;DBF4;POLE2
GO_DNA_PACKAGING	http://www.broadinstitute.org/gsea/msigdb/cards/GO_DNA_PACKAGING	63	0.602646	3.28338	0	0	NAA60;NASP;CHAF1A;HAT1;HMGB1;HJURP;MIS18A;ATRX;BRD2;OIP5;CENPN;NPM1;SHPRH;AKAP8;CENPA;SMC4;HELLS;ASF1B;SMC2;PSME4;NCAPD2;NAA10;CDCA5;ACIN1;NOC2L;CABIN1;PADI4;ANP32B;UBN1;MIS18BP1;APITD1;IPO4;SOX9;CHMP1A;HMGB2;CENPO;CENPM;CENPI;SRPK1;NCAPH2;PAPD7;MCM2;NAP1L4;CENPW;SET;NUSAP1;TSPYL4;CHAF1B;NCAPH;CDK1;CENPL;NCAPG2;CENPT;CCNB1;HIST1H2BD;CENPK;CENPP;H2AFY;NCAPG;NCAPD3;RSF1;TOP2A;RUVBL1
GO_RRNA_METABOLIC_PROCESS	http://www.broadinstitute.org/gsea/msigdb/cards/GO_RRNA_METABOLIC_PROCESS	106	0.539553	3.27377	0	0	RPL13;RRP8;NOP2;BOP1;RPL7A;FTSJ3;NOL11;RRP1B;NOP56;RRS1;RPL32;UTP6;RPL29;METTL16;RPLP1;DIMT1;NAF1;DDX47;FCF1;ABT1;NOL9;WDR55;TSR1;RPL8;RPL7;FBL;RPS24;PNO1;RPL10;WBP11;EXOSC2;NOLC1;NOC4L;EXOSC6;RPP40;RPS19;IMP3;NPM3;RPSA;RPP14;DKC1;EBNA1BP2;ISG20L2;NGDN;EIF6;GAR1;WDR46;SENP3;EXOSC10;PA2G4;RRP7A;DDX52;HEATR1;RPL7L1;NOP14;LTV1;MRPS11;WDR3;NHP2;NOP58;RPS4X;RRP1;EMG1;EIF4A3;RPS27L;RPF1;TFB2M;FDXACB1;N…
GO_CELL_DIVISION	http://www.broadinstitute.org/gsea/msigdb/cards/GO_CELL_DIVISION	227	0.472341	3.26949	0	0	HAUS4;IST1;TNKS;FAM83D;CABLES2;DSN1;PRC1;CKAP2;MIS12;LMLN;CDC25A;POGZ;CENPJ;STMN1;TPRA1;DIAPH2;AATF;ACTR2;LIG3;VPS4A;KIFC1;MAD2L2;CENPW;ARL3;PPP1CB;RCC1;CDK2;SMC1A;SKA1;NCAPD3;CCND1;KNTC1;CETN2;SSSCA1;CDC26;ENSA;CCNE1;CENPF;CIT;AHCTF1;NCAPH;INCENP;ERCC6L;CDC16;USP44;WWTR1;CCNB1;NCAPG2;CEP63;CCNE2;CKS2;RACGAP1;BORA;CKS1B;SKA2;CCNB3;ZFYVE26;NEK6;HELLS;RAD21;PELO;CCNG2;PSRC1;AURKA;SON;TACC1;NEDD9;NS…
GO_RNA_PROCESSING	http://www.broadinstitute.org/gsea/msigdb/cards/GO_RNA_PROCESSING	359	0.43949	3.24271	0	0	GEMIN6;POLR2H;PA2G4;SRSF6;RRP7A;HNRNPL;WDR46;POLR2G;SNRPG;POLR2D;SNRPD1;DHX33;EXOSC10;CCAR1;PRPF4B;DHX34;PPP2CA;GAR1;EIF6;HNRNPUL1;NPM3;IMP3;RPSA;HNRNPH2;IVNS1ABP;DKC1;EBNA1BP2;PRPF19;LSM5;SNRPD2;PRMT5;POLR2K;INTS12;ZMAT5;CCNL1;HNRNPA0;PRMT7;RBM17;SRSF2;TRMT6;ELAVL1;WDR33;SRSF3;PNN;CPSF7;RBMX;LTV1;WDR3;APP;DDX39B;SYNCRIP;C1QBP;DDX23;DGCR8;CSDC2;NAF1;RRS1;CSTF1;HNRNPA2B1;NSUN2;SON;METTL16;METTL14;…
GO_RIBONUCLEOPROTEIN_COMPLEX_BIOGENESIS	http://www.broadinstitute.org/gsea/msigdb/cards/GO_RIBONUCLEOPROTEIN_COMPLEX_BIOGENESIS	194	0.477932	3.22047	0	0	WDR46;EXOSC10;POLR2D;SNRPD1;SNRPG;SENP3;PA2G4;GEMIN6;DDX52;MRPL20;SURF6;RRP7A;SRSF6;RPP14;RPSA;LSG1;IMP3;NPM3;RPS19;PPAN;EXOSC6;RPP40;PRPF19;EBNA1BP2;DKC1;AATF;DICER1;SF3A2;EIF6;GAR1;NGDN;ISG20L2;NHP2;SETX;PRMT7;DDX31;NOP58;RPS4X;PRMT5;XPO1;SNRPD2;EIF2A;LTV1;NOP14;RPL7L1;HEATR1;WDR3;MRPS11;PATL1;CIRBP;NIP7;EIF3I;DIMT1;DDX23;RPLP1;DDX47;NAF1;DDX39B;SNRPD3;EIF4H;FCF1;C1QBP;NOP2;DDX6;RRP8;RPL13;NOL1…
GO_NCRNA_PROCESSING	http://www.broadinstitute.org/gsea/msigdb/cards/GO_NCRNA_PROCESSING	155	0.495569	3.17553	0	0	DCAF13;WDR75;RPUSD4;PES1;RPUSD2;GTPBP3;UTP23;UTP20;ZCCHC11;TRMT112;DDX21;RPUSD3;RPF2;PDCD11;DROSHA;TBL3;DDX49;RPL5;EMG1;EIF4A3;TP53RK;CLP1;RRP1;TYW1;RPF1;TFB2M;RPS27L;RPLP0;FDXACB1;INTS7;NAT10;TSEN54;RRP9;MOCS3;INTS9;WDR36;RPL13A;SMAD2;NOL6;SKIV2L2;WDR43;EXOSC8;MTO1;BYSL;PUS7;KARS;UTP3;MRTO4;RRP36;POP1;DDX27;LSM6;RIOK3;GEMIN4;LAGE3;OSGEP;DDX51;PWP2;MPHOSPH6;RPL27;SRRT;NOB1;ELAC2;TRMT61A;DIS3;SUV3…
GO_DNA_METABOLIC_PROCESS	http://www.broadinstitute.org/gsea/msigdb/cards/GO_DNA_METABOLIC_PROCESS	311	0.434915	3.14039	0	0	PIWIL4;FANCI;PIF1;POLA2;FANCA;SHPRH;RECQL;USP7;CHD1L;COPS7A;TOP2B;PTGES3;MCM9;POLH;NASP;EHMT1;DBF4;NYNRIN;APITD1;LEF1;RPA3;TCF3;HUWE1;RUVBL2;XPA;ATRIP;MLH1;CDCA5;PSME4;CDC25A;POLR2F;POLR2A;CDC45;FANCM;RAD51;JMY;ACTL6A;RBX1;HMBOX1;EXOSC6;MAD2L2;GATAD2A;MCM2;LIG3;SLX4;USP10;DICER1;MORF4L2;ZBTB1;ESCO2;CETN2;NHP2;SETX;FBXO18;EPC2;POLE2;REPIN1;XRCC2;GPS1;CDK2;KPNA2;USP3;MCRS1;ING4;LIN9;EME1;RFC4;MSH6;…
GO_CHROMOSOME_ORGANIZATION	http://www.broadinstitute.org/gsea/msigdb/cards/GO_CHROMOSOME_ORGANIZATION	402	0.422389	3.1128	0	0	HDAC5;KDM3B;TOP1;COPS2;HMG20B;PAPD7;ZWINT;GSG2;CTBP1;CBX7;SIN3B;NUP160;CHEK1;HMGB3;RECQL4;KDM6A;BAZ2A;CENPI;SRPK1;SUV39H1;CHAF1B;ACTB;CBX2;CTR9;DCLRE1B;ASH2L;NUF2;PAFAH1B1;CHMP1B;PHF19;ING5;MTA2;GEM;CENPK;CENPT;LIG1;CHD6;JMJD1C;DLGAP5;SPC25;FEN1;YEATS2;KPNB1;TRIP13;L3MBTL2;HDAC7;PHF2;CDK1;POLE;SUPT6H;TOP2A;COPS3;SLX1A;CHMP6;CTC1;H2AFZ;KIF14;NCAPG;USP22;MCM5;UTP3;HLCS;SPC24;NEK2;SMG1;DDB1;CHD2;ATR…
GO_TELOMERE_ORGANIZATION	http://www.broadinstitute.org/gsea/msigdb/cards/GO_TELOMERE_ORGANIZATION	41	0.638887	3.05724	0	0	RFC1;UPF1;SLX4;RFC2;PRIM1;DKC1;POLA1;RFC5;PTGES3;GAR1;RAD51;POLD2;TERF1;POLD1;POLA2;PIF1;DOT1L;RPA1;RTEL1;PRIM2;DCLRE1B;RFC3;PCNA;RFC4;DNA2;RPA2;LIG1;WRAP53;FEN1;RAD51C;POLE;SLX1A;POLD3;NHP2;CTC1;RAD51D;POLE2;POLD4;PINX1;RPA3;SMG1
GO_MITOTIC_RECOMBINATION	http://www.broadinstitute.org/gsea/msigdb/cards/GO_MITOTIC_RECOMBINATION	29	0.696752	3.05047	0	0	RFC3;POLD4;PRIM2;RPA1;RPA3;TOP2A;POLD1;POLD3;POLD2;RAD51;POLE2;RAD51D;XRCC2;POLA2;RFC5;FEN1;POLA1;RAD54B;POLE;RAD51C;DNA2;RFC4;PCNA;RFC1;PRIM1;LIG1;RFC2;RPA2;TOP2B
GO_RNA_SPLICING	http://www.broadinstitute.org/gsea/msigdb/cards/GO_RNA_SPLICING	181	0.439668	3.02597	0	0	SNRNP25;DNAJC8;CDC40;PRPF18;SNRNP70;TRA2B;SKIV2L2;SNRPC;USP39;SUPT6H;AKAP17A;PPP1R9B;SRSF7;NCBP1;SAP18;PSPC1;LSM6;SFSWAP;YBX1;NCBP2;SNRPF;SF3B4;DHX8;GEMIN4;LGALS3;SNRNP200;U2AF1;SRRT;EFTUD2;MAGOHB;DHX35;SF3B1;SRPK1;RBM8A;SF1;HNRNPR;POLR2B;RBM10;POLR2E;CDK13;RBM4;PCBP1;PRPF31;CWC15;LSM4;THOC1;USP4;SF3B2;SMN1;ERN1;DHX9;HNRNPA1;DCPS;PHF5A;ACIN1;SF3B3;PPIH;GPKOW;PABPC1;CDC5L;SNRNP40;DDX39A;PTBP1;PPIG…
GO_RNA_SPLICING_VIA_TRANSESTERIFICATION_REACTIONS	http://www.broadinstitute.org/gsea/msigdb/cards/GO_RNA_SPLICING_VIA_TRANSESTERIFICATION_REACTIONS	147	0.470238	3.01827	0	0	ZMAT2;HNRNPF;RBM22;SNRPA1;CSTF1;HNRNPA2B1;METTL14;SNRPE;SRSF10;DDX1;DDX5;HNRNPM;DDX23;DDX39B;SYNCRIP;HNRNPA3;SNRPD3;SRSF4;STRAP;PAPOLA;HTATSF1;CD2BP2;RSRC1;CTNNBL1;PRPF4;SRSF1;FIP1L1;FUS;HSPA8;CSTF2;HNRNPK;HNRNPH3;WBP11;WDR77;CLNS1A;PRPF40A;PPIL1;HNRNPH2;UPF3B;LSM5;PRPF19;SF3B5;SNRPA;PRPF4B;GTF2F1;HNRNPUL1;DDX46;RALY;SF3A2;DHX15;POLR2A;POLR2F;KHSRP;HNRNPL;POLR2G;SNRPG;SNRPD1;POLR2D;CCAR1;CSTF3;PO…
GO_MITOTIC_SPINDLE_ORGANIZATION	http://www.broadinstitute.org/gsea/msigdb/cards/GO_MITOTIC_SPINDLE_ORGANIZATION	36	0.649252	2.98852	0	0	NDC80;KIFC1;BIRC3;WDR62;BIRC5;AURKA;TUBGCP5;KIF3B;SUN2;PRC1;STIL;TUBGCP3;STMN1;PCNT;RAN;TNKS;TTK;XIAP;CHEK2;CCNB1;RACGAP1;TUBGCP2;KIF23;RHOA;AURKB;KPNB1;DCTN2;SPC25;FLNA;TPX2;SMC1A;KIF11;RCC1;NEK2;KIF4A;MYBL2
GO_NCRNA_METABOLIC_PROCESS	http://www.broadinstitute.org/gsea/msigdb/cards/GO_NCRNA_METABOLIC_PROCESS	212	0.442121	2.97251	0	0	RPRD1B;DDX52;URM1;POLR2F;POLR2A;AARSD1;SMAD1;SENP3;DICER1;TRNT1;GTF2F1;WDR4;ISG20L2;NGDN;TAF5;INTS1;RPP14;RPP40;EXOSC6;RPS19;RPS4X;TARBP1;NHP2;NOP58;PPA2;HEATR1;RPL7L1;NOP14;ELL2;MRPS11;INTS2;AIMP2;FCF1;PIWIL4;DIMT1;HSD17B10;RPLP1;DDX47;RRP1B;NOP56;UTP6;RPL29;RARS;RPL13;RRP8;VARS;PPA1;GTF2E2;NOC4L;PNO1;EPRS;FBL;RPS24;INTS4;INTS8;SP1;NOL9;SMAD3;RPL7;DUS4L;FTSJ1;GRSF1;ABT1;EEF1E1;TRMT1;SUV39H1;DIS3…
GO_MRNA_PROCESSING	http://www.broadinstitute.org/gsea/msigdb/cards/GO_MRNA_PROCESSING	198	0.428044	2.92179	0	0	RSRC1;PRPF4;CTNNBL1;GRSF1;CD2BP2;LSM11;HTATSF1;STRAP;PAPOLA;SRSF4;CSTF2;HNRNPK;HSPA8;FUS;FIP1L1;ERCC3;SRSF1;SYMPK;RBFOX2;WBP11;PUF60;HNRNPH3;PRPF40A;FASTKD5;PPIL1;CLNS1A;ADARB1;WDR77;RBM22;RBM39;HNRNPF;ZMAT2;THRAP3;SRSF10;HNRNPM;DDX5;DDX1;SNRPE;METTL14;SON;MBNL2;HNRNPA2B1;CSTF1;SNRPA1;DDX47;PRPF38B;CSDC2;RBM25;DDX23;HNRNPA3;SNRPD3;C1QBP;SYNCRIP;PHRF1;DDX39B;CPSF3;APP;HNRNPC;RBMX;CPSF7;PNN;SRSF3;W…
GO_TRANSLATIONAL_TERMINATION	http://www.broadinstitute.org/gsea/msigdb/cards/GO_TRANSLATIONAL_TERMINATION	50	0.570144	2.91702	0	0	TRMT112;MRPL18;MRPL9;MRPL24;MRPL17;MRPS27;MRPL37;MRPS21;MRPS11;MRPL14;MRPL33;PTCD3;GSPT1;MRPL36;MRPS24;MRPL28;MRPL42;MRPS23;MRPL27;MRPL50;MRPL48;MRPL3;MRPL35;MRPL1;MRPS22;MRPL47;AURKAIP1;MRPL20;MRPL52;MRPL51;MRPS18C;MRPS15;GFM2;MRPS36;MRPS7;ETF1;MRPL4;MRPL11;MRPS14;MRPL40;MRPS34;MRPS26;MRPL22;MRPL55;MRPS16;MRPS25;MRPL19;MRPS28;MRPL49;MRPL43
GO_MEIOTIC_CELL_CYCLE	http://www.broadinstitute.org/gsea/msigdb/cards/GO_MEIOTIC_CELL_CYCLE	63	0.527648	2.90988	0	0	APITD1;SIRT2;RAD51D;ESPL1;KIF18A;TUBGCP2;PPP2R1A;STAG2;RAD54B;MLH1;DUSP13;NCAPD2;RAD51C;HUS1;MKI67;TUBGCP3;TERF1;HSPA2;SMC2;PIWIL4;RAD21;SMC4;FANCA;ZNF318;EREG;CCNB3;MYH9;BUB3;CDC25B;TOP2B;NSUN2;TUBGCP5;AURKA;SYCP2;TOP2A;XRCC2;NCAPD3;SMC1A;CDK2;FBXO5;NEK2;CKS2;PSMD13;MSH6;ASPM;PSMC3IP;TRIP13;RAD51;FANCM;SLC2A8;UBE2B;PTTG1;PLK1;PIM2;FANCD2;MNS1;EXO1;RAD54L;ACTR2;PPP2CA;BCL2L11;ZW10;MASTL
GO_DOUBLE_STRAND_BREAK_REPAIR	http://www.broadinstitute.org/gsea/msigdb/cards/GO_DOUBLE_STRAND_BREAK_REPAIR	58	0.561459	2.90212	0	0	PARP1;RAD51;TONSL;CDC45;DCLRE1B;RNF138;RPA1;MAD2L2;GINS2;PAPD7;LIG3;PRPF19;SLX4;RAD51AP1;RAD54L;RECQL4;FBXO18;CDC7;SLX1A;ESCO2;SETX;XRCC2;GINS4;PSMD14;RPA2;FEN1;LIG4;PARP9;TRIP13;DTX3L;UBE2V2;BRCA1;RAD21;ZFYVE26;BLM;PAXIP1;UBE2N;RECQL;SFPQ;BAZ1B;POLA1;MCM9;MMS22L;DDX1;POLQ;VCP;RAD51D;BARD1;RPA3;DNA2;CHEK2;RAD54B;MTA1;APLF;MLH1;RAD51C;CDCA5;HUS1
GO_TELOMERE_MAINTENANCE_VIA_RECOMBINATION	http://www.broadinstitute.org/gsea/msigdb/cards/GO_TELOMERE_MAINTENANCE_VIA_RECOMBINATION	24	0.706362	2.88223	0	0	RPA3;POLD4;PRIM2;RPA1;RFC3;POLA2;POLE2;POLD3;RAD51;POLD2;POLD1;POLE;RAD51C;POLA1;FEN1;RFC5;RPA2;RFC2;PRIM1;LIG1;RFC1;RFC4;DNA2;PCNA
GO_HISTONE_EXCHANGE	http://www.broadinstitute.org/gsea/msigdb/cards/GO_HISTONE_EXCHANGE	22	0.714887	2.87794	0	0	PSME4;CENPI;NASP;VPS72;CENPL;CENPT;HJURP;CENPW;CENPK;OIP5;MIS18A;NPM1;MIS18BP1;CENPP;CENPN;ANP32E;CENPA;RSF1;APITD1;CENPM;RUVBL1;CENPO
GO_DNA_REPAIR	http://www.broadinstitute.org/gsea/msigdb/cards/GO_DNA_REPAIR	201	0.421249	2.8693	0	0	ATRX;POLB;POLR2L;POLQ;MMS22L;RFC5;UBE2I;CHAF1A;HMGB1;RPS27L;RMI2;RCHY1;BRCA1;DTX3L;SFPQ;GADD45A;NPM1;BLM;PAXIP1;SSRP1;CDK7;RFC3;RTEL1;CHEK2;DNA2;BTG2;TOPBP1;HUS1;TRIM28;RNASEH2A;ISG15;FOXM1;MTA1;MPG;SMUG1;VCP;NPLOC4;CDC5L;POLD3;RAD23B;COPS6;FBXO6;INO80D;POLD4;RAD51AP1;COPS2;UPF1;PAPD7;EXO1;RFC2;RFC1;CHEK1;RECQL4;UBE2F;MTOR;NUDT1;KIN;PTTG1;CHAF1B;POLR2B;COPS5;HMGN1;TONSL;NSMCE4A;TFPT;BACH1;RNF138;…
GO_RECOMBINATIONAL_REPAIR	http://www.broadinstitute.org/gsea/msigdb/cards/GO_RECOMBINATIONAL_REPAIR	33	0.6365	2.8656	0	0	RPA2;RAD54B;FEN1;RAD51C;HUS1;CDC7;SLX1A;FBXO18;XRCC2;GINS4;RAD51D;PSMD14;RPA3;GINS2;SLX4;LIG3;RAD51AP1;RAD54L;MCM9;MMS22L;POLQ;RAD51;TONSL;PARP1;CDC45;BRCA1;RNF138;RPA1;ZFYVE26;BLM;RECQL;SFPQ;UBE2N
GO_DNA_REPLICATION_INDEPENDENT_NUCLEOSOME_ORGANIZATION	http://www.broadinstitute.org/gsea/msigdb/cards/GO_DNA_REPLICATION_INDEPENDENT_NUCLEOSOME_ORGANIZATION	25	0.684845	2.84913	0	0	HJURP;CENPT;OIP5;CENPK;CENPW;ATRX;MIS18A;NASP;CENPI;HAT1;CABIN1;CENPL;RSF1;ASF1B;IPO4;APITD1;RUVBL1;CENPM;CENPO;NPM1;MIS18BP1;UBN1;CENPN;CENPP;CENPA
GO_MITOCHONDRIAL_TRANSLATION	http://www.broadinstitute.org/gsea/msigdb/cards/GO_MITOCHONDRIAL_TRANSLATION	54	0.555304	2.82442	0	0	MRPS21;MRPL37;MRPS27;TUFM;MRPL17;TSFM;MRPL9;MRPL24;MRPL18;MRPL3;MRPS2;MRPL50;MRPL48;MRPL27;MRPS23;MRPL42;MRPL28;MRPS24;MRPL36;MRPL33;PTCD3;MRPL14;MRPS11;MRPS36;GFM2;HARS;MRPS15;MRPL51;MRPS18C;GATC;MRPL52;MRPL20;AURKAIP1;MRPL47;MRPL1;MRPS22;MRPL35;MRPL43;MRPL49;MRPS28;MRPL19;MRPS25;MRPS16;MRPL55;MRPL22;MRPS26;MRPS34;MRPL40;GFM1;MRPS14;QRSL1;MRPL4;MRPL11;MRPS7
GO_DNA_GEOMETRIC_CHANGE	http://www.broadinstitute.org/gsea/msigdb/cards/GO_DNA_GEOMETRIC_CHANGE	45	0.561962	2.81762	0	0	MCM7;TOP2B;CHD1L;MCM2;ATRX;GINS2;DDX11;DDX1;HMGB3;RECQL4;GINS1;HMGB1;UBB;PIF1;RAD51;PARP1;CDC45;BLM;CHD4;RECQL;RTEL1;RBX1;MCM3;XPA;DHX9;RUVBL2;DNA2;RAD54B;UBC;ERCC3;MCM6;CHD8;GINS4;MCM4;HMGB2;FBXO18;SETX;TOP2A;CETN2;RUVBL1;CHD2;MCM5;DDB1;RAD23B;G3BP1
GO_REGULATION_OF_MICROTUBULE_BASED_PROCESS	http://www.broadinstitute.org/gsea/msigdb/cards/GO_REGULATION_OF_MICROTUBULE_BASED_PROCESS	124	0.435117	2.78331	0	0	KIFC1;CEP72;HAUS7;BIRC3;WDR62;ARHGEF2;CHMP4B;CLIP1;CHEK1;BBS2;SUN2;PLK1;HDAC6;STIL;PRC1;CKAP2;CLIP3;STMN1;CENPJ;PKHD1;PAFAH1B1;HAUS4;CHMP1B;MKKS;TNKS;CHD4;FKBP4;CCNB1;ASPM;CEP63;XIAP;RHOA;CHMP2B;RACGAP1;SKA3;KPNB1;DCTN2;RBM14;SPC25;SKA1;SMC1A;ATF5;ERBB2;NEK2;CDKN1B;RGS2;FBXO5;PLK4;RCC1;EZR;XPO1;MYBL2;MID1;CHMP4C;TUBB;TMEM67;RNF4;SGK1;NDC80;CDK5RAP2;CCNF;MAP6D1;CYLD;PSRC1;TUBGCP5;KIF3B;AURKA;BIRC5…
GO_DNA_BIOSYNTHETIC_PROCESS	http://www.broadinstitute.org/gsea/msigdb/cards/GO_DNA_BIOSYNTHETIC_PROCESS	70	0.510975	2.77649	0	0	DTL;BLM;POLI;TK1;RFC3;RPA1;WRNIP1;UBA7;RMI2;RCHY1;POLA2;UBB;BRCA1;POLD1;TERF1;POLD2;POLE3;RAD51;CHRAC1;GAR1;POLH;POLQ;PPIA;ZBTB1;MYBBP1A;PTGES3;RFC5;USP10;PHB;POLA1;RAD51AP1;DKC1;LIG3;RFC2;EXO1;PAPD7;MAD2L2;HMBOX1;POLB;RFC1;BARD1;RPA3;PINX1;REV1;POLD4;POLE2;RAD51D;VCP;XRCC2;NHP2;CTGF;POLD3;NPLOC4;TRIM25;CENPF;RAD51C;ISG15;POLE;TYMS;LIG4;UBC;POLE4;WRAP53;LIG1;POLG;RPA2;PCNA;DNA2;LIN9;RFC4
GO_CENTROMERE_COMPLEX_ASSEMBLY	http://www.broadinstitute.org/gsea/msigdb/cards/GO_CENTROMERE_COMPLEX_ASSEMBLY	23	0.668331	2.7739	0	0	CENPA;CENPP;CENPN;MIS18BP1;NPM1;CENPO;POGZ;CENPM;RUVBL1;MIS12;HELLS;APITD1;RSF1;CENPL;CENPI;CENPF;MIS18A;CENPW;OIP5;CENPK;CENPT;CENPE;HJURP
GO_CHROMOSOME_CONDENSATION	http://www.broadinstitute.org/gsea/msigdb/cards/GO_CHROMOSOME_CONDENSATION	17	0.755735	2.77128	0	0	ACIN1;NCAPG;AKAP8;SMC4;NCAPH2;NCAPH;NCAPD2;CDK1;CDCA5;NUSAP1;CHMP1A;SMC2;TOP2A;NCAPD3;PAPD7;NCAPG2;CCNB1
GO_CELLULAR_PROTEIN_COMPLEX_DISASSEMBLY	http://www.broadinstitute.org/gsea/msigdb/cards/GO_CELLULAR_PROTEIN_COMPLEX_DISASSEMBLY	68	0.516052	2.77053	0	0	DSTN;MICAL2;MRPL24;MRPL9;MRPL18;TRMT112;MRPL37;KIF14;NCKAP5L;MRPS21;KIF2C;MRPL17;KIF18A;MRPS27;GSPT1;MRPL36;PTCD3;MRPL33;MRPS11;MRPL14;VIL1;CFL2;MRPL48;MRPL50;MRPL3;MRPS24;KIF18B;HSPA8;MRPS23;MRPL27;MRPL28;MRPL42;MRPL47;STMN1;NRG1;MRPL35;MRPS22;MRPL1;MRPS18C;MRPL51;MRPL52;MRPS15;GFM2;MRPS36;AURKAIP1;DNAJC6;MRPL20;MRPS26;MRPL55;NAPA;MRPL22;MRPL11;ETF1;MRPL4;MRPS14;SGK1;MRPS7;VPS4A;MRPS34;MRPL40;KI…
GO_PROTEIN_DNA_COMPLEX_SUBUNIT_ORGANIZATION	http://www.broadinstitute.org/gsea/msigdb/cards/GO_PROTEIN_DNA_COMPLEX_SUBUNIT_ORGANIZATION	74	0.492583	2.75792	0	0	CENPF;SMARCC2;CENPL;UBC;VPS72;RPA2;CENPT;CENPK;HIST1H2BD;H2AFY;CENPP;DDB1;ANP32E;XRCC2;RSF1;RUVBL1;CETN2;CENPI;MCM2;SMARCD3;NAP1L4;CENPW;SET;RPA1;RBX1;TSPYL4;CHAF1B;PARP1;RAD51;MIS12;CDC45;HNF1B;POGZ;PSME4;RAD51C;ARID1A;SETD2;SMARCA4;ERCC3;CABIN1;GTF2A2;PADI4;XPA;ANP32B;UBN1;RPA3;RAD23B;MIS18BP1;IPO4;APITD1;SOX9;RAD51D;CENPO;HMGB2;CENPM;NASP;NAA60;HAT1;CHAF1A;CHD1L;CENPE;HJURP;MIS18A;OIP5;BRD2;AT…
GO_REGULATION_OF_MICROTUBULE_POLYMERIZATION_OR_DEPOLYMERIZATION	http://www.broadinstitute.org/gsea/msigdb/cards/GO_REGULATION_OF_MICROTUBULE_POLYMERIZATION_OR_DEPOLYMERIZATION	92	0.473802	2.75407	0	0	HAUS5;KIF11;CHMP1A;CKAP5;RGS14;FLNA;TPX2;HAUS8;KIF4A;RANBP1;EML2;SPAG5;CEP120;ESPL1;HAUS1;KIF23;LZTS2;PPP2R1A;CEP192;TUBGCP2;NEK7;CHEK2;MLH1;KATNB1;MAPRE1;AURKB;HAUS6;MID1IP1;PCNT;TUBGCP3;TERF1;NEK6;HAUS3;TTK;MYH9;BORA;RAN;SKA2;STARD9;MID1;SGK1;RNF4;TUBB;CHMP4C;NDC80;AURKA;BIRC5;TUBGCP5;KIF3B;MAP6D1;PSRC1;SKA1;SMC1A;MYBL2;FBXO5;CDKN1B;RGS2;NEK2;EZR;RCC1;RHOA;CHMP2B;SKA3;RACGAP1;FKBP4;CCNB1;ASPM;C…
GO_CHROMATIN_ASSEMBLY_OR_DISASSEMBLY	http://www.broadinstitute.org/gsea/msigdb/cards/GO_CHROMATIN_ASSEMBLY_OR_DISASSEMBLY	51	0.540165	2.74902	0	0	ANP32B;PADI4;SMARCA4;ARID1A;CABIN1;NOC2L;SOX9;APITD1;IPO4;CENPM;HMGB2;CENPO;MIS18BP1;UBN1;HJURP;ATRX;BRD2;OIP5;HIRIP3;MIS18A;BAZ1B;NAA60;NASP;CHAF1A;HMGB1;HAT1;ASF1B;HELLS;NPM1;SHPRH;CENPN;CENPA;CENPT;HIST1H2BD;CENPK;SMARCC2;CENPL;RSF1;RUVBL1;CENPP;H2AFY;MCM2;CENPW;SMARCD3;NAP1L4;CENPI;CHAF1B;SUV39H2;SET;MTA2;TSPYL4
GO_TRNA_METABOLIC_PROCESS	http://www.broadinstitute.org/gsea/msigdb/cards/GO_TRNA_METABOLIC_PROCESS	68	0.500333	2.7416	0	0	IARS2;GRSF1;FTSJ1;TRMT5;DUS4L;RPUSD4;RPUSD2;CSTF2;GTPBP3;WARS;DUS3L;TRMT112;EXOSC2;RPUSD3;FARSA;FBL;EPRS;SSB;FAM98B;QRSL1;PPA1;VARS;CLP1;TP53RK;PUS7L;TYW1;RARS;CARS2;DDX1;LARS2;NSUN2;HSD17B10;NAT10;FDXACB1;TSEN54;MOCS3;BRF1;MARS;GATC;AIMP2;PPA2;TRMT6;FARSB;EXOSC8;GTF3C2;MTO1;LARS;PUS7;NARS;KARS;POP1;TARBP1;LSM6;LAGE3;RPP40;RPP14;OSGEP;QARS;WDR4;IARS;TRNT1;TRMT61A;ELAC2;AARSD1;URM1;TRMT1;EEF1E1;HA…
GO_NEGATIVE_REGULATION_OF_PROTEIN_COMPLEX_DISASSEMBLY	http://www.broadinstitute.org/gsea/msigdb/cards/GO_NEGATIVE_REGULATION_OF_PROTEIN_COMPLEX_DISASSEMBLY	80	0.469276	2.70805	0	0	NEK7;TUBGCP2;CEP192;PPP2R1A;LZTS2;KIF23;CHEK2;KATNB1;MLH1;HAUS6;AURKB;KIF11;HAUS5;TPX2;FLNA;RGS14;AVIL;CKAP5;HAUS8;KIF4A;HAUS1;ESPL1;CEP120;SPAG5;RANBP1;NDC80;TUBB;MID1;ADD1;TUBGCP5;KIF3B;BIRC5;AURKA;MAP6D1;TUBGCP3;SWAP70;PCNT;MID1IP1;TWF1;NEK6;TTK;HAUS3;STARD9;RAN;MYH9;RACGAP1;RHOA;XIAP;CEP63;CCNB1;ASPM;VIL1;SPC25;IRAK3;DCTN2;KPNB1;SMC1A;MYBL2;TMOD2;RCC1;EZR;FBXO5;NEK2;ARHGEF2;LIMA1;WDR62;BIRC3;…
GO_MEIOTIC_CELL_CYCLE_PROCESS	http://www.broadinstitute.org/gsea/msigdb/cards/GO_MEIOTIC_CELL_CYCLE_PROCESS	52	0.522642	2.69874	0	0	RAD51D;APITD1;KIF18A;ESPL1;PPP2R1A;TUBGCP2;HUS1;NCAPD2;RAD51C;DUSP13;MLH1;RAD54B;RAD21;TERF1;TUBGCP3;MKI67;SMC2;HSPA2;MYH9;EREG;FANCA;SMC4;TOP2B;CDC25B;SYCP2;AURKA;TUBGCP5;NSUN2;SMC1A;XRCC2;NCAPD3;TOP2A;FBXO5;CDK2;ASPM;MSH6;PSMD13;CKS2;TRIP13;PTTG1;PLK1;UBE2B;SLC2A8;RAD51;FANCM;FANCD2;PIM2;ACTR2;RAD54L;MASTL;ZW10;BCL2L11
GO_REGULATION_OF_TRANSCRIPTION_INVOLVED_IN_G1_S_TRANSITION_OF_MITOTIC_CELL_CYCLE	http://www.broadinstitute.org/gsea/msigdb/cards/GO_REGULATION_OF_TRANSCRIPTION_INVOLVED_IN_G1_S_TRANSITION_OF_MITOTIC_CELL_CYCLE	15	0.747325	2.68216	0	0	BACH1;E2F4;TYMS;POLA1;FBXO5;ORC1;CDC6;CDK1;RRM2;PCNA;CDC45;CCNE1;CDT1;E2F1;DHFR
GO_DNA_SYNTHESIS_INVOLVED_IN_DNA_REPAIR	http://www.broadinstitute.org/gsea/msigdb/cards/GO_DNA_SYNTHESIS_INVOLVED_IN_DNA_REPAIR	43	0.534845	2.6668	0	0	ZBTB1;POLH;POLA1;RFC5;USP10;EXO1;RFC2;RAD51AP1;RFC1;MAD2L2;BLM;DTL;RPA1;POLI;RFC3;RCHY1;UBB;BRCA1;WRNIP1;UBA7;RMI2;RAD51;POLD2;POLD1;RAD51C;POLE;ISG15;TRIM25;UBC;RPA2;PCNA;RFC4;DNA2;BARD1;RPA3;REV1;POLD4;VCP;XRCC2;RAD51D;POLE2;NPLOC4;POLD3
GO_RNA_MODIFICATION	http://www.broadinstitute.org/gsea/msigdb/cards/GO_RNA_MODIFICATION	41	0.544505	2.63339	0	0	TRMT6;GTPBP3;RPUSD2;RPUSD4;DUS4L;TRMT5;FTSJ1;TARBP1;SSB;ADARB1;TRMT2A;FBL;ALKBH5;PUS7;NHP2;RPUSD3;TRMT112;DNAJB11;NOP58;DUS3L;NSUN2;WDR4;NOP56;TFB2M;METTL16;METTL14;GAR1;OSGEP;PUS7L;FTSJ3;DKC1;EMG1;MOCS3;TRMT1;URM1;FDXACB1;DIMT1;NAT10;HSD17B10;NAF1;TRMT61A
GO_RIBONUCLEOPROTEIN_COMPLEX_LOCALIZATION	http://www.broadinstitute.org/gsea/msigdb/cards/GO_RIBONUCLEOPROTEIN_COMPLEX_LOCALIZATION	67	0.469329	2.62961	0	0	ENY2;XPOT;PRPF31;DDX39B;NUP85;SRSF6;RNPS1;U2AF2;THOC1;RAN;POLR2D;FYTTD1;AGFG1;AAAS;RRS1;NUP160;HNRNPA2B1;U2AF1;NUP210;SLBP;RBM8A;EIF6;SRSF10;NUP205;CHTOP;NUP155;RPSA;NUP188;UPF3B;SRSF5;CPSF2;UPF1;EIF4A3;EIF5A;XPO1;NUP50;SMG1;NCBP2;NUP107;ALKBH5;ZC3H11A;NUP153;POM121C;NUP62;NUP35;NXT1;TSC1;NOP58;NUP54;NCBP1;NUP62CL;SRSF7;SRSF2;DDX39A;SRSF1;FIP1L1;SRSF3;NUP43;EIF4E;NXF1;NUP93;CDC40;SRSF4;NOL6;DDX19…
GO_ATP_DEPENDENT_CHROMATIN_REMODELING	http://www.broadinstitute.org/gsea/msigdb/cards/GO_ATP_DEPENDENT_CHROMATIN_REMODELING	33	0.57085	2.62904	0	0	CENPT;HNRNPC;CENPK;PSME4;ARID1A;SMARCC2;SMARCA4;CENPL;VPS72;CHD8;APITD1;RSF1;CENPO;RUVBL1;CENPM;CENPP;MIS18BP1;ANP32E;MBD3;HJURP;MIS18A;OIP5;CENPW;HDAC1;NASP;CENPI;ACTB;CHD4;MTA2;CENPN;NPM1;ACTL6A;CENPA
GO_MEIOSIS_I	http://www.broadinstitute.org/gsea/msigdb/cards/GO_MEIOSIS_I	28	0.598433	2.62325	0	0	CDC25B;TOP2B;BCL2L11;AURKA;SYCP2;TERF1;RAD51;FANCM;HSPA2;SLC2A8;RAD21;UBE2B;PLK1;PTTG1;FANCD2;PSMD13;CKS2;MSH6;RAD54B;MLH1;RAD51C;TRIP13;TOP2A;XRCC2;APITD1;RAD51D;ESPL1;FBXO5
GO_TRANSLATIONAL_ELONGATION	http://www.broadinstitute.org/gsea/msigdb/cards/GO_TRANSLATIONAL_ELONGATION	60	0.48662	2.61674	0	0	EEF1E1;MRPL20;AURKAIP1;MRPS36;GFM2;MRPS15;MRPL52;MRPS18C;MRPL51;MRPS22;MRPL1;MRPL35;MRPL47;RPLP1;MRPS28;MRPL19;MRPL43;MRPL49;EEF2;MRPS25;MRPS16;EEF1B2;MRPS34;MRPL40;GFM1;MRPS7;MRPS14;MRPL4;MRPL11;MRPL22;MRPL55;MRPS26;EEF1G;MRPS27;TUFM;MRPL17;MRPS21;EIF5A;MRPL37;MRPL18;GTPBP2;MRPL24;MRPL9;TSFM;MRPL28;MRPL42;EEF1A1;MRPL27;MRPS23;MRPS24;MRPL3;MRPL50;SECISBP2;MRPL48;EEF1A2;MRPS11;MRPL14;PTCD3;MRPL33;…
GO_ANAPHASE_PROMOTING_COMPLEX_DEPENDENT_CATABOLIC_PROCESS	http://www.broadinstitute.org/gsea/msigdb/cards/GO_ANAPHASE_PROMOTING_COMPLEX_DEPENDENT_CATABOLIC_PROCESS	57	0.492661	2.59312	0	0	PSMA5;PSMA3;MAD2L1;PSMD4;PSMC5;PSME2;AURKA;PSMA4;PSMA2;PSME3;UBE2D1;PSMA7;UBE2C;PSMD6;UBB;PSMB1;PTTG1;PLK1;PSMD8;PSMB3;CDC27;ANAPC7;BUB3;PSMD13;PSMF1;PSMC2;PSMA1;CCNB1;PSMD12;PSMD1;UBC;CDC16;CDC23;AURKB;PSME4;CDK1;PSMB4;PSMB7;CDC26;PSMC4;UBE2S;PSMB5;PSMC3;CDC20;PSMD11;ANAPC1;PSMC1;PSMD5;PSMD10;BUB1B;PSME1;PSMD2;PSMD7;PSMD14;PSMB2;PSMD3;PSMB6
GO_MICROTUBULE_CYTOSKELETON_ORGANIZATION	http://www.broadinstitute.org/gsea/msigdb/cards/GO_MICROTUBULE_CYTOSKELETON_ORGANIZATION	147	0.402133	2.5679	0	0	EZR;FBXO5;CEP57L1;NEK2;KIF14;MYBL2;CAMSAP2;CEP135;CDK1;ATXN3;KPNB1;GAPDH;SPC25;WDR43;XIAP;ATXN7;TUBA1B;SPRY2;ASPM;LMNA;KIF20A;RHOA;DNAAF2;LRRC6;CHD4;NUSAP1;PAFAH1B1;TPPP3;KATNA1;STIL;MAP1B;PLK1;PLK3;ZW10;BBS2;CUL7;KIF24;DNAH5;SUN2;CEP72;HAUS7;UXT;ARHGEF2;USP33;WDR62;CRYAB;DYNLT1;CTNNB1;RANBP1;HAUS8;CAMSAP3;DOCK7;FLNA;KIF11;CEP152;HAUS5;AURKB;PCM1;CHEK2;NEK7;TUBGCP2;DAG1;BBS4;LZTS2;RAN;GADD45A;SS1…
GO_MITOCHONDRIAL_RESPIRATORY_CHAIN_COMPLEX_ASSEMBLY	http://www.broadinstitute.org/gsea/msigdb/cards/GO_MITOCHONDRIAL_RESPIRATORY_CHAIN_COMPLEX_ASSEMBLY	35	0.542933	2.5673	0	0	SAMM50;NDUFAB1;NDUFC2;NDUFB2;UQCR10;NDUFB1;ACAD9;BCS1L;IMMP1L;NDUFA8;NDUFB4;NDUFA5;NDUFS8;NDUFB8;ECSIT;NDUFB7;NDUFV2;UQCRB;NDUFV3;NDUFA6;NDUFS1;NDUFA9;FOXRED1;NDUFA11;NDUFC1;NDUFB11;NDUFB10;NDUFB9;UQCC;NDUFS3;NDUFS6;NDUFB3;NDUFB5;NDUFAF4;NDUFA10
GO_RIBONUCLEOPROTEIN_COMPLEX_SUBUNIT_ORGANIZATION	http://www.broadinstitute.org/gsea/msigdb/cards/GO_RIBONUCLEOPROTEIN_COMPLEX_SUBUNIT_ORGANIZATION	88	0.437941	2.55815	0	0	EIF3I;PRPF3;DDX23;DHX30;SNRPD3;EIF4H;C1QBP;NPM1;EIF3F;DDX39B;SRSF5;RBM22;BRIX1;MRPS7;OGFOD1;DDX6;LSM3;CLP1;SRSF10;LIMD1;DDX1;RPF1;SNRPE;RPS27L;ATXN2;PIH1D1;SF3A3;ZNHIT6;CDC123;RPL10;RPF2;EIF3E;CLNS1A;RPL5;WDR77;EIF3J;CD2BP2;ABT1;SMN1;STRAP;TSR1;SRSF1;GRB7;POLR2D;SNRPD1;SNRPG;RRP7A;MRPL20;LSM4;USP4;SRSF6;GFM2;PRPF31;GEMIN6;EIF3L;PRPF19;GEMIN4;SNRNP200;MRPL11;MPV17L2;RPS19;PPAN;RPSA;SF3A2;EIF3H;PWP…
GO_DNA_STRAND_ELONGATION	http://www.broadinstitute.org/gsea/msigdb/cards/GO_DNA_STRAND_ELONGATION	23	0.630239	2.53385	0	1.42152e-05	PARP1;PARP2;POLD3;POLD2;RFC4;DNA2;POLD1;PCNA;GINS2;LIG3;POLA2;GINS4;LIG1;PRIM1;POLA1;DCLRE1B;FEN1;PRIM2;POLD4;GINS1;RFC3;LIG4;RNASEH2A
GO_REGULATION_OF_PROTEIN_COMPLEX_DISASSEMBLY	http://www.broadinstitute.org/gsea/msigdb/cards/GO_REGULATION_OF_PROTEIN_COMPLEX_DISASSEMBLY	99	0.428086	2.525	0	1.39965e-05	HAUS6;AURKB;MLH1;KATNB1;CFL2;CHEK2;LZTS2;KIF23;PPP2R1A;NEK7;CEP192;TUBGCP2;CEP120;RANBP1;SPAG5;HAUS1;ESPL1;EIF5A;KIF4A;HAUS8;CKAP5;F2RL1;TPX2;AVIL;RGS14;FLNA;KIF11;HAUS5;WDR1;DSTN;CHMP1A;MAP6D1;PSRC1;ADD1;BIRC5;AURKA;KIF3B;TUBGCP5;RNF4;CHMP4C;TUBB;OGFOD1;MID1;ETF1;NDC80;BORA;MYH9;STARD9;RAN;HAUS3;TTK;NEK6;TWF1;PCNT;SWAP70;MID1IP1;TUBGCP3;KPNB1;SPC25;IRAK3;DCTN2;ASPM;CCNB1;ASPH;VIL1;XIAP;CEP63;RHO…
GO_DNA_STRAND_ELONGATION_INVOLVED_IN_DNA_REPLICATION	http://www.broadinstitute.org/gsea/msigdb/cards/GO_DNA_STRAND_ELONGATION_INVOLVED_IN_DNA_REPLICATION	22	0.62071	2.51515	0	1.37845e-05	POLD3;PARP2;PARP1;POLD2;DNA2;RFC4;GINS2;POLD1;PCNA;LIG3;POLA2;GINS4;LIG1;PRIM1;FEN1;POLD4;PRIM2;POLA1;LIG4;RFC3;GINS1;RNASEH2A
GO_MRNA_METABOLIC_PROCESS	http://www.broadinstitute.org/gsea/msigdb/cards/GO_MRNA_METABOLIC_PROCESS	252	0.340039	2.50692	0	4.0373e-05	PRPF40A;EIF3E;FASTKD5;ADARB1;CLNS1A;PUF60;HNRNPH3;RPS24;MLH1;EIF4E;RPL7;STRAP;PAPOLA;HTATSF1;PPP2R1A;RSRC1;PRPF4;CTNNBL1;GRSF1;CD2BP2;PHRF1;HNRNPA3;SNRPD3;RBM25;RPLP1;PELO;DDX47;PRPF38B;MBNL2;SNRPA1;SRSF10;RPL29;SNRPE;RPL13;RBM22;RBM39;ZMAT2;RPS4X;PPP1R8;IWS1;SETX;LSM2;ZC3H11A;HNRNPC;CPSF3;CSTF3;CNOT6L;RNPS1;RBPMS;POLR2A;POLR2F;KHSRP;GTF2F1;SNRPA;SF3B5;RALY;SF3A2;DHX15;DDX46;EXOSC6;CPSF6;CHTOP;RP…
GO_CELL_CYCLE_CHECKPOINT	http://www.broadinstitute.org/gsea/msigdb/cards/GO_CELL_CYCLE_CHECKPOINT	98	0.419656	2.50508	0	3.97793e-05	SOX4;ZWINT;RAD9A;CDC6;ZW10;CHEK1;TP73;MAD2L2;CSNK2A2;PRPF19;DCLRE1B;CNOT6L;E2F4;GTSE1;DTL;BUB1;CENPJ;PLK3;PRMT1;CDC45;CASP2;FBXO31;PLK1;UBC;PEA15;TAOK3;CDK1;CNOT1;CENPF;CCNA2;CCNE2;CEP63;RPA2;CCNB1;NAE1;GIGYF2;CDK2;CDKN1B;CDT1;TOP2A;KNTC1;PSMG2;CCND1;RFWD3;SMC1A;NSUN2;RPS27L;TAOK2;TRIAP1;AURKA;BIRC5;CDC25C;RBM38;CNOT8;CCNG2;ATR;PTPN11;TOP2B;MAD2L1;CNOT4;CDKN1A;HRAS;TTK;TGFB1;BLM;GADD45A;NPM1;BUB3…
GO_OXIDATIVE_PHOSPHORYLATION	http://www.broadinstitute.org/gsea/msigdb/cards/GO_OXIDATIVE_PHOSPHORYLATION	36	0.537662	2.49552	0	3.92028e-05	NDUFA9;COX6A1;NDUFC1;NDUFA11;ATP5D;NDUFV3;NDUFS1;NDUFA6;AK2;NDUFA10;NDUFA4;NDUFB9;NDUFS3;ATP5C1;NDUFB11;NDUFB10;NDUFB5;NDUFB3;NDUFS6;NDUFB1;NDUFB2;NDUFC2;UQCR10;COX7C;DLD;NDUFAB1;UQCRB;COX10;CYCS;NDUFV2;NDUFB7;NDUFB4;NDUFA5;NDUFA8;NDUFB8;NDUFS8
GO_REGULATION_OF_CELL_CYCLE_G2_M_PHASE_TRANSITION	http://www.broadinstitute.org/gsea/msigdb/cards/GO_REGULATION_OF_CELL_CYCLE_G2_M_PHASE_TRANSITION	30	0.573185	2.48309	0	5.11009e-05	WNT10B;NAE1;KIF14;NPM1;CDK4;GTSE1;BLM;CCNB3;H2AFY;CDC7;HSPA2;PLK1;CTC1;FOXO4;ATF5;CLSPN;FANCI;CCND1;DBF4B;HUS1;CENPF;TAOK3;RAD51C;CDK1;CCNA2;RNASEH2B;SMARCD3;RCC2;APP;PBX1
GO_NEGATIVE_REGULATION_OF_CYTOSKELETON_ORGANIZATION	http://www.broadinstitute.org/gsea/msigdb/cards/GO_NEGATIVE_REGULATION_OF_CYTOSKELETON_ORGANIZATION	106	0.407388	2.47039	0	5.03812e-05	SMC1A;FBXO5;NEK2;RCC1;EZR;TMOD2;MYBL2;VIL1;FKBP4;CCNB1;ASPM;DLC1;CEP63;XIAP;RHOA;PFN2;RACGAP1;TACSTD2;KPNB1;WASF2;DCTN2;RBM14;SPC25;HDAC6;STIL;TWF2;GMFB;PRC1;CKAP2;CLIP3;STMN1;HAUS4;MKKS;TNKS;CHD4;KIFC1;HAUS7;CEP72;BIRC3;LIMA1;WDR62;ARHGEF2;SUN2;CORO1B;CKAP5;FLNA;RGS14;AVIL;TPX2;HAUS5;KIF11;ARAP1;PPP1R9A;S1PR1;SPAG5;RANBP1;EML2;CEP120;ESPL1;HAUS1;TRIM37;HAUS8;KIF4A;CHEK2;PPP2R1A;KIF23;LZTS2;BBS4;…
GO_REGULATION_OF_CHROMOSOME_SEGREGATION	http://www.broadinstitute.org/gsea/msigdb/cards/GO_REGULATION_OF_CHROMOSOME_SEGREGATION	47	0.498371	2.46528	0	4.96814e-05	AURKB;CDCA5;CENPF;USP44;DLGAP5;CDC23;CCNB1;RACGAP1;RCC2;ESPL1;H2AFY;RAD18;SPAG5;NEK2;FBXO5;CTNNB1;KIF2C;BUB1B;CDC42;SIRT2;PUM1;CDC26;PUM2;PSMG2;CDC6;ZW10;MAD2L1;LCMT1;DUSP1;RNF4;CENPE;ATRX;MAD2L2;CSNK2A2;TNKS;ECT2;SFPQ;BUB3;BUB1;TTK;PLK1;PTTG1;CDC27;NEK6;TERF1;UBE2C;DYNC1LI1
GO_PROTEIN_LOCALIZATION_TO_CHROMOSOME	http://www.broadinstitute.org/gsea/msigdb/cards/GO_PROTEIN_LOCALIZATION_TO_CHROMOSOME	22	0.622089	2.45776	0	4.90009e-05	RAD21;PLK1;ESCO2;MIS12;TNKS;H2AFY;MTBP;CENPA;BUB1B;PINX1;EZH2;RCC2;RUVBL2;ATRX;ATR;AURKB;ZW10;CDK1;TNKS2;WRAP53;PIH1D1;GSG2
GO_DNA_TEMPLATED_TRANSCRIPTION_TERMINATION	http://www.broadinstitute.org/gsea/msigdb/cards/GO_DNA_TEMPLATED_TRANSCRIPTION_TERMINATION	54	0.474372	2.45358	0	4.83387e-05	NCBP2;POLR1A;SNRPF;POLR2K;PRMT5;DDX39A;SRSF7;SRSF2;NCBP1;CD3EAP;SETX;ZC3H11A;CSTF2;CPSF7;POLR1B;SRSF3;FIP1L1;SRSF1;ERCC3;TAF1D;CPSF3;LSM11;PAPOLA;SMN1;SRSF4;CDC40;SNRPD3;THOC1;U2AF2;RNPS1;SRSF6;POLR2E;DDX39B;CDK7;CSTF3;POLR2H;POLR1C;SNRPG;POLR2F;POLR2A;SNRPE;RBM8A;SLBP;CSTF1;U2AF1;UBTF;EIF4A3;CPSF2;SRSF5;UPF3B;TTF2;POLR2L;CLP1;CHTOP
GO_INTERSTRAND_CROSS_LINK_REPAIR	http://www.broadinstitute.org/gsea/msigdb/cards/GO_INTERSTRAND_CROSS_LINK_REPAIR	20	0.624222	2.44907	0	4.76942e-05	UBC;ATR;EME1;ATRIP;XPA;SLX4;RPA2;USP1;RPA1;FANCA;UBE2T;DCLRE1B;RPA3;FANCD2;FANCM;SLX1A;RAD51D;UBB;APITD1;FANCI
GO_MEIOTIC_CHROMOSOME_SEGREGATION	http://www.broadinstitute.org/gsea/msigdb/cards/GO_MEIOTIC_CHROMOSOME_SEGREGATION	18	0.669125	2.44747	0	4.70666e-05	PPP2R1A;RAD51C;TRIP13;MLH1;APITD1;TOP2A;ESPL1;TOP2B;ACTR2;SYCP2;UBE2B;PTTG1;PLK1;SMC2;TERF1;FANCM;FANCD2;SMC4
GO_MACROMOLECULAR_COMPLEX_DISASSEMBLY	http://www.broadinstitute.org/gsea/msigdb/cards/GO_MACROMOLECULAR_COMPLEX_DISASSEMBLY	83	0.419256	2.44723	0	4.64554e-05	DNAJC6;CHMP1B;IST1;MRPL20;SET;MRPS18C;MRPL52;GFM2;HDAC6;STMN1;NRG1;MRPS25;MRPL49;MRPL19;MRPS28;KIF24;MRPL11;MRPL4;MRPS34;VPS4A;SMARCD3;NAPA;MRPS27;MRPS21;KIF14;NCKAP5L;KIF5B;SMARCC2;MRPS24;DDIT4;MRPL27;MRPL28;MRPL42;MRPL48;MRPL50;MRPL3;VIL1;MRPS11;CHMP2B;MRPL36;MRPL33;AURKAIP1;MRPL51;MRPS36;MRPS15;MRPL35;MRPL1;MRPS22;MRPL47;CFL1;MRPS16;MRPL43;MRPS14;ETF1;SGK1;MRPS7;MRPL40;MRPS26;MRPL55;MRPL22;KIF…
GO_CELL_CYCLE_G2_M_PHASE_TRANSITION	http://www.broadinstitute.org/gsea/msigdb/cards/GO_CELL_CYCLE_G2_M_PHASE_TRANSITION	79	0.417548	2.43885	0	4.58598e-05	PKMYT1;CDC25C;CEP70;BIRC5;AURKA;CDC25B;CDKN1A;CDK5RAP2;TUBB;AKAP8;AKAP9;HAUS3;CDK7;MELK;CEP78;DYNLL1;BORA;GADD45A;TERF1;PCNT;SKP1;PHLDA1;UBB;FOXM1;HAUS6;MAPRE1;CEP192;PPP2R1A;SSNA1;PCM1;CHEK2;HAUS8;WNT10B;TUBB4B;HAUS1;HMMR;NINL;CEP152;HAUS5;YWHAG;TPX2;CCNB2;CKAP5;OPTN;MASTL;ODF2;CHEK1;ACTR1A;HAUS7;CEP72;BTRC;BACH1;HAUS4;PAFAH1B1;PLK3;CENPJ;HSP90AA1;FGFR1OP;CDC25A;CDK14;PLK1;UBC;DCTN2;TUBA4A;CDK1;…
GO_RIBOSOME_ASSEMBLY	http://www.broadinstitute.org/gsea/msigdb/cards/GO_RIBOSOME_ASSEMBLY	25	0.574098	2.43562	0	5.62001e-05	RPL5;C1QBP;NPM1;MRTO4;DHX30;RRP7A;EIF2A;MRPL20;RPF2;RPL10;TSR1;RPS27L;RPF1;EIF6;PWP2;NIP7;PPAN;RPS19;RPSA;MRPS7;ABT1;MPV17L2;MRPL11;MRPS11;BRIX1
GO_METAPHASE_PLATE_CONGRESSION	http://www.broadinstitute.org/gsea/msigdb/cards/GO_METAPHASE_PLATE_CONGRESSION	27	0.577745	2.41462	0	6.6558e-05	CDC23;KIF22;RRS1;MLH1;CDCA5;CENPF;KPNB1;ZW10;PSRC1;GEM;CHMP2B;CDCA8;CHMP4B;CENPE;CCNB1;CHMP4C;VPS4A;KIFC1;PINX1;KIF2C;KIF14;CHMP1B;CEP55;KIF18A;FAM83D;CHMP1A;CHMP6
GO_PROTEIN_SUMOYLATION	http://www.broadinstitute.org/gsea/msigdb/cards/GO_PROTEIN_SUMOYLATION	57	0.449533	2.41249	0	6.57362e-05	MTA1;L3MBTL2;NUP43;TRIM28;INCENP;HDAC7;NFATC2IP;NUP93;HNRNPK;AURKB;PCNA;HNRNPC;NUP98;UBA2;STAG2;SAE1;SUMO2;MDM2;NUP50;NUP107;NUP153;POM121C;CETN2;TOP2A;TRPM4;IFIH1;NUP62;NUP35;SMC1A;NOP58;NUP54;AAAS;UBE2I;PCGF2;BIRC5;NUP160;RANGAP1;NUP210;PHC3;EGR2;STAG1;NUP205;NUP155;SENP5;CDCA8;TOP1;NUP188;TOP2B;NUP85;RPA1;NSMCE4A;BMI1;BLM;PARP1;CBX2;BRCA1;RAD21
GO_TRNA_PROCESSING	http://www.broadinstitute.org/gsea/msigdb/cards/GO_TRNA_PROCESSING	42	0.500856	2.40539	0	7.63734e-05	LSM6;TARBP1;POP1;FAM98B;SSB;KARS;FBL;PUS7;RPUSD3;MTO1;TRMT112;DUS3L;GTPBP3;TRMT6;CSTF2;RPUSD2;DUS4L;RPUSD4;TRMT5;GRSF1;FTSJ1;MOCS3;TRMT1;TSEN54;URM1;FDXACB1;NAT10;HSD17B10;ELAC2;TRMT61A;NSUN2;TRNT1;WDR4;DDX1;OSGEP;RPP14;TYW1;TP53RK;PUS7L;RPP40;CLP1;LAGE3
GO_MITOCHONDRIAL_TRANSMEMBRANE_TRANSPORT	http://www.broadinstitute.org/gsea/msigdb/cards/GO_MITOCHONDRIAL_TRANSMEMBRANE_TRANSPORT	28	0.569326	2.40321	0	7.54533e-05	HSP90AA1;TIMM50;ACACA;TIMM44;HSPA4;SLC25A20;ATP5F1;DNLZ;TIMM17B;CHCHD4;ATP5I;ATP5A1;ATP5J;ATP5C1;ATP5G3;ATP5G1;AFG3L2;ATP5B;ATP5L;TOMM40;TOMM20;TOMM7;MCU;SAMM50;TIMM17A;CPT1A;ATP5H;ATP5D
GO_BASE_EXCISION_REPAIR	http://www.broadinstitute.org/gsea/msigdb/cards/GO_BASE_EXCISION_REPAIR	21	0.605222	2.38868	0	0.000106743	HMGB1;NEIL3;POLQ;RECQL4;POLE;POLB;HUWE1;DNA2;PARP2;XPA;LIG1;RPA2;LIG3;POLG;RPA1;RPA3;UNG;POLD1;SMUG1;NEIL1;MPG
GO_MITOTIC_SPINDLE_ASSEMBLY	http://www.broadinstitute.org/gsea/msigdb/cards/GO_MITOTIC_SPINDLE_ASSEMBLY	20	0.604829	2.38714	0	0.000105488	KIF3B;TUBGCP5;BIRC5;KPNB1;AURKB;BIRC3;RHOA;KIF23;TUBGCP2;RACGAP1;CHEK2;KIFC1;XIAP;MYBL2;KIF4A;NEK2;KIF11;TUBGCP3;FLNA;TPX2
GO_MITOCHONDRIAL_RESPIRATORY_CHAIN_COMPLEX_I_BIOGENESIS	http://www.broadinstitute.org/gsea/msigdb/cards/GO_MITOCHONDRIAL_RESPIRATORY_CHAIN_COMPLEX_I_BIOGENESIS	30	0.53858	2.37348	0	0.000114152	BCS1L;ACAD9;NDUFB1;FOXRED1;NDUFB2;NDUFC2;NDUFA9;NDUFC1;NDUFA11;NDUFV3;NDUFS1;NDUFAB1;NDUFA6;NDUFV2;NDUFB7;NDUFAF4;ECSIT;NDUFA10;NDUFS3;NDUFA5;NDUFB9;NDUFB4;NDUFB10;NDUFA8;NDUFB11;NDUFB5;NDUFB3;NDUFS6;NDUFS8;NDUFB8
GO_POSITIVE_REGULATION_OF_CELL_CYCLE_PHASE_TRANSITION	http://www.broadinstitute.org/gsea/msigdb/cards/GO_POSITIVE_REGULATION_OF_CELL_CYCLE_PHASE_TRANSITION	29	0.557565	2.36813	0	0.000122382	CDC7;CYP1A1;CCND1;WNT10B;MDM2;TP63;ESPL1;MTBP;FBXO5;RCC2;APP;LSM11;DLGAP5;STXBP4;UBE2E2;RAD51C;DBF4B;CDCA5;UBE2C;CDC45;PLK1;TGFB1;FAM83D;NPM1;CDK4;SMARCD3;PBX1;BIRC5;CDC6
GO_CHROMOSOME_LOCALIZATION	http://www.broadinstitute.org/gsea/msigdb/cards/GO_CHROMOSOME_LOCALIZATION	34	0.519933	2.36516	0	0.000141557	UBE2B;CHMP6;TERF1;CHMP1A;FAM83D;CHMP1B;CEP55;KIF18A;KIF2C;KIF14;PINX1;VPS4A;KIFC1;CHMP4C;ACTR2;NUP98;CCNB1;CENPE;CHMP4B;GEM;CHMP2B;CDCA8;ZW10;PSRC1;CDCA5;CENPF;KPNB1;KATNB1;KIF22;CDC23;MLH1;DLGAP5;BIRC5;RRS1
GO_REGULATION_OF_CELL_CYCLE_PHASE_TRANSITION	http://www.broadinstitute.org/gsea/msigdb/cards/GO_REGULATION_OF_CELL_CYCLE_PHASE_TRANSITION	170	0.356842	2.35368	0	0.000160307	CDC27;BCL2;TERF1;RBL2;SKP1;BLM;BUB3;CDK4;ANAPC7;NPM1;GADD45A;TTK;PIM1;PSMD4;PBX1;PSMA3;ANLN;RBM38;CNOT8;RPS27L;PSME2;CDC25C;BIRC5;PSMC3;SIRT2;CDC5L;MUC1;PSMD7;TFDP1;MTBP;ANAPC1;WNT10B;TP63;PSMD5;PSMD12;CHEK2;RCC2;BTG2;ATP2B4;HUS1;DGKZ;SMARCA4;UBE2E2;PSMD8;PLK1;PLK3;UBE2C;DYNC1LI1;GTSE1;BUB1;CDC6;ZW10;PSME3;UBE2D1;PSMA2;PPP1R9B;BID;CDC20;RFWD3;CTC1;CDC7;PSMB5;PSMG2;PSMD2;PSMD14;DDB1;FBXO5;CDKN1B;K…
GO_MICROTUBULE_ORGANIZING_CENTER_ORGANIZATION	http://www.broadinstitute.org/gsea/msigdb/cards/GO_MICROTUBULE_ORGANIZING_CENTER_ORGANIZATION	44	0.478439	2.3506	0	0.000168908	HAUS3;PAFAH1B1;GADD45A;NPM1;HAUS4;TUBGCP3;CENPJ;PLK1;STIL;BRCA1;TUBGCP5;KIF3B;AURKA;WDR62;USP33;UXT;CEP72;HAUS7;SASS6;CDK5RAP2;CDK2;HAUS8;NEK2;GCC2;CTNNB1;PLK4;TUBE1;HAUS1;CETN2;HAUS5;CEP135;KIF11;CEP152;CKAP5;XRCC2;WDR43;HAUS6;CDK1;BBS4;CNTLN;TUBGCP2;CEP192;PCM1;CEP63
GO_RIBOSOMAL_SMALL_SUBUNIT_BIOGENESIS	http://www.broadinstitute.org/gsea/msigdb/cards/GO_RIBOSOMAL_SMALL_SUBUNIT_BIOGENESIS	30	0.533885	2.34552	0	0.000187903	ABT1;MRPS7;EMG1;MRPS11;NOL11;WDR3;HEATR1;RPS19;NOP14;RPSA;DCAF13;UTP6;NGDN;PWP2;NOM1;RRS1;UTP23;RPS27L;UTP20;NOB1;WDR46;RPS24;BYSL;FCF1;UTP3;RRP7A;NOC4L;TBL3;RRP36;LSM6
GO_REGULATION_OF_MRNA_SPLICING_VIA_SPLICEOSOME	http://www.broadinstitute.org/gsea/msigdb/cards/GO_REGULATION_OF_MRNA_SPLICING_VIA_SPLICEOSOME	34	0.494169	2.33523	0	0.000195694	SF3B4;RBMX;SRSF4;TRA2B;PRPF19;SNRNP70;MBNL2;ACIN1;HNRNPA2B1;RBM42;SRPK1;THRAP3;SRSF10;HNRNPK;DDX5;HSPA8;SRSF3;RBM8A;RBFOX2;RBM25;HNRNPL;SRSF7;SRSF2;DAZAP1;SAP18;SFSWAP;RBM10;PTBP1;RBM4;SNW1;C1QBP;RNPS1;SRSF6;U2AF2
GO_CYTOKINESIS	http://www.broadinstitute.org/gsea/msigdb/cards/GO_CYTOKINESIS	44	0.461576	2.32067	0	0.000250423	ANLN;DIAPH2;SON;CUL7;BIRC5;ACTR2;CHMP4B;MYH10;ECT2;IST1;NUSAP1;MYH9;CEP55;ZFYVE26;SNX33;CKAP2;RASA1;PRC1;NEK6;PLK1;STMN1;AURKB;INCENP;AHCTF1;CIT;ANK3;STAMBP;SNX18;BCL2L1;NEK7;RACGAP1;USP8;KIF20A;BBS4;RHOA;LZTS2;KIF23;ESPL1;ARL3;KIF4A;DAPK3;SNX9;KIF13A;RHOB
GO_SPLICEOSOMAL_COMPLEX_ASSEMBLY	http://www.broadinstitute.org/gsea/msigdb/cards/GO_SPLICEOSOMAL_COMPLEX_ASSEMBLY	25	0.560532	2.31487	0	0.000257437	DDX23;SETX;USP39;SNRPD1;SNRPG;DDX39B;GEMIN6;SNRPD2;SFSWAP;SRSF6;SNRPD3;LSM4;SMN1;SNRNP200;SRSF5;PRPF19;SRSF1;SF3A3;SNRPE;SF1;SNRPC;DDX1;SF3B1;SRSF10;SF3A2
GO_REGULATION_OF_SISTER_CHROMATID_SEGREGATION	http://www.broadinstitute.org/gsea/msigdb/cards/GO_REGULATION_OF_SISTER_CHROMATID_SEGREGATION	34	0.502437	2.31474	0	0.000254727	CCNB1;CDC23;DLGAP5;USP44;CENPF;CDCA5;PSMG2;CDC26;BUB1B;CTNNB1;FBXO5;H2AFY;ESPL1;CSNK2A2;MAD2L2;ATRX;CENPE;DUSP1;LCMT1;MAD2L1;ZW10;CDC6;DYNC1LI1;UBE2C;TERF1;NEK6;CDC27;PLK1;PTTG1;TTK;BUB1;BUB3;SFPQ;TNKS
GO_ELECTRON_TRANSPORT_CHAIN	http://www.broadinstitute.org/gsea/msigdb/cards/GO_ELECTRON_TRANSPORT_CHAIN	41	0.472657	2.3143	0	0.000252074	NDUFC1;NDUFA11;COX6A1;NDUFA9;NDUFA6;NDUFS1;SLC25A13;ETFDH;NDUFV3;PINK1;NDUFA4;NDUFA10;NDUFS6;NDUFB5;NDUFB3;NDUFB10;NDUFB11;NDUFS3;NDUFB9;ETFA;UQCR10;NDUFB2;NDUFC2;NDUFB1;NDUFAB1;SLC25A12;MYBBP1A;DLD;COX7C;NDUFV2;NDUFB7;SDHA;CYCS;COX10;UQCRB;NDUFB8;NDUFS8;NDUFA8;ETFB;NDUFA5;NDUFB4
GO_REGULATION_OF_CELL_CYCLE_PROCESS	http://www.broadinstitute.org/gsea/msigdb/cards/GO_REGULATION_OF_CELL_CYCLE_PROCESS	271	0.322863	2.31001	0	0.00027773	ATF5;CALM1;PSMD11;CDC26;CETN2;CYP1A1;H2AFY;PSMB2;PLK4;GIGYF2;PSMC1;CDK2;XPO1;PSMA1;RPA2;CCNB1;PSMC2;ECD;USP44;RBM14;STXBP4;FBXO31;CASP2;PKHD1;TPRA1;PRMT1;CDC45;FAM83D;RPRD1B;CNOT6L;LCMT1;CSNK2A2;MAD2L2;AKT1;PTPN6;TPX2;CDC42;FOXO4;EGFR;PRPF40A;ESPL1;TCF3;PSMB6;BMP4;FBXW7;MDM2;LEF1;TRIM37;PSME1;BUB1B;PSMD10;E2F1;PPP2R1A;CALR;PSME4;CDCA5;ADAM17;DBF4B;PSMD1;CDC23;FANCI;PSMD6;CCNB3;BORA;CTDSP2;EREG;CD…
GO_RNA_LOCALIZATION	http://www.broadinstitute.org/gsea/msigdb/cards/GO_RNA_LOCALIZATION	103	0.380135	2.3084	0	0.000274896	UPF1;UPF3B;NUP155;CHTOP;RPSA;SLBP;RBM8A;NUP160;TOMM20;U2AF1;MAGOHB;AAAS;EXOSC10;FYTTD1;POLR2D;KHSRP;TNKS;RNPS1;SRSF6;THOC1;PNPT1;MVP;PRPF31;CPSF3;PRPF18;NUP98;IGF2BP3;SEC13;NOL6;CDC40;SRSF3;MYO1C;AHCTF1;XPO5;SRSF7;SRSF2;NUP54;NOP58;NCBP1;NUP62;TSC1;IWS1;NUP35;ALKBH5;ZC3H11A;SUPT6H;NCBP2;SMG1;NXT2;MCM3AP;XPO1;SRSF5;EIF4A3;CPSF2;TCP1;NUP188;CCT2;ATR;SRSF10;NUP205;NUP210;ATXN2;HNRNPA2B1;PIH1D1;XPO7;…
GO_CELLULAR_MACROMOLECULAR_COMPLEX_ASSEMBLY	http://www.broadinstitute.org/gsea/msigdb/cards/GO_CELLULAR_MACROMOLECULAR_COMPLEX_ASSEMBLY	281	0.318884	2.28902	0	0.000325798	SF3A3;PIH1D1;RPS27L;RPF1;PSMG1;NAA60;ATRX;LSM3;DNAJC28;HJURP;CADPS;BRIX1;PSMD4;CENPA;NPM1;DHX30;NDUFA5;PRPF3;PTK2;PSMG4;ASF1B;SMN1;RPL5;MIS18BP1;NDUFS3;UBE2S;NUP153;RPF2;JAK2;CENPO;SOX9;NDUFAB1;TOMM20;ADRM1;TMEM33;CENPI;SF3B1;EIF3H;CRYAB;LONP1;MRPL11;UQCR10;BCS1L;NDUFB8;TPPP3;NDUFB4;HNF1B;GRB7;CHAF1B;PSMD8;UQCRB;NDUFA6;KPNB1;UBE2K;CENPK;CENPT;VIL1;NDUFA9;PRPF18;NDUFB5;SFSWAP;MRTO4;NDUFB10;DDB1;KI…
GO_CELLULAR_RESPONSE_TO_DNA_DAMAGE_STIMULUS	http://www.broadinstitute.org/gsea/msigdb/cards/GO_CELLULAR_RESPONSE_TO_DNA_DAMAGE_STIMULUS	311	0.316772	2.28391	0	0.000331356	UBA7;POLR2D;UBE2B;PARP1;CENPJ;POLR2G;DTL;FANCD2;E2F4;POLR2H;POLI;TCEA1;RAD54L;PRPF19;GINS2;TP73;RAD9A;SOX4;SMC1A;CCND1;YAP1;POLR2K;UNG;COPS8;MOAP1;WDR33;TAOK3;UBC;NEK6;WRNIP1;AEN;RAD21;UBB;UBE2V2;POLD1;POLD2;UHRF1;UBE2N;ZFYVE26;USP1;CNOT4;PTPN11;ATR;BAZ1B;ASCC2;DDX1;AURKA;POLA1;RAD51D;UBE2V1;NEIL1;CLSPN;HMGB2;BARD1;CHCHD6;UBE2T;REV1;MAPKAPK2;PCNA;FOXO1;PPP2R5C;SETD2;RAD51C;APLF;ERCC3;HMOX1;RAD54B…
GO_TERMINATION_OF_RNA_POLYMERASE_II_TRANSCRIPTION	http://www.broadinstitute.org/gsea/msigdb/cards/GO_TERMINATION_OF_RNA_POLYMERASE_II_TRANSCRIPTION	38	0.483281	2.27488	0	0.00033671	CSTF2;CPSF7;SLBP;SRSF3;SNRPE;RBM8A;CSTF1;FIP1L1;U2AF1;SRSF1;SRSF5;EIF4A3;CPSF3;CPSF2;LSM11;TTF2;UPF3B;PAPOLA;CDC40;CHTOP;SRSF4;CLP1;SNRPF;NCBP2;SNRPD3;RNPS1;SRSF6;THOC1;U2AF2;CSTF3;DDX39B;SRSF7;SRSF2;DDX39A;SNRPG;NCBP1;SETX;ZC3H11A
GO_RNA_3_END_PROCESSING	http://www.broadinstitute.org/gsea/msigdb/cards/GO_RNA_3_END_PROCESSING	51	0.437978	2.27346	0	0.000333409	SRSF4;CDC40;PAPOLA;LSM11;APP;GRSF1;CPSF3;SRSF1;FIP1L1;EXOSC8;WDR33;SRSF3;PABPC1;CSTF2T;CSTF2;CPSF7;ZC3H11A;FBL;NCBP1;SYMPK;ZCCHC11;EXOSC2;DDX39A;SRSF7;SRSF2;NCBP2;CLP1;RPSA;CPSF6;EXOSC6;CHTOP;UPF3B;DKC1;EIF4A3;CPSF2;SRSF5;TRNT1;CSTF1;U2AF1;RBM8A;SLBP;PAPOLG;POLR2D;ELAC2;DDX39B;CSTF3;PNPT1;THOC1;U2AF2;RNPS1;SRSF6
GO_SPINDLE_ASSEMBLY	http://www.broadinstitute.org/gsea/msigdb/cards/GO_SPINDLE_ASSEMBLY	41	0.472282	2.26349	0	0.000398548	CEP63;XIAP;CHEK2;ASPM;TUBGCP2;CEP192;RACGAP1;NEK7;KIF23;RHOA;LZTS2;AURKB;HAUS6;KPNB1;MLH1;FLNA;TPX2;HAUS5;KIF11;RCC1;HAUS1;FBXO5;NEK2;HAUS8;KIF4A;MYBL2;KIFC1;HAUS7;TUBB;BIRC3;TUBGCP5;KIF3B;BIRC5;AURKA;NEK6;TUBGCP3;TNKS;STARD9;CHD4;HAUS4;HAUS3
GO_REGULATION_OF_CENTROSOME_CYCLE	http://www.broadinstitute.org/gsea/msigdb/cards/GO_REGULATION_OF_CENTROSOME_CYCLE	24	0.547072	2.25016	0	0.000428272	CDK5RAP2;CHMP4C;TMEM67;CCNF;CHMP4B;CHMP2B;CHEK1;CEP85;AURKA;RBM14;ATF5;BRCA1;CHORDC1;CHMP1A;CENPJ;PKHD1;KIF11;PLK4;RANBP1;NPM1;NEK2;CHMP1B;XPO1;TRIM37
GO_CELLULAR_RESPIRATION	http://www.broadinstitute.org/gsea/msigdb/cards/GO_CELLULAR_RESPIRATION	65	0.40166	2.24626	0	0.000432777	NDUFB1;UQCR10;NDUFB2;MYBBP1A;CAT;DLD;COX7C;SLC25A12;DHTKD1;NDUFAB1;COX10;UQCRB;NDUFV2;NDUFB7;CS;DLST;NDUFB4;ACO1;NDUFA8;NDUFB8;COX6A1;NDUFA9;NDUFA11;NDUFC1;SLC25A13;BLOC1S1;ETFDH;PDHA1;NDUFA6;NDUFA4;NDUFB9;NDUFB10;NDUFB5;NDUFB3;SUCLG1;NDUFC2;SUCLA2;DLAT;ETFA;MDH2;TBRG4;CYCS;IDH1;SDHA;IDH3A;PDHB;NDUFA5;ETFB;SUCLG2;NDUFS8;NDUFV3;ACO2;NDUFS1;FH;MTFR1;IDH2;NDUFA10;PINK1;NNT;NDUFS3;FASTKD5;NDUFB11;NDU…
GO_NUCLEAR_EXPORT	http://www.broadinstitute.org/gsea/msigdb/cards/GO_NUCLEAR_EXPORT	85	0.380681	2.24499	0	0.000428695	NUTF2;DDX19A;MALT1;HNRNPA1;LZTS2;SRSF4;NUP43;XPO6;PHAX;CALR;NXF1;EIF4E;NUP93;SRSF1;FIP1L1;NUP62CL;DDX39A;POM121C;NUP153;NUP107;STRADB;NXT1;AKAP13;RANBP1;NUP50;DUSP16;EIF5A;EIF4A3;CPSF2;SRSF5;NUP188;NUP210;NUP205;SRSF10;RRS1;HNRNPA2B1;SMURF1;AGFG1;XPO7;U2AF2;RAN;DDX39B;XPOT;TGFB1;ENY2;CSE1L;NUP85;NUP98;CPSF3;CDC40;NOL6;SRSF3;XPO5;NCBP1;NUP54;SRSF7;SRSF2;ZC3H11A;ALKBH5;TSC1;NUP35;NUP62;SMG1;NCBP2;X…
GO_NEGATIVE_REGULATION_OF_CHROMOSOME_SEGREGATION	http://www.broadinstitute.org/gsea/msigdb/cards/GO_NEGATIVE_REGULATION_OF_CHROMOSOME_SEGREGATION	16	0.604222	2.24142	0	0.000458352	MAD2L1;PLK1;PTTG1;TERF1;ATRX;MAD2L2;CSNK2A2;PSMG2;ESPL1;ZW10;TNKS;CENPF;BUB3;BUB1;TTK;BUB1B
GO_REGULATION_OF_CELLULAR_AMINO_ACID_METABOLIC_PROCESS	http://www.broadinstitute.org/gsea/msigdb/cards/GO_REGULATION_OF_CELLULAR_AMINO_ACID_METABOLIC_PROCESS	42	0.449381	2.23443	0	0.000502988	PSMD6;PSMB1;PSMB3;PSMD8;OAZ2;PARK7;PSMA5;PSMA3;PSMD4;PSMC5;PSME2;PSMA4;PSMA2;PSMA7;OAZ1;PSME3;PSMB7;PSMC4;PSMB5;AZIN1;PSMC3;PSMD11;PSMC1;PSMD5;PSMD10;PSME1;PSMD14;PSMB2;PSMD2;PSMD7;PSMB6;PSMD3;PSMD13;PSMF1;PSMC2;PSMA1;ODC1;PSMD12;PSMD1;ATP2B4;PSME4;PSMB4
GO_MEMBRANE_DISASSEMBLY	http://www.broadinstitute.org/gsea/msigdb/cards/GO_MEMBRANE_DISASSEMBLY	28	0.517556	2.22952	0	0.000522167	AAAS;NUP160;NUP43;NUP210;NUP93;NUP205;CDK1;NUP155;LMNA;NUP188;CCNB1;NUP98;PRKCA;NUP85;PAFAH1B1;NUP50;VRK1;LPIN1;POM121C;NUP153;NUP107;NUP35;NUP62;PLK1;NEK6;NUP54;BANF1;CCNB2
GO_REGULATION_OF_DNA_DEPENDENT_DNA_REPLICATION	http://www.broadinstitute.org/gsea/msigdb/cards/GO_REGULATION_OF_DNA_DEPENDENT_DNA_REPLICATION	22	0.572783	2.22771	0	0.00051742	ATRX;RFC4;CHTF18;LIG3;RFC2;CHEK2;STAG2;RFC5;DBF4B;DSCC1;CDC7;CDT1;TERF1;FBXO18;E2F8;WRNIP1;SMC1A;CDK2;RFC3;BLM;FBXW7;BMP4
GO_MICROTUBULE_BASED_PROCESS	http://www.broadinstitute.org/gsea/msigdb/cards/GO_MICROTUBULE_BASED_PROCESS	211	0.32781	2.21777	0	0.000600882	KATNB1;AURKB;LZTS2;BBS4;DAG1;NEK7;PCM1;KIF9;CHEK2;TUBB4B;AP3S2;HAUS8;DYNLT1;RANBP1;KIF11;HAUS5;RAB6A;HAUS3;CENPA;TTK;DYNLL1;MYH9;NPM1;RAN;PTK2;CLTA;RFX3;WDR43;SPC25;WDR19;DLGAP5;KPNB1;CDK1;RHOA;LMNA;SPRY2;TUBA1B;XIAP;MYBL2;AP2M1;KIF3C;KIF14;NEK2;KIF13A;CEP135;CAMSAP2;ICK;KIF5B;SUN2;OPA1;RAB21;CRYAB;IFT74;CEP72;UXT;TPPP3;PAFAH1B1;DYNC1LI1;KIF21A;PLK3;STIL;MLH1;KIF18B;LRPPRC;FIGN;PPP2R1A;MAP1S;KIF4…
GO_NEGATIVE_REGULATION_OF_ORGANELLE_ORGANIZATION	http://www.broadinstitute.org/gsea/msigdb/cards/GO_NEGATIVE_REGULATION_OF_ORGANELLE_ORGANIZATION	175	0.32769	2.20656	0	0.000650039	KIF11;HAUS5;GPX1;PPP1R9A;AVIL;FLNA;HAUS8;RANBP1;MTBP;EML2;TRIM9;BBS4;HNRNPA1;LZTS2;NEK7;SLC25A5;FLCN;TUBGCP2;CHEK2;BCL2L1;TOM1L2;DNMT1;KATNB1;AURKB;PCNT;SWAP70;PARL;NAT10;TERF1;BRCA1;HAUS3;RTEL1;TTK;BUB3;NPM1;MYH9;AURKAIP1;RAN;ATRX;CCNF;SGK1;TMEM67;PPFIA1;NDC80;BIRC5;PIH1D1;MAP6D1;PSMG2;SUPT6H;MYBL2;NEK2;FBXO5;EZR;RHOA;LMNA;ASPM;VIL1;XIAP;SPC25;OTUB1;KPNB1;PHF2;CLIP3;KDM1A;STIL;HDAC6;PLK1;PTTG1;G…
GO_MATURATION_OF_SSU_RRNA	http://www.broadinstitute.org/gsea/msigdb/cards/GO_MATURATION_OF_SSU_RRNA	26	0.527617	2.20606	0	0.000644286	RRS1;UTP23;UTP6;NGDN;PWP2;RPS19;HEATR1;RPSA;NOP14;DCAF13;ABT1;MRPS11;EMG1;NOL11;WDR3;RRP36;LSM6;UTP3;FCF1;TBL3;NOC4L;RPS24;WDR46;BYSL;UTP20;NOB1
GO_TRNA_TRANSPORT	http://www.broadinstitute.org/gsea/msigdb/cards/GO_TRNA_TRANSPORT	21	0.540949	2.20195	0	0.000654039	TOMM20;NUP160;AAAS;NUP205;NUP93;NUP43;NUP210;NUP188;NOL6;NUP155;NUP98;NUP85;XPOT;RAN;NUP50;NUP35;NUP62;NUP153;POM121C;NUP107;NUP54
GO_CYTOSKELETON_DEPENDENT_CYTOKINESIS	http://www.broadinstitute.org/gsea/msigdb/cards/GO_CYTOSKELETON_DEPENDENT_CYTOKINESIS	24	0.533673	2.19789	0	0.000678872	ANLN;AURKB;ANK3;CUL7;STAMBP;SNX18;ACTR2;CHMP4B;USP8;RACGAP1;KIF20A;RHOA;BBS4;KIF23;MYH10;NUSAP1;CEP55;KIF4A;SNX33;CKAP2;RASA1;PLK1;SNX9;STMN1
GO_RIBOSOMAL_LARGE_SUBUNIT_BIOGENESIS	http://www.broadinstitute.org/gsea/msigdb/cards/GO_RIBOSOMAL_LARGE_SUBUNIT_BIOGENESIS	24	0.541087	2.19595	0	0.000673019	PPAN;RPL7L1;BRIX1;ORAOV1;EBNA1BP2;FTSJ3;MRPL11;NOP16;BOP1;NOC2L;RRS1;WDR55;NOL9;WDR74;PES1;EIF6;RPL7;RPF1;RPL10;RPF2;RPL5;MRPL20;DHX30;MRTO4
GO_MITOTIC_CELL_CYCLE_CHECKPOINT	http://www.broadinstitute.org/gsea/msigdb/cards/GO_MITOTIC_CELL_CYCLE_CHECKPOINT	73	0.386012	2.19076	0	0.000719766	ZW10;SOX4;ZWINT;RAD9A;TP73;MAD2L2;CSNK2A2;BUB1;GTSE1;CNOT6L;E2F4;CASP2;FBXO31;PLK1;PLK3;CENPJ;PRMT1;TAOK3;CDK1;CNOT1;CENPF;UBC;RPA2;CCNB1;CCNA2;CDKN1B;NAE1;GIGYF2;CDK2;CCND1;RFWD3;SMC1A;TOP2A;PSMG2;KNTC1;CNOT8;RBM38;TRIAP1;RPS27L;AURKA;CDC25C;CNOT4;TOP2B;MAD2L1;CDKN1A;BLM;GADD45A;NPM1;BUB3;HRAS;TTK;TGFB1;UBB;ZWILCH;FANCI;TERF1;RBL2;PPP2R5C;DGKZ;HUS1;BCL2L1;E2F1;CHEK2;BTG2;PCNA;PRCC;TFDP1;MDM2;BUB…
GO_REGULATION_OF_CELLULAR_AMINE_METABOLIC_PROCESS	http://www.broadinstitute.org/gsea/msigdb/cards/GO_REGULATION_OF_CELLULAR_AMINE_METABOLIC_PROCESS	44	0.443042	2.18706	0	0.000780819	PSMA5;PSMD4;PSMA3;PSME2;PSMC5;PSMA4;PSME3;OAZ1;PSMA7;PSMA2;PSMD6;PSMB1;PSMD8;PSMB3;OAZ2;PARK7;PSMD13;PSMC2;PSMF1;PSMA1;PSMD12;ACSL3;ODC1;PSMD1;PSMB4;PSME4;ATP2B4;PSMC4;PSMB7;PSMB5;AZIN1;PSMC3;PSMD11;PSMC1;PSME1;PSMD5;PSMD10;PSMD7;PSMD2;PSMB2;PSMD14;LPCAT1;PSMD3;PSMB6
GO_DNA_DAMAGE_RESPONSE_DETECTION_OF_DNA_DAMAGE	http://www.broadinstitute.org/gsea/msigdb/cards/GO_DNA_DAMAGE_RESPONSE_DETECTION_OF_DNA_DAMAGE	26	0.51831	2.18288	0.00546448	0.000811573	UBE2B;UBB;POLD3;PARP1;POLD2;POLD1;RAD18;DDB1;DTL;RPA3;POLD4;RBX1;RPA1;RFC3;RFC2;USP1;RPA2;MRPS11;RFC1;MRPS26;RFC4;PCNA;DNAJA1;SOX4;UBC;RFC5
GO_REGULATION_OF_CYCLIN_DEPENDENT_PROTEIN_KINASE_ACTIVITY	http://www.broadinstitute.org/gsea/msigdb/cards/GO_REGULATION_OF_CYCLIN_DEPENDENT_PROTEIN_KINASE_ACTIVITY	42	0.439229	2.17673	0	0.00085577	PSMD10;CDKN3;SRC;CDKN1B;CCND3;CCNL1;EGFR;CAMK2N1;CCND1;CDKN2C;ADAM17;CDC37;CCNA2;CCNC;CKS2;BCCIP;GTPBP4;TNFAIP3;CCNE2;CDK7;PIM1;GADD45A;CCNB3;BLM;CKS1B;CDC25A;DIRAS3;UBE2C;HSPA2;PLK1;FBXO31;CDC25C;PKMYT1;CCNL2;AKT1;CDC6;PSRC1;HERC5;MAPRE3;HEXIM1;CDKN1A;CCNT2
GO_NUCLEOTIDE_EXCISION_REPAIR_DNA_GAP_FILLING	http://www.broadinstitute.org/gsea/msigdb/cards/GO_NUCLEOTIDE_EXCISION_REPAIR_DNA_GAP_FILLING	20	0.551154	2.16276	0	0.00105466	RFC5;RFC3;LIG4;RPA1;UBC;POLD4;RPA3;POLE;POLD1;PCNA;RFC4;POLB;POLD2;POLD3;RFC1;LIG1;UBB;RPA2;RFC2;LIG3
GO_REGULATION_OF_CHROMOSOME_ORGANIZATION	http://www.broadinstitute.org/gsea/msigdb/cards/GO_REGULATION_OF_CHROMOSOME_ORGANIZATION	122	0.342154	2.14631	0	0.00127097	CTC1;TLK2;SLX1A;SUPT6H;PSMG2;SMAD4;NEK2;FBXO5;CCT7;PHF2;OTUB1;MAPK3;DLGAP5;LIG4;MAPKAPK5;PLK1;PTTG1;UBE2C;KDM1A;DYNC1LI1;ATAD2;PHF19;BUB1;CTR9;PRKD2;PKIB;HDAC5;WDR61;BCOR;CCT3;CDC6;ZW10;CHEK1;CTBP1;MUC1;CTNNB1;CCT4;SREBF1;FLCN;NEK7;WBP2;HNRNPA1;AURKB;TRIM28;CCT6A;WRAP53;DNMT1;CCT5;BRCA1;CDC27;NAT10;TERF1;BCL6;PAXIP1;SNW1;SFPQ;BUB3;RTEL1;TTK;AKAP8;TCP1;MYC;ATRX;PIH1D1;IWS1;CDC26;VEGFA;TET1;TADA2B;…
GO_NUCLEOTIDE_EXCISION_REPAIR	http://www.broadinstitute.org/gsea/msigdb/cards/GO_NUCLEOTIDE_EXCISION_REPAIR	61	0.393471	2.14631	0	0.00126064	UBE2N;TCEA1;RPA1;RBX1;POLR2E;CDK7;RFC3;POLR2H;UBB;COPS5;POLR2D;POLR2B;POLR2G;HMGN1;POLD2;PARP1;POLD1;POLR2A;POLR2F;UBE2V2;RFC5;UBE2I;SLX4;COPS7A;RFC2;PRPF19;LIG3;CHD1L;COPS2;USP7;RFC1;POLR2L;POLB;COPS6;POLR2K;RAD23B;RPA3;DDB1;SUMO2;COPS8;POLD4;GPS1;NEIL1;RAD51D;POLD3;COPS3;CETN2;POLE;ATXN3;HUS1;UBC;NEIL3;ERCC3;LIG4;RPA2;LIG1;XPA;PCNA;RNF111;COPS4;RFC4
GO_REGULATION_OF_DNA_REPAIR	http://www.broadinstitute.org/gsea/msigdb/cards/GO_REGULATION_OF_DNA_REPAIR	26	0.518321	2.14521	0	0.00126538	RAD51AP1;USP1;CHEK1;POLH;POLQ;HMGB1;DEK;BRCA1;KDM1A;UBE2V2;RAD51;UBE2N;PRKCG;RTEL1;RPA2;PCNA;FIGNL1;OTUB1;TRIM28;FIGN;FOXM1;UBE2V1;EGFR;TMEM161A;FBXO18;PPP4C
GO_NUCLEAR_ENVELOPE_ORGANIZATION	http://www.broadinstitute.org/gsea/msigdb/cards/GO_NUCLEAR_ENVELOPE_ORGANIZATION	41	0.44892	2.13458	0	0.00137519	NEK6;PLK1;LPIN1;PAFAH1B1;DMPK;NUP85;PRKCA;NUP155;NUP188;CHMP4B;NSFL1C;NUP210;TOR1AIP2;NUP205;SUN2;AAAS;NUP160;PPP2CA;NUP54;SYNE2;CCNB2;BANF1;NUP107;TOR1B;POM121C;NUP153;NUP62;NUP35;NUP50;VRK1;NUP98;CCNB1;PPP2R1A;LMNA;ANKLE2;ZMPSTE24;REEP4;NUP43;CDK1;TMEM170A;NUP93
GO_CENTROSOME_CYCLE	http://www.broadinstitute.org/gsea/msigdb/cards/GO_CENTROSOME_CYCLE	27	0.487805	2.13056	0	0.00141333	CEP72;CDK5RAP2;SASS6;CEP63;USP33;WDR62;TUBGCP2;CEP192;CDK1;TUBGCP5;KIF3B;AURKA;STIL;BRCA1;CEP152;KIF11;CEP135;CETN2;CENPJ;TUBGCP3;NEK2;CTNNB1;NPM1;GADD45A;TUBE1;PLK4;CDK2
GO_REGULATION_OF_PROTEIN_UBIQUITINATION_INVOLVED_IN_UBIQUITIN_DEPENDENT_PROTEIN_CATABOLIC_PROCESS	http://www.broadinstitute.org/gsea/msigdb/cards/GO_REGULATION_OF_PROTEIN_UBIQUITINATION_INVOLVED_IN_UBIQUITIN_DEPENDENT_PROTEIN_CATABOLIC_PROCESS	63	0.381811	2.12623	0	0.00145057	PSMA1;PSMD12;CCNB1;PSMD13;PSMF1;PSMC2;PSME4;PSMB4;CDK1;PSMD1;UBC;CDC16;CDC23;CDC20;PSMC3;PTK2B;PSMD11;CDC26;PSMB7;PSMC4;PSMB5;PSMD14;PSMB2;PSMD7;PSMD2;FBXW7;FBXO5;PSMB6;PSMD3;ANAPC1;PSMC1;PSMD5;BUB1B;PSMD10;PSME1;BTRC;PSMA3;MAD2L1;PSMD4;PSMA5;PSEN1;PSMA2;PSMA7;UBE2D1;PSME3;UBE3A;PSMC5;PSME2;PSMA4;CLU;UBB;PSMB1;PLK1;CDC27;PSMB3;SMURF1;PSMD8;UBE2C;PTK2;SKP1;PSMD6;ANAPC7;BUB3
GO_NUCLEOSIDE_TRIPHOSPHATE_METABOLIC_PROCESS	http://www.broadinstitute.org/gsea/msigdb/cards/GO_NUCLEOSIDE_TRIPHOSPHATE_METABOLIC_PROCESS	92	0.356473	2.1236	0	0.0014527	UCKL1;ATP5G3;NDUFS3;PFKFB1;OLA1;NDUFB11;DTYMK;NDUFS6;CTPS2;PGK1;VCP;NDUFA10;PFKP;ATP5D;NDUFV3;FIGNL1;HSPA8;NDUFS1;NME1;ENO2;ENO1;MOCS3;NDUFA5;ATP5A1;ATP5J;NDUFS8;NME3;TGFB1;CYCS;ATP5F1;PFKFB3;ALDOA;ATP6V1A;CAD;PGAM1;SUCLG1;HK1;NDUFC2;ENPP1;ATP5G1;NDUFB9;DUT;AMPD3;ATP5C1;NDUFB10;ATP5I;NDUFB3;NDUFB5;AMPD2;AK2;DCTPP1;ATP6V0A2;NDUFA4;HKDC1;ATP5H;GAPDH;SLC25A13;PGM1;NDUFA6;TYMS;UCK2;NDUFA9;COX6A1;PFKF…
GO_POSITIVE_REGULATION_OF_LIGASE_ACTIVITY	http://www.broadinstitute.org/gsea/msigdb/cards/GO_POSITIVE_REGULATION_OF_LIGASE_ACTIVITY	71	0.385329	2.11807	0	0.00154408	PIN1;ANAPC7;BUB3;UBE2N;BMI1;SKP1;MID1IP1;ARRDC4;PSMD6;UBE2C;ARRDC3;PLK1;DCUN1D5;CDC27;PSMB3;PSMD8;UBB;PSMB1;PSMA4;PSMC5;PSME2;UBE2L3;PSMA2;PSMA7;UBE2D1;PSME3;MASTL;PSMA5;BTRC;MAD2L1;PSMA3;PSMD4;PSMD5;PSMD10;BUB1B;PSME1;PSMC1;ANAPC1;FBXW7;FBXO5;PSMB6;PSMD3;PSMD14;PSMB2;PSMD7;PSMD2;UBE2S;PSMB5;STUB1;PINK1;CDC26;PSMB7;PSMC4;PSMD11;TRIB3;CDC20;PSMC3;CDC16;CDC23;PSMD1;UBC;GCLM;PSME4;PSMB4;CDK1;PSMF1;P…
GO_REGULATION_OF_MITOTIC_CELL_CYCLE	http://www.broadinstitute.org/gsea/msigdb/cards/GO_REGULATION_OF_MITOTIC_CELL_CYCLE	235	0.306916	2.11748	0	0.00153907	DAPK3;TP63;PSMD5;WNT10B;ANAPC1;TFDP1;CTNNB1;CAV2;RANBP1;MTBP;PSMD7;KIF11;MUC1;CHMP1A;SIRT2;PSMC3;TOM1L2;UBE2E2;FOXA1;HUS1;SMARCA4;DGKZ;NEK7;HECA;RCC2;BTG2;PSMD12;INSR;CHEK2;SAE1;BCL2L1;PIM1;TTK;CDK4;BUB3;GADD45A;NPM1;ANAPC7;AURKAIP1;BLM;RBL2;SKP1;TERF1;BCL2;CDC27;ZWILCH;SLC9A3R1;CDC25C;BIRC5;PSME2;RPS27L;CEP85;CNOT8;ANLN;RBM38;TIMP2;ATRX;CUL9;CHMP4C;PBX1;PSMD4;PSMA3;USP22;KIF14;FBXO5;CDKN1B;NEK2;…
GO_AMINO_ACID_ACTIVATION	http://www.broadinstitute.org/gsea/msigdb/cards/GO_AMINO_ACID_ACTIVATION	24	0.515902	2.1087	0	0.00164995	FARSA;LARS;AARSD1;EPRS;NARS;FDXACB1;KARS;EEF1E1;MARS;GATC;AIMP2;HARS;QRSL1;IARS2;VARS;PPA1;RARS;CARS2;LARS2;PPA2;QARS;IARS;FARSB;WARS
GO_MITOTIC_CYTOKINESIS	http://www.broadinstitute.org/gsea/msigdb/cards/GO_MITOTIC_CYTOKINESIS	22	0.527672	2.10862	0	0.00163745	ANLN;CEP55;ANK3;NUSAP1;CUL7;KIF4A;SNX18;STAMBP;RASA1;CKAP2;SNX33;PLK1;STMN1;KIF20A;USP8;RACGAP1;SNX9;CHMP4B;MYH10;RHOA;BBS4;KIF23
GO_NUCLEIC_ACID_PHOSPHODIESTER_BOND_HYDROLYSIS	http://www.broadinstitute.org/gsea/msigdb/cards/GO_NUCLEIC_ACID_PHOSPHODIESTER_BOND_HYDROLYSIS	100	0.34083	2.10433	0	0.0016716	ERCC3;N4BP2;NOL9;APLF;REXO2;CSTF2;RNASEH2B;PCNA;XPA;ABT1;G3BP1;RPA3;RNASET2;HMGB2;EXOSC2;RRS1;CSTF1;POLA1;DDX1;ENPP1;BOP1;CHD1L;PELO;POLD1;DGCR8;POLD2;AEN;UBB;UBC;WDR33;TATDN2;ZC3H12C;NOP14;EME1;RFC4;CPSF3;RPA2;PPP1R8;FBXO18;RAD9A;DICER1;ISG20L2;RPSA;RPP40;RPP14;CNOT6L;CSTF3;RBX1;ENDOD1;FANCM;PARP1;EXOSC10;PDE12;RNASEH2A;CSTF2T;DCPS;DNA2;ERN1;KPNA1;POLD4;RNASE4;ZC3H12A;DROSHA;POLD3;UTP20;TOE1;RFC…
GO_MATURATION_OF_SSU_RRNA_FROM_TRICISTRONIC_RRNA_TRANSCRIPT_SSU_RRNA_5_8S_RRNA_LSU_RRNA_	http://www.broadinstitute.org/gsea/msigdb/cards/GO_MATURATION_OF_SSU_RRNA_FROM_TRICISTRONIC_RRNA_TRANSCRIPT_SSU_RRNA_5_8S_RRNA_LSU_RRNA_	23	0.509105	2.09874	0	0.00176475	UTP3;FCF1;TBL3;NOC4L;RRP36;UTP20;BYSL;WDR46;RPS24;NGDN;UTP6;PWP2;RRS1;UTP23;EMG1;MRPS11;ABT1;WDR3;NOP14;RPSA;HEATR1;RPS19;DCAF13
GO_SPLICEOSOMAL_SNRNP_ASSEMBLY	http://www.broadinstitute.org/gsea/msigdb/cards/GO_SPLICEOSOMAL_SNRNP_ASSEMBLY	23	0.511846	2.09581	0	0.0018042	PRPF3;PRMT7;SNRPD1;SNRPG;PRMT5;GEMIN6;PRPF31;WDR77;SNRPD2;SNRPD3;LSM4;SNRPF;USP4;CLNS1A;STRAP;SMN1;GEMIN4;PRPF19;RBM22;CD2BP2;SNRPC;SRSF10;SNRPE
GO_PURINE_NUCLEOSIDE_BIOSYNTHETIC_PROCESS	http://www.broadinstitute.org/gsea/msigdb/cards/GO_PURINE_NUCLEOSIDE_BIOSYNTHETIC_PROCESS	35	0.454585	2.09133	0	0.00184382	AMD1;PRPS1;ADSSL1;MAT2A;ADSS;GMPS;NME1;ATP5H;SLC25A13;ATP5D;MAT2B;ACACA;IMPDH2;ACOT7;PAPSS1;AK2;ATP6V0A2;ATP5I;ATP5C1;ATP5G3;ATP5G1;ATP5B;ATP5L;ADSL;PPCDC;ALDOA;NME7;ATP5F1;ADK;APRT;TGFB1;NME3;ATP5J;ATP5A1;NME2
GO_NUCLEUS_ORGANIZATION	http://www.broadinstitute.org/gsea/msigdb/cards/GO_NUCLEUS_ORGANIZATION	64	0.3864	2.08731	0	0.00190084	CHMP4B;NUP155;ETS1;RPS19;VPS4A;NUP160;PPP2CA;SUN2;AAAS;SRPK1;TMEM33;TOR1AIP2;KDM3A;LPIN1;PLK1;GOLM1;PRKCA;CHMP1B;PAFAH1B1;CEP55;LMNA;CHMP2B;ATXN7;NUP98;CCNB1;CDK1;ZMPSTE24;REEP4;AHCTF1;NUP62;NUP35;NUP54;CHMP6;VRK1;NUP188;NSFL1C;CHMP4C;NUP205;BIN1;NUP210;AGFG1;NEK6;NUP85;DMPK;ANKLE2;PPP2R1A;PES1;TMEM170A;TMF1;PSME4;NUP93;POLR1B;NUP43;HMGB2;CHMP1A;NUP107;NUP153;POM121C;TOR1B;CCNB2;BANF1;NOLC1;SYNE2…
GO_NUCLEOBASE_CONTAINING_COMPOUND_TRANSPORT	http://www.broadinstitute.org/gsea/msigdb/cards/GO_NUCLEOBASE_CONTAINING_COMPOUND_TRANSPORT	100	0.349456	2.08159	0	0.00198156	HNRNPA3;RAN;FLOT1;U2AF2;MX2;NUP85;SLC25A17;ENY2;SLC35B1;XPOT;DDX39B;SIDT2;XPO7;AGFG1;SRSF10;NUP205;NUP210;ATXN2;HNRNPA2B1;SLC35A3;SRSF5;CPSF2;EIF4A3;NUP188;NUP50;RANBP1;EIF5A;DDX39A;MRPL18;CKAP5;NUP62CL;NXT1;NUP107;POM121C;NUP153;NUP93;EIF4E;NXF1;P2RX7;PHAX;LRPPRC;NUP43;SLC35E3;FIP1L1;SRSF1;DDX19A;SRSF4;HNRNPA1;TNKS;SRSF6;RNPS1;THOC1;SLC29A1;GJA1;PNPT1;MVP;SLC35A2;POLR2D;FYTTD1;SLC25A6;KHSRP;SLBP…
GO_NUCLEOSIDE_TRIPHOSPHATE_BIOSYNTHETIC_PROCESS	http://www.broadinstitute.org/gsea/msigdb/cards/GO_NUCLEOSIDE_TRIPHOSPHATE_BIOSYNTHETIC_PROCESS	27	0.485727	2.08094	0	0.00197377	ATP5G1;ATP5B;ATP5L;SUCLG1;CAD;ALDOA;NME7;ATP5F1;ADK;NME3;TGFB1;NME2;ATP5A1;ATP5J;UCK2;TYMS;NME1;ATP5H;SLC25A13;ATP5D;CTPS2;ATP6V0A2;DTYMK;ATP5I;UCKL1;ATP5C1;ATP5G3
GO_PROTEIN_TARGETING_TO_MITOCHONDRION	http://www.broadinstitute.org/gsea/msigdb/cards/GO_PROTEIN_TARGETING_TO_MITOCHONDRION	26	0.492103	2.07851	0	0.00201046	AFG3L2;TOMM5;IMMP1L;TRNT1;TSPO;TOMM20;TOMM40;TOMM7;TIMM13;TIMM8B;PMPCA;MFN2;SAMM50;TIMM17A;TIMM44;TIMM50;HSP90AA1;SLC25A6;DNLZ;BID;MTX1;HSPA4;TIMM17B;CHCHD4;MTX2;GDAP1
GO_TRANSCRIPTION_COUPLED_NUCLEOTIDE_EXCISION_REPAIR	http://www.broadinstitute.org/gsea/msigdb/cards/GO_TRANSCRIPTION_COUPLED_NUCLEOTIDE_EXCISION_REPAIR	43	0.416642	2.07322	0	0.00207036	XPA;PCNA;COPS4;RFC4;RPA2;LIG1;UBC;ERCC3;POLD3;COPS3;COPS8;POLD4;GPS1;COPS6;POLR2K;RPA3;DDB1;POLR2L;RFC1;COPS7A;LIG3;RFC2;PRPF19;COPS2;USP7;RFC5;POLR2G;HMGN1;POLD2;POLD1;POLR2F;POLR2A;UBB;COPS5;POLR2D;POLR2B;TCEA1;RBX1;RPA1;POLR2E;CDK7;RFC3;POLR2H
GO_SOMATIC_DIVERSIFICATION_OF_IMMUNE_RECEPTORS	http://www.broadinstitute.org/gsea/msigdb/cards/GO_SOMATIC_DIVERSIFICATION_OF_IMMUNE_RECEPTORS	17	0.565	2.06958	0.00251256	0.00217984	UNG;TCF3;LEF1;HMGB2;SWAP70;POLQ;HSPD1;LIG4;HMGB1;MLH1;EXO1;CTNNBL1;LIG3;LIG1;EXOSC6;MSH6;POLB
GO_TRANSLATIONAL_INITIATION	http://www.broadinstitute.org/gsea/msigdb/cards/GO_TRANSLATIONAL_INITIATION	49	0.404527	2.06502	0	0.00222842	LARP1;RPS4X;EIF2A;EIF1AD;EIF2B5;RPL13A;COPS5;EIF3L;RBM4;EIF2B3;EIF1AX;RPSA;RPS19;EIF4G2;EIF5;RPL27;EIF2S2;EIF3H;EIF5B;EIF6;ABCF1;RPL10;EIF2S1;RPS24;CDC123;PTBP1;RPL5;EIF3E;SSB;EIF4E2;EIF3J;EIF4A1;RPL8;EIF4A2;PABPC1;EIF4E;RPL7;EIF3I;EIF4G1;RPLP1;RPLP0;EIF3F;DHX29;EIF1B;EIF4H;RPL13;RPL7A;RPL29;RPL32
GO_MITOCHONDRION_ORGANIZATION	http://www.broadinstitute.org/gsea/msigdb/cards/GO_MITOCHONDRION_ORGANIZATION	253	0.296916	2.06451	0	0.00221295	TIMM50;COX10;RHOT1;YWHAH;NDUFV2;TIMM17B;MRPS18C;NME2;MRPS34;LIG3;SQSTM1;PMAIP1;TRNT1;BCL2L11;MRPL49;EPAS1;AKT1;TSFM;GGCT;SIVA1;SLC37A4;MRPS21;MRPS27;STAT3;NDUFA11;MRPS11;FOXRED1;C5;TSPO;MRPL3;SLC35C1;BBC3;MRPL50;HSD17B10;PIF1;MRPL35;MRPS15;ATPIF1;SLC1A4;IMMP1L;MRPL40;NDUFC2;SLC25A4;MBD5;SAMM50;MRPL9;PINK1;MRPL37;FASTKD5;AKT3;PEX13;MRPL17;ATG9A;E2F1;GCLM;NDUFV3;P2RX7;ANXA5;SOD2;SLC25A6;UQCRB;ELAC2…
GO_PEPTIDYL_LYSINE_MODIFICATION	http://www.broadinstitute.org/gsea/msigdb/cards/GO_PEPTIDYL_LYSINE_MODIFICATION	120	0.338872	2.06396	0	0.00220343	WDR5;PER1;METTL21A;NUP153;SIRT2;HCFC1;MTA1;NUP93;AURKB;TRIM28;WDR75;ATP7A;KAT7;SAE1;STAG2;NUP85;PAXIP1;BLM;BRCA1;BIRC5;UBE2I;NAA60;NUP205;STAG1;PHC3;NUP188;MBD3;SUMO2;USP22;MECOM;NUP62;TRPM4;RUVBL1;TOP2A;HDAC7;BLOC1S1;L3MBTL2;YEATS2;FAM76A;NAA50;TRRAP;UBA2;ASH2L;RPA1;CTR9;NSMCE4A;ING5;SUV39H1;POLE3;CBX2;TAF12;HDAC6;NUP160;TET2;KDM6A;TOP1;BRPF1;NUP155;CDCA8;WDR61;MDM2;EIF5A;LEF1;NUP50;EHMT1;NUP107…
GO_MRNA_3_END_PROCESSING	http://www.broadinstitute.org/gsea/msigdb/cards/GO_MRNA_3_END_PROCESSING	42	0.423993	2.05759	0	0.00232686	NCBP2;ZC3H11A;SYMPK;NCBP1;DDX39A;SRSF7;SRSF2;SRSF1;FIP1L1;WDR33;SRSF3;CSTF2T;PABPC1;CSTF2;CPSF7;SRSF4;CDC40;PAPOLA;LSM11;APP;GRSF1;CPSF3;DDX39B;CSTF3;PNPT1;THOC1;U2AF2;RNPS1;SRSF6;POLR2D;CSTF1;U2AF1;RBM8A;SLBP;PAPOLG;CLP1;CPSF6;CHTOP;UPF3B;EIF4A3;CPSF2;SRSF5
GO_REGULATION_OF_NUCLEAR_DIVISION	http://www.broadinstitute.org/gsea/msigdb/cards/GO_REGULATION_OF_NUCLEAR_DIVISION	80	0.370913	2.05608	0	0.00234025	KIF20B;INSR;CDC23;TOM1L2;CALR;CDCA5;CHMP1A;KIF11;CDC42;SIRT2;DAPK3;BUB1B;ESPL1;RANBP1;MTBP;CAV2;BMP4;CUL9;ATRX;MAD2L1;CENPE;CHMP4C;DUSP1;PKMYT1;CEP85;CDC25C;BIRC5;AURKA;ANLN;EDN1;TERF1;NEK6;CDC27;TTK;TGFB1;EREG;BORA;BUB3;AURKAIP1;CHMP2B;LIF;CCNB1;PDGFRB;USP44;CDC16;DLGAP5;CENPF;WNT5A;CDC26;KNTC1;PSMG2;PPP1R9B;CDC20;PRMT5;H2AFY;RCC1;NEK2;FBXO5;CHMP4B;CSNK2A2;MAD2L2;LCMT1;IL1A;CUL7;TOM1L1;ZW10;CDC6…
GO_DNA_INTEGRITY_CHECKPOINT	http://www.broadinstitute.org/gsea/msigdb/cards/GO_DNA_INTEGRITY_CHECKPOINT	73	0.373173	2.0449	0	0.00256923	TRIAP1;RPS27L;TAOK2;AURKA;CDC25C;RBM38;CNOT8;ATR;PTPN11;TOP2B;CNOT4;CDKN1A;BLM;NPM1;GADD45A;INTS7;RBL2;UBB;BRCA1;FANCI;NEK6;DGKZ;PPP2R5C;HUS1;BTG2;ATRIP;PCNA;DNA2;CHEK2;E2F1;MAPKAPK2;MDM2;TP63;FBXO6;TFDP1;CDC5L;MUC1;FOXO4;CLSPN;SOX4;RAD9A;CDC6;CHEK1;TP73;PRPF19;CNOT6L;E2F4;GTSE1;DTL;CENPJ;PLK3;PRMT1;CDC45;FBXO31;CASP2;PLK1;UBC;PEA15;TAOK3;CDK1;CNOT1;CCNA2;CEP63;RPA2;CCNB1;NAE1;GIGYF2;CDK2;CDKN1B;…
GO_NEGATIVE_REGULATION_OF_MITOTIC_CELL_CYCLE	http://www.broadinstitute.org/gsea/msigdb/cards/GO_NEGATIVE_REGULATION_OF_MITOTIC_CELL_CYCLE	95	0.340489	2.03592	0	0.00273274	HRAS;TTK;TGFB1;BLM;GADD45A;NPM1;AURKAIP1;CTDSP2;BUB3;BCL2;TERF1;RBL2;SLC9A3R1;UBB;ZWILCH;FANCI;RPS27L;TRIAP1;AURKA;CDC25C;CNOT8;RBM38;ATRX;TIMP2;CNOT4;MAD2L1;TOP2B;CDKN1A;MDM2;BUB1B;TP63;BMP4;MTBP;PRCC;CTNNB1;TFDP1;MUC1;FOXO4;BRD7;CLSPN;SMAD3;TOM1L2;HNF4A;SMARCA4;PPP2R5C;DGKZ;HUS1;BTG2;HECA;PCNA;EZH2;BCL2L1;E2F1;CHEK2;CNOT6L;E2F4;TNKS;BUB1;GTSE1;TPRA1;TRIM35;CENPJ;PLK3;PRMT1;FBXO31;CASP2;PLK1;PTT…
GO_REGULATION_OF_CELL_DIVISION	http://www.broadinstitute.org/gsea/msigdb/cards/GO_REGULATION_OF_CELL_DIVISION	115	0.337001	2.03549	0	0.00272036	PRMT5;H2AFY;RCC1;CDC26;VEGFA;CETN2;KNTC1;CALM1;USP44;CDC16;CIT;CENPF;RACGAP1;LIF;PDGFRB;CCNB1;PIN1;TNKS;UBE2B;TOM1L1;CAT;MAD2L2;CSNK2A2;LCMT1;SUSD2;VPS4A;BUB1B;ESPL1;PRPF40A;SH3GLB1;BMP4;CDC42;CDC23;CALR;CDCA5;KIF18B;KIF23;DLL1;KIF20B;EREG;TGFB1;BORA;EDN1;E2F8;MDK;NEK6;PKMYT1;KIF3B;AURKA;CDC25B;MAD2L1;DUSP1;CENPE;KIF14;YBX1;FBXO5;NEK2;PSMG2;CDC20;PPP1R9B;DLGAP5;CALM2;WNT5A;RHOA;CHMP2B;ASPM;CDK13;…
GO_RNA_METHYLATION	http://www.broadinstitute.org/gsea/msigdb/cards/GO_RNA_METHYLATION	19	0.536601	2.03457	0	0.00273818	TFB2M;METTL16;METTL14;NSUN2;TRMT6;WDR4;FTSJ3;FTSJ1;EMG1;TRMT5;TRMT1;TARBP1;TRMT61A;TRMT112;TRMT2A;FDXACB1;DIMT1;FBL;HSD17B10
GO_MISMATCH_REPAIR	http://www.broadinstitute.org/gsea/msigdb/cards/GO_MISMATCH_REPAIR	15	0.569204	2.02832	0.00251256	0.00289626	MSH6;PCNA;TP73;LIG1;EXO1;RPA2;MLH1;SETD2;RNASEH2A;POLD1;POLD3;POLD2;POLD4;RPA1;RPA3
GO_GLYCOSYL_COMPOUND_BIOSYNTHETIC_PROCESS	http://www.broadinstitute.org/gsea/msigdb/cards/GO_GLYCOSYL_COMPOUND_BIOSYNTHETIC_PROCESS	48	0.407516	2.02259	0	0.00305964	ALDOA;ADSL;CAD;PPCDC;ATP5L;ATP5G1;ATP5B;NME2;ATP5A1;ATP5J;APRT;NME3;TK1;TGFB1;ATP5F1;ADK;PDCL;NME7;ATP5H;SLC25A13;ATP5D;UMPS;TYMS;MAT2A;ADSS;NME1;GMPS;CDA;ADSSL1;UCK2;AMD1;PRPS1;DCK;ATP5I;DUT;ATP5C1;ATP5G3;UCKL1;PAPSS1;ACOT7;IMPDH2;AK2;CTPS2;DHODH;ATP6V0A2;MAT2B;UPP1;ACACA
GO_POSITIVE_REGULATION_OF_CELL_CYCLE_PROCESS	http://www.broadinstitute.org/gsea/msigdb/cards/GO_POSITIVE_REGULATION_OF_CELL_CYCLE_PROCESS	103	0.336359	2.01884	0	0.00314265	UBB;BRCA1;TERF1;EDN1;E2F8;RBL2;ECT2;NDRG1;GADD45A;SFPQ;NPM1;CDK4;EREG;TGFB1;MAD2L1;CNOT4;CDKN1A;PBX1;ATRX;CDC25B;RRP8;RBM38;CNOT8;TRIAP1;AURKA;BIRC5;KIF3B;CDC25C;FOXO4;CDC42;SIRT2;CTGF;MUC1;ESPL1;RANBP1;MTBP;TFDP1;MDM2;WNT10B;GIPC1;LEF1;TP63;KIF20B;CHEK2;E2F1;LSM11;INSR;BTG2;RCC2;KIF23;PCNA;AURKB;RAD51C;PPP2R5C;DBF4B;CDCA5;UBE2E2;TGFA;UBE2B;CASP2;PLK1;CENPJ;UBE2C;PLK3;PRMT1;CDC45;PKP4;GATA6;DYNC1…
GO_NEGATIVE_REGULATION_OF_MITOTIC_NUCLEAR_DIVISION	http://www.broadinstitute.org/gsea/msigdb/cards/GO_NEGATIVE_REGULATION_OF_MITOTIC_NUCLEAR_DIVISION	21	0.508115	2.01631	0.00276243	0.00321988	CSNK2A2;ATRX;MAD2L2;MAD2L1;TOM1L1;TOM1L2;ZW10;CENPF;CHEK1;TERF1;PSMG2;PLK1;PTTG1;TTK;BUB1B;TNKS;BUB3;BUB1;MTBP;AURKAIP1;BMP4
GO_NEGATIVE_REGULATION_OF_CELL_CYCLE_PROCESS	http://www.broadinstitute.org/gsea/msigdb/cards/GO_NEGATIVE_REGULATION_OF_CELL_CYCLE_PROCESS	104	0.337297	2.01601	0	0.00320477	AURKB;HUS1;SMARCA4;PPP2R5C;DGKZ;TOM1L2;EZH2;STAG2;E2F1;CHEK2;BTG2;PCNA;ESPL1;TFDP1;FBXW7;BMP4;MTBP;MDM2;TP63;TRIM37;BUB1B;CLSPN;BRD7;FOXO4;CDC5L;MUC1;CNOT8;RBM38;TRIAP1;RPS27L;CDC25C;AURKA;CDKN1A;CDK5RAP2;CNOT4;MAD2L1;CHMP4C;TMEM67;CCNF;ATRX;BLM;BUB3;CTDSP2;CDK4;NPM1;AURKAIP1;GADD45A;TTK;DDX39B;BRCA1;FANCI;UBB;BCL2;TERF1;RBL2;E2F8;CDK1;TAOK3;CENPF;CNOT1;UBC;RBM14;RPA2;LIF;CCNB1;CCNA2;H2AFY;CDKN1B…
GO_REGULATION_OF_CYTOKINESIS	http://www.broadinstitute.org/gsea/msigdb/cards/GO_REGULATION_OF_CYTOKINESIS	28	0.464856	2.01515	0	0.00322911	VPS4A;CHMP4C;CDC25B;CDC6;AURKA;KIF3B;PLK3;PKP4;PIK3R4;E2F8;ECT2;PIN1;KIF20B;FLCN;RACGAP1;BBS4;KIF23;RHOA;AURKB;CALM2;CIT;CDC42;CALM1;CETN2;SH3GLB1;PRPF40A;GIPC1;KIF14
GO_MATURATION_OF_5_8S_RRNA	http://www.broadinstitute.org/gsea/msigdb/cards/GO_MATURATION_OF_5_8S_RRNA	16	0.565075	2.0148	0.00537634	0.00322477	FTSJ3;EXOSC10;BOP1;EXOSC2;ABT1;UTP20;NOP14;RPSA;MPHOSPH6;PES1;SKIV2L2;RPF1;EIF6;EXOSC8;NOL9;RRS1
GO_TRNA_MODIFICATION	http://www.broadinstitute.org/gsea/msigdb/cards/GO_TRNA_MODIFICATION	20	0.524706	2.00511	0.00268817	0.00353406	RPUSD2;RPUSD4;DUS4L;NSUN2;WDR4;TRMT6;GTPBP3;FTSJ1;OSGEP;TRMT5;MOCS3;SSB;TRMT1;URM1;TARBP1;RPUSD3;TRMT61A;TRMT112;DUS3L;HSD17B10
GO_CHROMATIN_REMODELING	http://www.broadinstitute.org/gsea/msigdb/cards/GO_CHROMATIN_REMODELING	61	0.375446	2.00408	0	0.00354481	OIP5;ATRX;BAZ1B;MIS18A;HJURP;MYC;CHD1L;MBD3;PIH1D1;NASP;CHRAC1;HELLS;RERE;CENPA;NPM1;CENPN;RUVBL2;PADI4;FOXA1;CHD8;ARID1A;SMARCA4;PSME4;CENPM;CENPO;SOX9;APITD1;TP63;MYSM1;CTNNB1;MIS18BP1;HDAC1;HDAC5;CENPW;TOP1;SMARCA2;SMARCD3;CHEK1;MORF4L2;ZBTB1;CENPI;BAZ2A;ACTB;ACTL6A;PBRM1;MTA2;CHD4;SUV39H2;CENPK;HNRNPC;KAT2A;CENPT;VPS72;CENPL;SMARCC2;RUVBL1;TADA2B;SUPT6H;RSF1;ANP32E;CENPP
GO_NEGATIVE_REGULATION_OF_CELL_CYCLE_PHASE_TRANSITION	http://www.broadinstitute.org/gsea/msigdb/cards/GO_NEGATIVE_REGULATION_OF_CELL_CYCLE_PHASE_TRANSITION	73	0.353892	1.99512	0	0.00378795	ZW10;SOX4;PRPF19;SUSD2;CSNK2A2;MAD2L2;TP73;GTSE1;BUB1;E2F4;CNOT6L;PLK1;CASP2;FBXO31;PRMT1;PLK3;CENPJ;TPRA1;CENPF;CNOT1;CDK1;TAOK3;UBC;CCNB1;RPA2;CCNA2;CDKN1B;H2AFY;CDK2;GIGYF2;NAE1;RFWD3;CCND1;ATF5;PSMG2;RBM38;CNOT8;CDC25C;AURKA;TRIAP1;RPS27L;CDKN1A;MAD2L1;CNOT4;BUB3;CTDSP2;NPM1;GADD45A;BLM;TTK;FANCI;UBB;RBL2;BCL2;TERF1;HUS1;DGKZ;PPP2R5C;SMARCA4;CHEK2;E2F1;EZH2;PCNA;BTG2;TFDP1;TP63;BUB1B;MDM2;CLS…
GO_REGULATION_OF_LIGASE_ACTIVITY	http://www.broadinstitute.org/gsea/msigdb/cards/GO_REGULATION_OF_LIGASE_ACTIVITY	80	0.348469	1.99187	0	0.0039165	FBXO5;PSMD3;PSMB2;PSMD14;PSMD2;CDK2;PSMC1;PSMD11;CDC20;PSMB5;STUB1;CDC26;PSMC4;PSMB4;CDK1;CDC16;UBC;USP44;CCNB1;PSMA1;PSMF1;PSMC2;PSMD13;BMI1;PIN1;PLK1;PSMB3;PSMD8;ARRDC4;DYNC1LI1;UBE2C;PSMA2;UBE2D1;MASTL;PSME3;PSEN1;BTRC;LCMT1;MAD2L2;FBXW7;PSMB6;PSMD7;PSMD10;BUB1B;PSMD5;PSME1;ANAPC1;TRIB3;PSMC3;UBE2S;PINK1;SMAD7;PSMB7;GCLM;PSME4;CDC23;PSMD1;PSMD12;ANAPC7;UBE2N;BUB3;PARK7;DCUN1D5;CDC27;UBB;PSMB1;…
GO_RNA_SECONDARY_STRUCTURE_UNWINDING	http://www.broadinstitute.org/gsea/msigdb/cards/GO_RNA_SECONDARY_STRUCTURE_UNWINDING	21	0.505933	1.98942	0.00290698	0.00397942	DDX27;DDX54;DDX49;DDX39B;DDX52;DDX18;DDX23;DDX47;DDX39A;DDX31;DDX21;EIF4A1;DDX24;EIF4A2;DDX1;DDX5;DDX51;DDX46;DDX6;EIF4A3;DDX19A
GO_NEGATIVE_REGULATION_OF_MRNA_METABOLIC_PROCESS	http://www.broadinstitute.org/gsea/msigdb/cards/GO_NEGATIVE_REGULATION_OF_MRNA_METABOLIC_PROCESS	22	0.497817	1.98768	0	0.00405093	SRSF10;PABPC1;HNRNPK;RBM42;SECISBP2;ACIN1;DHX34;ZC3H14;HNRNPA2B1;RBMX;SRSF4;RNPS1;BARD1;C1QBP;SRSF6;SYNCRIP;U2AF2;CTR9;SFSWAP;PTBP1;SAP18;SRSF7
GO_ERROR_FREE_TRANSLESION_SYNTHESIS	http://www.broadinstitute.org/gsea/msigdb/cards/GO_ERROR_FREE_TRANSLESION_SYNTHESIS	15	0.554222	1.9748	0.00507614	0.0046063	RFC5;RFC3;RPA1;UBC;RPA3;POLH;PCNA;RFC4;RFC1;NPLOC4;UBB;RCHY1;VCP;RFC2;RPA2
GO_MITOCHONDRIAL_TRANSPORT	http://www.broadinstitute.org/gsea/msigdb/cards/GO_MITOCHONDRIAL_TRANSPORT	76	0.353194	1.97155	0	0.00467937	RHOT1;YWHAH;SLC25A20;HSPA4;TIMM50;SLC25A6;HSP90AA1;PNPT1;TIMM17B;PMAIP1;ATP5L;ATP5B;TP73;PSEN1;MFN2;SLC25A12;CPT1A;TRNT1;TOMM20;TOMM40;BCL2L11;SLC25A10;DNLZ;MTX1;BID;TIMM44;ACACA;SIVA1;MTX2;ATP5C1;STAT3;BNIP3L;ATP5I;SLC25A15;GSK3A;MOAP1;TOMM5;AFG3L2;ATP5H;SLC25A13;MTCH2;TSPO;TIMM13;BBC3;ATP5F1;BCL2;ATPIF1;ATP5J;ATP5A1;DYNLL1;GDAP1;CHCHD4;ATP5G1;IMMP1L;VDAC1;TIMM8B;TIMM17A;SAMM50;NMT1;YWHAQ;TOMM7;…
GO_ERROR_PRONE_TRANSLESION_SYNTHESIS	http://www.broadinstitute.org/gsea/msigdb/cards/GO_ERROR_PRONE_TRANSLESION_SYNTHESIS	15	0.567439	1.96765	0.00493827	0.00479069	RFC1;RFC4;MAD2L2;PCNA;RPA2;RFC2;UBB;POLE2;REV1;UBC;RPA1;RFC3;RFC5;POLI;RPA3
GO_PROTEIN_TRANSMEMBRANE_TRANSPORT	http://www.broadinstitute.org/gsea/msigdb/cards/GO_PROTEIN_TRANSMEMBRANE_TRANSPORT	20	0.490771	1.9546	0	0.00524932	DNLZ;HSPA4;TIMM50;TIMM44;HSP90AA1;PEX13;TIMM17B;LONP2;CHCHD4;SEC61G;PEX2;AFG3L2;SRP54;SAMM50;HSPA8;MCL1;TIMM17A;TOMM20;TOMM40;TOMM7
GO_REGULATION_OF_TELOMERE_MAINTENANCE_VIA_TELOMERE_LENGTHENING	http://www.broadinstitute.org/gsea/msigdb/cards/GO_REGULATION_OF_TELOMERE_MAINTENANCE_VIA_TELOMERE_LENGTHENING	33	0.429066	1.95402	0	0.00522344	WRAP53;TNKS2;MAPK3;CCT3;AURKB;GNL3L;CCT6A;HNRNPC;NEK7;CCT2;HMBOX1;ATR;CCT8;HNRNPA1;PKIB;CCT4;CCT7;TCP1;DKC1;RTEL1;PINX1;SRC;TNKS;NEK2;CTNNB1;MCRS1;PARP1;TERF1;NAT10;PIF1;MAPKAPK5;CCT5;CTC1
GO_AMIDE_BIOSYNTHETIC_PROCESS	http://www.broadinstitute.org/gsea/msigdb/cards/GO_AMIDE_BIOSYNTHETIC_PROCESS	203	0.2895	1.94868	0	0.005413	AGK;CDC123;MTHFD1;RPS24;MRPL9;EPRS;RPL10;ABCF1;MRPL17;TUFM;SSB;EIF3E;MRPL37;EIF5A;MRPL14;EEF1A2;IARS2;EIF4E2;FTSJ1;DHFR;GSPT1;PTCD3;RPL7;GCLM;P2RX7;EIF4E;EEF1A1;SECISBP2;RPL8;EIF4A1;MRPS2;DEGS1;MRPL35;MRPS22;MRPL1;RPLP1;MRPL47;EIF3I;ST8SIA4;EIF4H;ATPIF1;CPEB4;AIMP2;MRPS15;SLC25A17;RPL7A;OPLAH;MRPS7;PPA1;MRPL40;VARS;RPL13;PABPC4;RARS;EEF1B2;RPL32;RPL29;EEF2;MRPL43;CAD;SLC25A4;SLC25A10;TSFM;GGCT;UG…
GO_SOMATIC_CELL_DNA_RECOMBINATION	http://www.broadinstitute.org/gsea/msigdb/cards/GO_SOMATIC_CELL_DNA_RECOMBINATION	15	0.560775	1.9479	0.00246305	0.00544403	HMGB1;LIG4;MLH1;HSPD1;LIG1;EXO1;LIG3;POLB;EXOSC6;MSH6;UNG;TCF3;LEF1;SWAP70;HMGB2
GO_REGULATION_OF_CELLULAR_RESPONSE_TO_HEAT	http://www.broadinstitute.org/gsea/msigdb/cards/GO_REGULATION_OF_CELLULAR_RESPONSE_TO_HEAT	39	0.408865	1.94384	0.0031348	0.00559237	NUP50;RPA3;NUP54;NUP107;NUP153;POM121C;NUP62;NUP35;HSPA8;NUP43;HSBP1;NUP93;MAPK3;MAPKAPK2;NUP98;FKBP4;DNAJB1;RPA2;HSPH1;NUP85;RPA1;DNAJC7;CHORDC1;DNAJC2;HSP90AA1;DNAJB6;NUP210;BAG3;NUP205;HSP90AB1;HSPB8;AAAS;MTOR;PTGES3;NUP160;NUP155;CRYAB;ATR;NUP188
GO_NUCLEOSIDE_MONOPHOSPHATE_BIOSYNTHETIC_PROCESS	http://www.broadinstitute.org/gsea/msigdb/cards/GO_NUCLEOSIDE_MONOPHOSPHATE_BIOSYNTHETIC_PROCESS	41	0.409621	1.93901	0.00316456	0.00588793	UPP1;ATP6V0A2;AK2;DHODH;IMPDH2;AMPD2;ATIC;ATP5G3;AMPD3;UCKL1;ATP5C1;DUT;ATP5I;PRPS1;DCK;UCK2;ADSSL1;GMPS;ADSS;TYMS;LHPP;PAICS;UMPS;GART;ATP5D;SLC25A13;ATP5H;ADK;ATP5F1;TK1;TGFB1;APRT;ATP5J;ATP5A1;ATP5B;ATP5G1;ATP5L;CAD;ADSL;RFK;ALDOA
GO_NEGATIVE_REGULATION_OF_DNA_REPLICATION	http://www.broadinstitute.org/gsea/msigdb/cards/GO_NEGATIVE_REGULATION_OF_DNA_REPLICATION	25	0.477547	1.93739	0.00581395	0.00592058	BLM;MCRS1;FBXW7;SRC;TGFB1;PINX1;PIF1;CTC1;SMC1A;NAT10;TERF1;FBXO18;NF2;CDC6;GNL3L;HUS1;PPARG;S100A11;LIG3;GTPBP4;CHEK2;STAG2;HNRNPC;HNRNPA1;ATR
GO_NUCLEOSIDE_MONOPHOSPHATE_METABOLIC_PROCESS	http://www.broadinstitute.org/gsea/msigdb/cards/GO_NUCLEOSIDE_MONOPHOSPHATE_METABOLIC_PROCESS	103	0.319852	1.93216	0.00476191	0.00609819	ATP5C1;AMPD3;ATIC;NDUFB9;DUT;ATP5I;NDUFB10;NDUFB5;NDUFB3;AMPD2;ATP6V0A2;AK2;NDUFA4;UPP1;UMPS;PAICS;HKDC1;SLC25A13;GAPDH;ATP5H;PGM1;TYMS;NDUFA6;UCK2;COX6A1;ADSSL1;NDUFA9;DCK;PFKFB4;NDUFC1;NDUFA11;ALDOC;MAGI3;NDUFB4;NDUFA8;LDHA;NDUFB8;UQCRB;COX10;NDUFB7;NDUFV2;ADK;ATP6V1B2;ATP6V1B1;DLD;COX7C;DHTKD1;ADSL;NDUFAB1;NADK;NDUFB1;UQCR10;ATP5L;NDUFB2;ATP5B;ATP5G3;UCKL1;NDUFS3;PFKFB1;DTYMK;NDUFB11;OLA1;NDUF…
GO_PYRIMIDINE_NUCLEOTIDE_METABOLIC_PROCESS	http://www.broadinstitute.org/gsea/msigdb/cards/GO_PYRIMIDINE_NUCLEOTIDE_METABOLIC_PROCESS	21	0.487974	1.92525	0.00842697	0.00634918	UPP1;NME7;DHODH;CTPS2;SMUG1;NEIL1;NME3;NME2;DTYMK;DUT;UNG;UCKL1;ERH;DCK;PRPS1;UCK2;TYMS;CAD;NT5C;NME1;UMPS
GO_RIBONUCLEOSIDE_TRIPHOSPHATE_BIOSYNTHETIC_PROCESS	http://www.broadinstitute.org/gsea/msigdb/cards/GO_RIBONUCLEOSIDE_TRIPHOSPHATE_BIOSYNTHETIC_PROCESS	23	0.469795	1.92517	0	0.00631812	UCK2;ATP5L;ATP5B;ATP5G1;ATP5D;SLC25A13;ATP5H;ALDOA;NME1;CAD;ATP6V0A2;CTPS2;ATP5F1;NME7;ATP5G3;UCKL1;ATP5C1;NME2;ATP5J;ATP5A1;ATP5I;NME3;TGFB1
GO_TRANSLESION_SYNTHESIS	http://www.broadinstitute.org/gsea/msigdb/cards/GO_TRANSLESION_SYNTHESIS	29	0.436681	1.9181	0	0.0067368	TRIM25;POLH;ZBTB1;ISG15;RFC5;USP10;UBC;RPA2;RFC2;PCNA;MAD2L2;RFC4;RFC1;RPA3;DTL;POLI;RFC3;REV1;RPA1;POLD4;UBA7;POLE2;UBB;RCHY1;VCP;POLD1;POLD2;NPLOC4;POLD3
GO_PYRIMIDINE_NUCLEOTIDE_BIOSYNTHETIC_PROCESS	http://www.broadinstitute.org/gsea/msigdb/cards/GO_PYRIMIDINE_NUCLEOTIDE_BIOSYNTHETIC_PROCESS	16	0.541855	1.91518	0.00775194	0.00685378	NME7;PRPS1;UPP1;ERH;UCK2;CTPS2;DHODH;NME1;NME3;CAD;TYMS;UCKL1;UMPS;DUT;NME2;DTYMK
GO_MACROMOLECULAR_COMPLEX_ASSEMBLY	http://www.broadinstitute.org/gsea/msigdb/cards/GO_MACROMOLECULAR_COMPLEX_ASSEMBLY	499	0.249524	1.91049	0	0.00702721	PDSS1;STXBP3;NDUFB4;NDUFB8;ASH2L;GRB7;CHAF1B;UQCRB;COL1A2;ANXA5;ADRM1;NUPR1;TMEM33;SF3B1;CENPI;TOMM20;UQCR10;RRM1;MRPL11;LONP1;CRYAB;DDB1;MRTO4;MYBL2;NDUFB5;CHMP6;USP39;KPNB1;HES1;UBE2K;RRM2;NDUFA6;CENPT;XIAP;CENPK;NPM1;DHX30;BLM;CENPA;ARF1;SLC9A3R1;GRHPR;PTK2;ALDOA;HMGB1;SF3A3;RPS27L;TRAPPC9;ENTPD2;ATRX;MIS18BP1;KCTD6;NDUFS3;F5;SOX9;BRAF;KIF11;RPF2;NUP153;UBE2S;HAUS5;CENPO;SEC24B;PPIH;MCU;LMAN1;…
GO_PEPTIDE_METABOLIC_PROCESS	http://www.broadinstitute.org/gsea/msigdb/cards/GO_PEPTIDE_METABOLIC_PROCESS	213	0.278421	1.9095	0	0.00705277	RPS4X;MRPS21;SLC25A15;MRPS27;EIF2A;IDE;TSFM;GGCT;SLC25A10;LTA4H;MRPL3;MRPL50;PPA2;PAM;RPL7L1;MRPS11;SEC11C;MRPS18C;MGST1;EIF1AX;AARSD1;ATP6AP2;GUF1;EIF2S2;MRPL49;AKT1;RPS19;SLC25A44;THOP1;MRPS34;MRPL37;EIF5A;EIF3E;MRPL17;EPRS;RPS24;MRPL9;SOD1;SECISBP2;EIF4E;RPL7;GCLM;EIF4E2;FTSJ1;MRPS15;SLC25A17;CPEB4;PCSK6;AIMP2;RPLP1;CPD;MRPL35;SLC25A4;EEF2;RPL29;RARS;IMMP1L;RPL13;PROS1;PPA1;MRPL40;VARS;OPLAH;G…
GO_SNRNA_METABOLIC_PROCESS	http://www.broadinstitute.org/gsea/msigdb/cards/GO_SNRNA_METABOLIC_PROCESS	40	0.412096	1.90482	0.00308642	0.00726297	ELL;SRRT;GTF2F1;EXOSC6;TAF5;POLR2L;INTS1;DKC1;GTF2F2;CCNT2;POLR2H;INTS9;CDK7;INTS2;RPRD1B;POLR2E;ZC3H8;POLR2F;POLR2A;INTS7;POLR2G;POLR2B;POLR2D;EXOSC8;SP1;PHAX;GTF2E1;SNAPC5;GTF2A2;TAF13;ELL2;RPAP2;GTF2E2;INTS12;POLR2K;NCBP2;INTS8;EXOSC2;NCBP1;INTS4
GO_POSTREPLICATION_REPAIR	http://www.broadinstitute.org/gsea/msigdb/cards/GO_POSTREPLICATION_REPAIR	37	0.401091	1.90434	0	0.00724775	DTL;UBE2N;RPA3;RAD18;POLI;RFC3;REV1;RPA1;POLD4;UBA7;POLE2;RCHY1;UBB;BRCA1;VCP;UBE2V1;UBE2B;POLD1;UBE2V2;POLD2;NPLOC4;POLD3;TRIM25;POLH;WDR33;ZBTB1;UBE2F;ISG15;RFC5;USP10;UBC;RPA2;RFC2;MAD2L2;PCNA;RFC4;RFC1
GO_NEGATIVE_REGULATION_OF_NUCLEAR_DIVISION	http://www.broadinstitute.org/gsea/msigdb/cards/GO_NEGATIVE_REGULATION_OF_NUCLEAR_DIVISION	23	0.460637	1.903	0.00574713	0.00725659	LIF;MAD2L1;CSNK2A2;MAD2L2;ATRX;CENPF;CHEK1;ZW10;TOM1L2;TOM1L1;PLK1;PTTG1;PSMG2;TERF1;BUB3;BUB1;FBXO5;BMP4;MTBP;AURKAIP1;TNKS;BUB1B;TTK
GO_GENE_SILENCING	http://www.broadinstitute.org/gsea/msigdb/cards/GO_GENE_SILENCING	74	0.332344	1.88695	0	0.00846929	RAN;NUP85;DOT1L;HELLS;PIWIL4;DGCR8;LIMD1;NUP205;CNOT8;NUP210;HNRNPA2B1;HAT1;BEND3;MBD3;POLR2L;NUP188;MOV10;CLP1;RRP8;TNRC6C;NUP50;SIRT2;ZCCHC11;CHMP1A;DROSHA;POM121C;NUP153;NUP107;TSNAX;NUP93;PABPC1;NUP43;ARID1A;SMAD3;DNMT1;POLR2E;RBM4;CNOT6L;POLR2H;UBE2B;SMAD1;POLR2D;POLR2B;SUV39H1;POLR2G;SND1;POLR2A;POLR2F;BAZ2A;MORF4L2;NUP160;DICER1;SRRT;AAAS;HDAC5;NUP155;NCBP2;H2AFY;POLR2K;STAT3;TNRC6A;DYDC1;…
GO_NUCLEOTIDE_EXCISION_REPAIR_DNA_INCISION	http://www.broadinstitute.org/gsea/msigdb/cards/GO_NUCLEOTIDE_EXCISION_REPAIR_DNA_INCISION	21	0.482372	1.88609	0.00514139	0.00849134	POLD3;PARP1;POLD2;POLD1;UBB;POLD4;RPA1;RBX1;RFC3;DDB1;RPA3;RFC1;XPA;RFC4;PCNA;CHD1L;RFC2;RPA2;UBC;ERCC3;RFC5
GO_NUCLEOSIDE_PHOSPHATE_BIOSYNTHETIC_PROCESS	http://www.broadinstitute.org/gsea/msigdb/cards/GO_NUCLEOSIDE_PHOSPHATE_BIOSYNTHETIC_PROCESS	71	0.346005	1.88477	0	0.00853086	ATP5J;ATP5A1;TGFB1;TK1;NADSYN1;NME3;APRT;ATP5F1;NMNAT3;ALDOA;MTHFD2L;CAD;ADM;RFK;SUCLG1;ATP5G1;ERH;DTYMK;UCKL1;ATP5G3;IMPDH2;PAPSS1;FLAD1;MTHFD1;DHODH;CTPS2;LHPP;GART;ATP5D;GMPS;NME1;ADSS;DHFR;PRPS1;GUCY1A3;NME2;ADK;NPR2;OAS2;NME7;ME1;ADSL;NPR3;PPCDC;ATP5L;RRM1;NADK;ATP5B;ATP5I;KARS;ATP5C1;AMPD3;ATIC;DUT;AMPD2;ACOT7;ATP6V0A2;AK2;ACACA;UPP1;AQP1;SLC25A13;ATP5H;UMPS;PAICS;RRM2;TYMS;ADSSL1;PNP;UCK2;…
GO_POSITIVE_REGULATION_OF_CELL_DIVISION	http://www.broadinstitute.org/gsea/msigdb/cards/GO_POSITIVE_REGULATION_OF_CELL_DIVISION	41	0.38801	1.88378	0	0.00855204	BIRC5;AURKA;KIF3B;CDC25B;EREG;PGF;TGFB1;ECT2;TERF1;EDN1;MDK;AURKB;CDCA5;KIF23;KIF20B;INSR;GIPC1;ESPL1;RANBP1;CDC42;SIRT2;CAT;CDC6;IL1A;NUSAP1;UBE2C;PKP4;TGFA;UBE2B;PLK1;DLGAP5;CIT;WNT5A;RACGAP1;RHOA;PDGFRB;KIF14;YBX1;H2AFY;FBXO5;VEGFA
GO_REGULATION_OF_ALTERNATIVE_MRNA_SPLICING_VIA_SPLICEOSOME	http://www.broadinstitute.org/gsea/msigdb/cards/GO_REGULATION_OF_ALTERNATIVE_MRNA_SPLICING_VIA_SPLICEOSOME	16	0.517934	1.88205	0	0.00863783	RBMX;TRA2B;MBNL2;THRAP3;DDX5;RBM8A;RBFOX2;RBM25;HNRNPL;SRSF2;SAP18;RBM10;PTBP1;RBM4;RNPS1;SRSF6
GO_POSITIVE_REGULATION_OF_CHROMOSOME_ORGANIZATION	http://www.broadinstitute.org/gsea/msigdb/cards/GO_POSITIVE_REGULATION_OF_CHROMOSOME_ORGANIZATION	65	0.342305	1.88083	0	0.00867273	MUC1;BRD7;ESPL1;CTNNB1;NEK7;RUVBL2;HNRNPA1;WBP2;CCT4;SREBF1;GNL3;WRAP53;SETDB1;DNMT1;TRIM28;AURKB;CCT6A;BCL6;CCT5;BRCA1;AKAP8;RTEL1;TGFB1;RPS6KA4;PAXIP1;SNW1;SFPQ;UBE2N;CCT2;ATR;ATRX;TCP1;PIH1D1;SLX1A;VEGFA;TET1;TADA2B;H2AFY;NEK2;FBXO5;SMAD4;CCT8;LIF;CCT7;KAT2A;CCNB1;DLGAP5;MAPK3;LIG4;KDM1A;MAPKAPK5;PLK1;CTR9;TNKS;PHF19;WDR61;CHTOP;HMBOX1;PRKD2;SLX4;PKIB;DKC1;TNKS2;CTBP1;CCT3
GO_NEGATIVE_REGULATION_OF_CELL_DIVISION	http://www.broadinstitute.org/gsea/msigdb/cards/GO_NEGATIVE_REGULATION_OF_CELL_DIVISION	32	0.417748	1.87848	0.003003	0.00885075	VPS4A;SUSD2;MAD2L1;LIF;ASPM;MYC;CHMP4C;TXNIP;CSNK2A2;MAD2L2;ATRX;ZW10;AURKB;CENPF;CHEK1;TOM1L1;TOM1L2;PTTG1;PLK1;TERF1;PSMG2;E2F8;TNKS;BLM;BUB3;FBXO5;BUB1;MTBP;AURKAIP1;BMP4;TTK;BUB1B
GO_NEGATIVE_REGULATION_OF_MRNA_SPLICING_VIA_SPLICEOSOME	http://www.broadinstitute.org/gsea/msigdb/cards/GO_NEGATIVE_REGULATION_OF_MRNA_SPLICING_VIA_SPLICEOSOME	15	0.531658	1.87349	0.00744417	0.00917113	HNRNPK;SRSF10;U2AF2;RNPS1;C1QBP;SRSF6;ACIN1;HNRNPA2B1;PTBP1;SFSWAP;RBM42;SRSF7;SAP18;SRSF4;RBMX
GO_RNA_CAPPING	http://www.broadinstitute.org/gsea/msigdb/cards/GO_RNA_CAPPING	17	0.508532	1.86854	0.00486618	0.00950788	NCBP2;POLR2K;POLR2E;POLR2H;CDK7;POLR2B;TRMT112;NCBP1;POLR2D;POLR2G;POLR2A;POLR2F;GTF2F1;WDR4;ERCC3;GTF2F2;POLR2L
GO_ANTIGEN_PROCESSING_AND_PRESENTATION_OF_PEPTIDE_ANTIGEN	http://www.broadinstitute.org/gsea/msigdb/cards/GO_ANTIGEN_PROCESSING_AND_PRESENTATION_OF_PEPTIDE_ANTIGEN	77	0.332665	1.86711	0	0.00954627	KIF23;CLTC;LGMN;PSMD12;PSMD1;DYNC2H1;ITGB5;ITGAV;CALR;PSME4;SEC24B;DCTN5;PSMB7;KIF11;PSMC3;KIF2C;KIF4A;PSMD10;PSMD5;PSME1;AP1B1;PSMD7;KIF18A;PSMB6;KIF15;PSMA5;PSMA3;PSMD4;CENPE;PSMC5;PSME2;KIF3B;PSMA4;CTSF;PSMA7;CLTA;PSMD6;PSMB1;ARF1;KLC2;DCTN6;CTSD;DYNLL1;PSMD13;RACGAP1;PSMF1;PSMC2;PSMA1;SEC13;CANX;DCTN2;KIF22;DNM2;PSMB4;PSMC4;PSMB5;SEC23A;PSMD11;PSMC1;KIF3C;AP2M1;PSMD2;PSMD14;PSMB2;PSMD3;ACTR1A…
GO_ANTIGEN_PROCESSING_AND_PRESENTATION_OF_EXOGENOUS_PEPTIDE_ANTIGEN_VIA_MHC_CLASS_I	http://www.broadinstitute.org/gsea/msigdb/cards/GO_ANTIGEN_PROCESSING_AND_PRESENTATION_OF_EXOGENOUS_PEPTIDE_ANTIGEN_VIA_MHC_CLASS_I	40	0.383931	1.86032	0.00297619	0.00999642	PSMD11;PSMC3;PSMB5;PSMB7;PSMC4;PSMD3;PSMB6;PSMD7;PSMD2;PSMB2;PSMD14;PSMD10;PSMD5;PSME1;PSMC1;PSMD12;PSMA1;PSMF1;PSMC2;PSMD13;PSME4;PSMB4;ITGAV;PSMD1;ITGB5;PSMD8;PSMB3;PSMB1;PSMD6;B2M;PSMA3;PSMD4;PSMA5;CYBA;PSMA2;PSME3;PSMA7;PSMA4;PSMC5;PSME2
GO_TRANSCRIPTION_ELONGATION_FROM_RNA_POLYMERASE_II_PROMOTER	http://www.broadinstitute.org/gsea/msigdb/cards/GO_TRANSCRIPTION_ELONGATION_FROM_RNA_POLYMERASE_II_PROMOTER	31	0.410014	1.85749	0.0058309	0.0102038	SSRP1;CDK7;POLR2H;ENY2;TCEA1;POLR2E;TAF12;POLR2D;POLR2B;POLR2A;POLR2F;POLR2G;ADRM1;ELL;GTF2F1;CCNT2;GTF2F2;TAF5;POLR2L;POLR2K;NCBP2;GTF2E2;NCBP1;TAF4;SETD2;GTF2E1;ERCC3;TAF13;ELP2;ELL2;GTF2A2
GO_ESTABLISHMENT_OF_PROTEIN_LOCALIZATION_TO_ENDOPLASMIC_RETICULUM	http://www.broadinstitute.org/gsea/msigdb/cards/GO_ESTABLISHMENT_OF_PROTEIN_LOCALIZATION_TO_ENDOPLASMIC_RETICULUM	26	0.449914	1.8527	0.00847458	0.0104771	SRP14;RPLP1;RPLP0;SEC61G;SEC61A1;CHMP4B;RPL13;RPS19;RPSA;SPCS1;RPL7A;RPL27;RPL32;RPL29;SRPRB;RPL10;RPS24;RPL5;RPS4X;SPCS2;SSR3;RAB10;RPL13A;RPL8;SRP54;RPL7
GO_REGULATION_OF_CELL_CYCLE	http://www.broadinstitute.org/gsea/msigdb/cards/GO_REGULATION_OF_CELL_CYCLE	425	0.244666	1.84989	0	0.0106328	CKS2;LIN9;PSMC2;RPA2;PSMA1;GAS2L3;CCNB1;ECD;USP44;STXBP4;RBM14;JUND;CDC26;CYP1A1;CETN2;CDKN2C;ATF5;CALM1;PUM1;TGM1;PSMD11;GIGYF2;PSMC1;XPO1;CDK2;H2AFY;PSMB2;SIPA1;PLK4;CDKL2;ING4;STAT3;CSNK2A2;MAD2L2;LCMT1;AATF;BCL2L11;AKT1;PTPN6;PPP1R15A;PKHD1;TPRA1;CDC25A;DDIT3;CDC45;PRMT1;CASP2;FBXO31;RRAGC;JMY;RPRD1B;ZFHX3;PRKCA;CNOT6L;FAM83D;PPP2R1A;E2F1;PSMD1;CDC23;SMAD3;PSME4;CALR;HNF4A;EIF4E;ADAM17;CDCA5;…
GO_GLYCOSYL_COMPOUND_METABOLIC_PROCESS	http://www.broadinstitute.org/gsea/msigdb/cards/GO_GLYCOSYL_COMPOUND_METABOLIC_PROCESS	132	0.294693	1.84857	0	0.0106862	CDA;TYMS;UMPS;HKDC1;SLC25A13;PFKFB4;NDUFA11;NDUFC1;ALDOC;UCK2;AHCY;PNP;COX6A1;NDUFB3;ATP5C1;NDUFB9;DUT;ACACA;MAT2B;UPP1;ACOT7;NT5C;ENPP4;DLD;COX7C;NADK;MAGI3;NDUFA8;NME2;NME7;DERA;COX10;ATP6V1B2;NDUFV2;ATP6V1B1;ENO2;ADSS;ATP5D;HSPA8;ABHD10;NDUFV3;FIGNL1;TJP2;PRPS1;MPP2;PDE6A;ATP5G3;OLA1;NDUFB11;PGK1;CTPS2;BPNT1;PAPSS1;IMPDH2;APIP;CAD;SULT1A3;ENPP1;OCLN;ATP5G1;HK1;NDUFC2;NAGA;NME3;TK1;TGFB1;NDUFS8…
GO_NON_RECOMBINATIONAL_REPAIR	http://www.broadinstitute.org/gsea/msigdb/cards/GO_NON_RECOMBINATIONAL_REPAIR	16	0.513154	1.84696	0.0103627	0.0107264	PSMD14;BARD1;SLX1A;LIG4;MLH1;PAXIP1;UBE2N;DCLRE1B;RNF138;BRCA1;UBE2V2;POLQ;POLA1;PRPF19;LIG3;SLX4
GO_DNA_TEMPLATED_TRANSCRIPTION_ELONGATION	http://www.broadinstitute.org/gsea/msigdb/cards/GO_DNA_TEMPLATED_TRANSCRIPTION_ELONGATION	38	0.38894	1.8457	0.00322581	0.0108148	ELL;GTF2F1;ADRM1;POLR2L;TAF5;GTF2F2;CCNT2;UBTF;ENY2;POLR2H;CDK7;POLR2E;TCEA1;SSRP1;POLR2F;POLR2A;POLR2G;POLR2B;TAF12;POLR2D;POLR1C;TAF1D;ERCC3;GTF2E1;POLR1B;SETD2;TCEA2;GTF2A2;ELP2;TAF13;ELL2;GTF2E2;POLR2K;POLR1A;NCBP2;CD3EAP;TAF4;NCBP1
GO_NEGATIVE_REGULATION_OF_RNA_SPLICING	http://www.broadinstitute.org/gsea/msigdb/cards/GO_NEGATIVE_REGULATION_OF_RNA_SPLICING	15	0.531658	1.84307	0.0100251	0.0109588	ACIN1;PTBP1;HNRNPA2B1;SFSWAP;RBM42;HNRNPK;SRSF10;U2AF2;RNPS1;C1QBP;SRSF6;SRSF4;RBMX;SRSF7;SAP18
GO_GENE_SILENCING_BY_RNA	http://www.broadinstitute.org/gsea/msigdb/cards/GO_GENE_SILENCING_BY_RNA	55	0.345569	1.81909	0	0.0129657	NUP98;ZFP36;SMAD2;TSN;CNOT1;XPO5;NUP54;NCBP1;NUP62;NUP35;POLR2K;STAT3;NCBP2;TNRC6A;NUP155;AAAS;DICER1;SRRT;NUP160;POLR2B;POLR2D;SMAD1;POLR2A;SND1;POLR2F;POLR2G;POLR2H;RBM4;CNOT6L;POLR2E;NUP43;PABPC1;NUP93;SMAD3;ZCCHC11;TSNAX;NUP107;POM121C;NUP153;DROSHA;NUP50;TNRC6C;CLP1;MOV10;NUP188;POLR2L;NUP210;CNOT8;LIMD1;NUP205;HNRNPA2B1;DGCR8;PIWIL4;RAN;NUP85
GO_MULTI_ORGANISM_METABOLIC_PROCESS	http://www.broadinstitute.org/gsea/msigdb/cards/GO_MULTI_ORGANISM_METABOLIC_PROCESS	45	0.369044	1.81805	0.00626959	0.0130241	RPS4X;NUP35;NUP62;NUP54;FURIN;ATG16L2;RPL13A;NUP98;EIF3L;MAP2K3;PCBP1;NUP160;RPL27;AAAS;RPSA;RPS19;NUP155;PTBP1;RPL5;SSB;NUP50;RPL10;NUP153;POM121C;NUP107;RPS24;RPL8;ATG5;NUP93;MAP2K1;NUP43;RPL7;MAP2K4;EIF3F;NUP85;RPLP1;RPLP0;NUP205;NUP210;RPL29;RPL32;NUP188;RPL13;CCNT2;RPL7A
GO_HYDROGEN_ION_TRANSMEMBRANE_TRANSPORT	http://www.broadinstitute.org/gsea/msigdb/cards/GO_HYDROGEN_ION_TRANSMEMBRANE_TRANSPORT	28	0.412122	1.81188	0.00872093	0.0136471	ATP5J;ATP5A1;COX10;UQCRB;ATP6V1B1;ATP5F1;ATP6V1B2;SLC11A2;COX7C;ATP6V1A;ATP5L;UQCR10;SLC46A1;ATP5B;ATP5G1;ATP5C1;ATP5G3;ATP5I;ATP1A1;ATP6V0A2;COX7A2;NDUFA4;NNT;ATP5D;ATP5H;ATP6V0D1;TMCO3;COX6A1
GO_ANTIGEN_PROCESSING_AND_PRESENTATION_OF_PEPTIDE_OR_POLYSACCHARIDE_ANTIGEN_VIA_MHC_CLASS_II	http://www.broadinstitute.org/gsea/msigdb/cards/GO_ANTIGEN_PROCESSING_AND_PRESENTATION_OF_PEPTIDE_OR_POLYSACCHARIDE_ANTIGEN_VIA_MHC_CLASS_II	35	0.390322	1.81153	0.00890208	0.0136281	CTSF;KIF3B;CENPE;SEC24D;ACTR1A;KIF15;CTSD;DCTN6;DYNLL1;ARF1;AP1S1;AP1M1;KLC2;TRAF6;CLTA;SEC24B;DNM2;DCTN5;DYNC2H1;KIF22;DCTN2;LGMN;CLTC;CANX;SEC13;RACGAP1;KIF23;KIF18A;KIF2C;KIF4A;AP1B1;AP2M1;KIF3C;SEC23A;KIF11
GO_POSITIVE_REGULATION_OF_MITOTIC_CELL_CYCLE	http://www.broadinstitute.org/gsea/msigdb/cards/GO_POSITIVE_REGULATION_OF_MITOTIC_CELL_CYCLE	49	0.351924	1.80596	0.00302115	0.0141821	CDC6;BIRC5;AURKA;MAD2L1;PBX1;IL1A;SMARCD3;PTPN11;CDC25B;PAFAH1B1;CDK4;NUSAP1;PRKCA;EREG;TGFB1;TGFA;PLK1;TERF1;UBE2C;EDN1;CDC45;DYNC1LI1;RAD51C;EIF4E;CDK1;DBF4B;HES1;CDCA5;DLGAP5;FOXA1;UBE2E2;APP;KIF20B;PDGFRB;INSR;LSM11;CCNB1;RCC2;ESPL1;H2AFY;RANBP1;MTBP;FBXO5;USP22;WNT10B;MDM2;CCND1;CDC7;CYP1A1
GO_NEGATIVE_REGULATION_OF_CHROMOSOME_ORGANIZATION	http://www.broadinstitute.org/gsea/msigdb/cards/GO_NEGATIVE_REGULATION_OF_CHROMOSOME_ORGANIZATION	45	0.360042	1.8017	0.00643087	0.0145646	PINX1;BUB1B;SRC;MCRS1;H2AFY;ESPL1;PSMG2;SUPT6H;TET1;ATG5;DNMT1;SPI1;NOC2L;CENPF;OTUB1;PHF2;HNRNPA1;HNRNPC;TTK;RTEL1;BUB1;BUB3;SET;TNKS;ATAD2;KDM1A;PARP1;NAT10;TERF1;KDM3A;PTTG1;PLK1;UBE2B;PIF1;BRCA1;CTBP1;PIH1D1;TNKS2;GNL3L;ZW10;BCOR;CSNK2A2;MAD2L2;ATRX;MAD2L1
GO_REGULATION_OF_TELOMERE_MAINTENANCE	http://www.broadinstitute.org/gsea/msigdb/cards/GO_REGULATION_OF_TELOMERE_MAINTENANCE	39	0.383225	1.80069	0.00625	0.0145969	TNKS2;GNL3L;CCT3;HMBOX1;ATRX;ATR;CCT2;MYC;USP7;DKC1;PKIB;TCP1;SLX4;RTEL1;TNKS;PARP1;TERF1;NAT10;MAPKAPK5;PIF1;CCT5;MAPK3;WRAP53;GNL3;CCT6A;AURKB;HNRNPA1;CCT8;NEK7;HNRNPC;CCT7;CCT4;PINX1;SRC;CTNNB1;NEK2;MCRS1;SLX1A;CTC1
GO_TRANSCRIPTION_FROM_RNA_POLYMERASE_III_PROMOTER	http://www.broadinstitute.org/gsea/msigdb/cards/GO_TRANSCRIPTION_FROM_RNA_POLYMERASE_III_PROMOTER	18	0.483002	1.79044	0.012987	0.015619	POLR3H;SNAPC5;IVNS1ABP;POLR2L;POLR3D;ELL;POLR3E;POLR3A;GTF3C2;POLR1C;POLR3G;POLR2F;POLR2K;BRF1;POLR2H;POLR3C;ZC3H8;POLR2E
GO_PROTEIN_FOLDING	http://www.broadinstitute.org/gsea/msigdb/cards/GO_PROTEIN_FOLDING	101	0.297129	1.7863	0	0.0161294	GNAZ;DNAJB6;PDCL;DNAJC2;HSP90AA1;TMX3;HSPA9;MLEC;TTC9;PDIA2;MKKS;B2M;DNAJC7;CRYAB;CSNK2A2;MOGS;FKBP8;PDIA3;PPIB;DNAJA1;CCT3;TMX4;TXN;ERP29;DNAJC1;DNLZ;DNAJC24;DNAJC21;DNAJC10;FKBP4;CANX;ITGB3;MESDC2;CCT7;GNG2;FKBP10;CCT8;MPDU1;DNAJB5;HSPH1;HSPA5;CHORDC1;CCT5;HSPBP1;TXNDC11;CRTAP;HSPA2;QSOX1;PDIA4;TXNDC5;PFDN5;ST13;GRPEL2;CHCHD4;TCP1;CCT2;HSPE1;PPIA;HSP90AB1;RP2;BAG3;CSNK2B;PTGES3;GRPEL1;CLU;GLRX2…
GO_PURINE_NUCLEOSIDE_MONOPHOSPHATE_BIOSYNTHETIC_PROCESS	http://www.broadinstitute.org/gsea/msigdb/cards/GO_PURINE_NUCLEOSIDE_MONOPHOSPHATE_BIOSYNTHETIC_PROCESS	30	0.408279	1.78369	0.00928793	0.0163294	ADK;IMPDH2;ATP5F1;ATP6V0A2;AK2;TGFB1;AMPD2;APRT;ATP5J;ATP5I;ATP5A1;AMPD3;ATP5C1;ATP5G3;ATIC;ATP5G1;PRPS1;ATP5B;ATP5L;ADSSL1;ADSL;GMPS;ADSS;SLC25A13;ATP5H;ALDOA;LHPP;PAICS;ATP5D;GART
GO_REGULATION_OF_DNA_REPLICATION	http://www.broadinstitute.org/gsea/msigdb/cards/GO_REGULATION_OF_DNA_REPLICATION	83	0.311637	1.78268	0.0046083	0.016337	SMC1A;CTC1;ESCO2;FBXO18;CDT1;CDC7;PARM1;NEK2;MCRS1;CDK2;CCT7;RFC4;CCT8;HNRNPC;IGF1R;CDK1;MAPK3;MAPKAPK5;TNKS;JUN;KLF4;DKC1;RFC2;LIG3;PKIB;HMBOX1;DSCC1;CDC6;ZBTB38;CCT3;ID3;PPP2CA;TNFAIP1;TNKS2;CDC42;NF2;EGFR;CTNNB1;FBXW7;BMP4;PINX1;SRC;STAG2;INSR;CHEK2;GTPBP4;S100A11;CCT4;DNA2;CHTF18;AREG;HNRNPA1;PCNA;PPP2R1A;NEK7;HUS1;CCT6A;DBF4B;AURKB;CALR;GREM1;PPARG;WRAP53;WRNIP1;PIF1;CCT5;E2F8;NAT10;TERF1;BL…
GO_REGULATION_OF_DNA_METABOLIC_PROCESS	http://www.broadinstitute.org/gsea/msigdb/cards/GO_REGULATION_OF_DNA_METABOLIC_PROCESS	148	0.272216	1.78129	0	0.0163893	NEK7;CHTF18;DNA2;HNRNPA1;GTPBP4;CCT4;S100A11;INSR;STAG2;KPNA1;CHEK2;WRAP53;FOXM1;DNMT1;TRIM28;AURKB;HUS1;CCT6A;NF2;CTNNB1;PPP4C;CCDC88A;ATRX;MBD3;TCP1;MYC;IL6;HMGB1;RFC5;POLQ;BCL6;TERF1;NAT10;FGFR4;BRCA1;CCT5;RTEL1;RFC3;PRKCG;BLM;PAXIP1;NPM1;CCT7;MAPK3;CDK1;OTUB1;CDC7;SLX1A;CDT1;SUPT6H;TOP2A;CIDEA;CTC1;NEK2;PKIB;RFC2;PRKD2;RAD51AP1;TNFAIP1;CDC6;CCT3;DSCC1;CHEK1;KDM1A;MAPKAPK5;STAT6;KLF4;JUN;THOC1…
GO_ENDOPLASMIC_RETICULUM_ORGANIZATION	http://www.broadinstitute.org/gsea/msigdb/cards/GO_ENDOPLASMIC_RETICULUM_ORGANIZATION	20	0.452468	1.77844	0.017199	0.0166456	CAV2;SEC61A1;CCDC47;ASNA1;UBL4A;RTN3;TOR1B;TMEM33;TMEM170A;VAPA;TOR1AIP2;DOPEY2;RAB18;RAB10;LMAN1;WRB;ATL2;ATL3;ARL6IP1;GET4
GO_CENTROSOME_DUPLICATION	http://www.broadinstitute.org/gsea/msigdb/cards/GO_CENTROSOME_DUPLICATION	17	0.480934	1.76139	0.0129534	0.0188482	CEP135;CETN2;CEP152;TUBGCP3;CENPJ;STIL;CDK2;PLK4;WDR62;USP33;TUBGCP2;CEP192;CEP63;CEP72;CDK5RAP2;SASS6;TUBGCP5
GO_REGULATION_OF_RNA_SPLICING	http://www.broadinstitute.org/gsea/msigdb/cards/GO_REGULATION_OF_RNA_SPLICING	48	0.355437	1.75487	0.00344828	0.0196087	RBM10;RBM4;SNW1;C1QBP;RNPS1;SRSF6;U2AF2;CLK4;POLR2A;RBM25;CLK2;HNRNPL;CLK1;DAZAP1;SON;MBNL2;HNRNPA2B1;RBM42;SRPK1;RBM38;SRSF10;THRAP3;DDX5;RBM8A;SF3B4;AHNAK;RBM22;PRPF19;HNRNPF;SFSWAP;PTBP1;RBFOX2;AKAP17A;SETX;SRSF2;SRSF7;SAP18;PIK3R1;ACIN1;CLK3;HNRNPK;HSPA8;SRSF3;ERN1;RBMX;SRSF4;TRA2B;SNRNP70
GO_NUCLEOBASE_CONTAINING_SMALL_MOLECULE_METABOLIC_PROCESS	http://www.broadinstitute.org/gsea/msigdb/cards/GO_NUCLEOBASE_CONTAINING_SMALL_MOLECULE_METABOLIC_PROCESS	188	0.260705	1.75234	0	0.0198888	NMNAT3;DPYD;ATP5A1;NDUFA5;SUCLG1;ENTPD2;ERH;ALDOA;MDH2;PGAM1;DLG2;VCP;MPG;GPX1;NDUFS3;PFKFB1;UCKL1;PDE5A;DNMT1;NME1;GMPS;MTRR;UQCRB;GUCY1A3;NDUFB4;NDUFB8;UQCR10;ATP5L;RRM1;NDUFAB1;MTOR;NUDT1;PPCDC;RPE;ATP6V0A2;AK2;NUDT4;NDUFA4;AQP1;NDUFB10;KARS;ATP5I;AMPD3;NDUFB5;ADSSL1;NDUFA9;AMD1;ATP5H;RRM2;NDUFA6;PGM1;MAT2A;ATP5F1;PFKFB3;PDHB;HK1;NDUFC2;ENPP1;CAD;APIP;MTHFD1;NNT;OLA1;ATP5G3;PDE6A;TJP2;PRPS1;ND…
GO_REGULATION_OF_SIGNAL_TRANSDUCTION_BY_P53_CLASS_MEDIATOR	http://www.broadinstitute.org/gsea/msigdb/cards/GO_REGULATION_OF_SIGNAL_TRANSDUCTION_BY_P53_CLASS_MEDIATOR	74	0.308639	1.73872	0	0.0218219	TAF4;CDK2;PRMT5;RPA2;RFC4;TP53INP1;ANKRD1;UBC;MIF;TAF12;JMY;MAPKAPK5;CD44;KDM1A;PLK3;CHD4;ING5;EEF1E1;MTA2;PIN1;PTTG1IP;RPA1;PMAIP1;HEXIM1;RFC2;EXO1;BRPF1;CSNK2A2;HDAC1;TAF5;TP73;AKT1;CHEK1;RAD9A;RFFL;TPX2;BRD7;MUC1;EHMT1;BARD1;RPA3;TP63;PSMD10;MDM2;CHEK2;TAF13;DNA2;NUAK1;TOPBP1;ATRIP;HUS1;HNRNPK;AURKB;TP53BP2;NOC2L;SNAI1;RMI2;BRCA1;UBB;SSRP1;BLM;RFC3;HIPK1;MBD3;TP53RK;ATR;CDK5;BDKRB2;DDX5;AURKA;…
GO_SPINDLE_LOCALIZATION	http://www.broadinstitute.org/gsea/msigdb/cards/GO_SPINDLE_LOCALIZATION	16	0.48297	1.73834	0.013089	0.021783	ARHGEF2;NDC80;CDK5RAP2;SPRY2;ASPM;ACTR2;WDR43;ZW10;KPNB1;CENPA;ESPL1;MYH9;PAFAH1B1;SPAG5;NUSAP1;DYNLT1
GO_REGULATION_OF_RNA_STABILITY	http://www.broadinstitute.org/gsea/msigdb/cards/GO_REGULATION_OF_RNA_STABILITY	82	0.302385	1.73399	0	0.0224017	PSMC3;EXOSC2;PSMB7;ZC3H12A;PSMD7;PSMB6;ZFP36L1;YWHAB;PSME1;PSMD5;PSMD10;MAPKAPK2;PSMD12;E2F1;YWHAZ;DHX9;PSME4;PABPC1;HSPA8;PSMD1;CARHSP1;PSMB1;UBB;EIF4G1;PSMD6;SYNCRIP;XRN1;PSMD4;PSMA3;HNRNPD;PSMA5;TNFRSF1B;RBM38;THRAP3;PSMA7;ZFP36L2;METTL14;PSME2;PSMC5;PSMA4;PUM1;PSMD11;PSMC4;PUM2;HNRNPA0;PSMB5;PSMD2;PSMB2;PSMD14;PSMD3;PSMC1;XPO1;YBX1;PSMA1;HNRNPC;PSMD13;PSMC2;PSMF1;ZFP36;PSMB4;EXOSC8;UBC;ZC3H14…
GO_PYRIMIDINE_CONTAINING_COMPOUND_BIOSYNTHETIC_PROCESS	http://www.broadinstitute.org/gsea/msigdb/cards/GO_PYRIMIDINE_CONTAINING_COMPOUND_BIOSYNTHETIC_PROCESS	20	0.443568	1.72265	0.017199	0.0241189	ERH;PRPS1;DCK;UCK2;MTOR;CAD;TYMS;CDA;NME1;UMPS;NME7;UPP1;CTPS2;DHODH;TK1;NME3;DTYMK;NME2;UCKL1;DUT
GO_METHYLATION	http://www.broadinstitute.org/gsea/msigdb/cards/GO_METHYLATION	87	0.28599	1.71565	0	0.0250602	MAT2A;SMYD5;MECOM;PCMTD1;METTL17;ICMT;TET2;KDM6A;BAZ2A;WDR61;CTR9;ASH2L;TRMT1;MTA2;HEMK1;SUV39H1;TRMT61A;MTRR;DNMT1;TRIM28;BTG2;GCSH;PRMT3;WDR5;METTL21A;FOS;TRMT112;RAB6A;TFB2M;ATRX;ETF1;EMG1;METTL13;GNAS;PAXIP1;FDXACB1;PRDM10;TRMT6;TYMS;PCMTD2;AHCY;DYDC1;PRMT5;METTL7A;TARBP1;TRMT2A;MAT2B;PRMT7;WDR4;METTL8;GATAD2A;LCMT1;ECE2;METTL23;GSTO1;SUV39H2;SUZ12;PRMT1;KDM3A;SETDB1;SETD2;PRDM1;TRMT5;GSPT1;S…
GO_PYRIMIDINE_CONTAINING_COMPOUND_METABOLIC_PROCESS	http://www.broadinstitute.org/gsea/msigdb/cards/GO_PYRIMIDINE_CONTAINING_COMPOUND_METABOLIC_PROCESS	29	0.390959	1.71037	0.0184211	0.0258531	NME1;CDA;TYMS;UMPS;DCK;PRPS1;UCK2;UNG;UCKL1;DUT;DTYMK;SLC19A3;UPP1;SMUG1;NEIL1;THTPA;DHODH;CTPS2;NT5C;MTOR;CAD;TET2;ERH;RRM1;NME3;TK1;NME2;DPYD;NME7
GO_CHROMATIN_ORGANIZATION	http://www.broadinstitute.org/gsea/msigdb/cards/GO_CHROMATIN_ORGANIZATION	218	0.247067	1.70358	0	0.0268735	DEK;AURKA;MAP3K12;HIRIP3;BAZ1B;MIS18A;BEND3;UBE2N;EZH1;CENPN;UHRF1;DOT1L;HELLS;NOC2L;SPI1;SETD2;PADI3;EZH2;MYSM1;SUPT3H;HMGB2;PCGF2;KDM5B;PHF21A;SRCAP;USP34;RCBTB1;SMARCA2;SMARCD3;NAP1L4;MBTD1;SET;SUV39H2;DNAJC2;SUZ12;KDM3A;RBL1;UBE2B;YEATS4;POLE4;SMARCC2;HIST1H2BD;KAT2A;DYDC1;PRMT5;NCOA3;BRMS1;TADA2B;TET1;RSF1;PRMT7;CHAF1A;BRD2;MYC;MBD3;SFPQ;RBL2;MTA1;FOXA1;AEBP2;SMARCA4;KAT7;PRMT3;DAPK3;CTNNB1;…
GO_REGULATION_OF_DNA_RECOMBINATION	http://www.broadinstitute.org/gsea/msigdb/cards/GO_REGULATION_OF_DNA_RECOMBINATION	26	0.405224	1.69975	0.0381471	0.0274412	KPNA2;TGFB1;RTEL1;PPP4C;THOC1;PAXIP1;BLM;UNG;SUPT6H;KDM1A;RAD51;FBXO18;BCL6;STAT6;UBE2B;MLH1;APLF;NDFIP1;CHEK1;FIGNL1;POLQ;FIGN;MSH6;KPNA1;RAD51AP1;RPA2
GO_ATP_BIOSYNTHETIC_PROCESS	http://www.broadinstitute.org/gsea/msigdb/cards/GO_ATP_BIOSYNTHETIC_PROCESS	15	0.47998	1.69175	0.0163043	0.0289814	ATP5L;ATP5B;ATP5G1;ATP5D;SLC25A13;ALDOA;ATP5H;ATP6V0A2;ATP5F1;ATP5G3;ATP5C1;ATP5A1;ATP5I;ATP5J;TGFB1
GO_PYRIMIDINE_NUCLEOSIDE_METABOLIC_PROCESS	http://www.broadinstitute.org/gsea/msigdb/cards/GO_PYRIMIDINE_NUCLEOSIDE_METABOLIC_PROCESS	19	0.436363	1.68856	0.0205656	0.0294544	UCK2;ERH;DCK;UMPS;TYMS;CAD;NT5C;NME1;CDA;DHODH;CTPS2;UPP1;DPYD;NME7;NME2;DUT;UCKL1;NME3;TK1
GO_PURINE_CONTAINING_COMPOUND_METABOLIC_PROCESS	http://www.broadinstitute.org/gsea/msigdb/cards/GO_PURINE_CONTAINING_COMPOUND_METABOLIC_PROCESS	138	0.264779	1.68685	0.0108696	0.0296943	SLC2A9;NDUFB3;ATP5C1;NDUFB9;ACACA;MAT2B;ACOT7;SLC25A13;PAICS;HKDC1;NDUFC1;NDUFA11;ALDOC;PDE8A;PFKFB4;COX6A1;PNP;AHCY;NME2;NDUFA8;MAGI3;NME7;ATP6V1B2;NDUFV2;ATP6V1B1;SLC17A3;NPR2;OAS2;COX10;ENPP4;NPR3;NT5C;CAT;DLD;COX7C;HINT1;NADK;PDE6A;NDUFB11;OLA1;ATP5G3;IMPDH2;PAPSS1;APIP;MTHFD1;PGK1;BPNT1;ENO2;ADSS;HSPA8;NDUFV3;FIGNL1;ATP5D;PRPS1;TJP2;MPP2;ABCG2;TGFB1;NME3;NDUFS8;ATP5J;PFKFB3;ATP5F1;CYCS;PDE4C…
GO_POSITIVE_REGULATION_OF_TELOMERE_MAINTENANCE_VIA_TELOMERE_LENGTHENING	http://www.broadinstitute.org/gsea/msigdb/cards/GO_POSITIVE_REGULATION_OF_TELOMERE_MAINTENANCE_VIA_TELOMERE_LENGTHENING	23	0.40619	1.6792	0.0117302	0.0311325	CCT5;MAPKAPK5;CTNNB1;NEK2;TNKS;RTEL1;DKC1;CCT7;TCP1;CCT4;PKIB;HNRNPA1;ATR;CCT8;HMBOX1;CCT2;NEK7;CCT6A;AURKB;CCT3;MAPK3;TNKS2;WRAP53
GO_REGULATION_OF_PROTEIN_EXPORT_FROM_NUCLEUS	http://www.broadinstitute.org/gsea/msigdb/cards/GO_REGULATION_OF_PROTEIN_EXPORT_FROM_NUCLEUS	15	0.462557	1.67717	0.0313253	0.031374	RANGAP1;SOX4;RANBP3;CDK5;ANP32B;PTPN11;PTPN14;MDM2;XPO4;XPO1;PARK7;GTSE1;RAPGEF3;BARD1;TXN
GO_NEGATIVE_REGULATION_OF_CELLULAR_PROTEIN_CATABOLIC_PROCESS	http://www.broadinstitute.org/gsea/msigdb/cards/GO_NEGATIVE_REGULATION_OF_CELLULAR_PROTEIN_CATABOLIC_PROCESS	26	0.400164	1.66934	0.031339	0.0328379	MAD2L1;SDCBP;MAD2L2;CSNK2A2;HSP90AB1;PSEN1;ZW10;PLK1;TERF1;BUB3;BUB1;PARK7;TTK;PRKCG;OPHN1;PSMF1;USP19;CENPF;USP44;N4BP1;FURIN;TLK2;PBK;PSMG2;GIPC1;BUB1B
GO_POSITIVE_REGULATION_OF_CELL_CYCLE	http://www.broadinstitute.org/gsea/msigdb/cards/GO_POSITIVE_REGULATION_OF_CELL_CYCLE	135	0.261223	1.66146	0	0.034333	ECT2;NDRG1;GADD45A;SFPQ;NPM1;CDK4;PIM1;BRCA1;TERF1;RBL2;RARA;RBM38;CNOT8;BIRC5;CDC25C;CCNT2;PBX1;ATRX;CCND3;MTBP;RANBP1;TFDP1;WNT10B;GIPC1;TP63;SIRT2;HCFC1;CTGF;MUC1;AURKB;FOXA1;UBE2E2;CHEK2;INSR;BTG2;RCC2;PAFAH1B1;ORC1;NUSAP1;GTSE1;TGFA;PLK1;MIF;PLK3;UBE2C;GATA6;PKP4;DYNC1LI1;CDC6;MYBBP1A;IL1A;MAPRE3;GDPD5;CDKN1B;FBXO5;KIF14;USP22;RASSF1;CDC7;CDK1;HES1;CNOT1;WNT5A;DLGAP5;CITED2;CCNC;RHOA;EREG;TG…
GO_RETROGRADE_VESICLE_MEDIATED_TRANSPORT_GOLGI_TO_ER	http://www.broadinstitute.org/gsea/msigdb/cards/GO_RETROGRADE_VESICLE_MEDIATED_TRANSPORT_GOLGI_TO_ER	36	0.360744	1.65329	0.0124611	0.0360087	RAB6A;SURF4;ARF4;TMED10;KIF11;TMED3;KIF18A;KIF4A;KIF2C;GBF1;KIF3C;TMEM115;COPE;COG4;RACGAP1;COPA;KIF23;KDELR2;COPG2;KIF22;TMED7;KIF1C;TMED2;KLC2;CENPE;DNAJC28;KIF15;NAPA;TMED9;COPZ1;ZW10;ARCN1;ARFGAP3;COPB2;RER1;KIF3B
GO_MITOTIC_DNA_INTEGRITY_CHECKPOINT	http://www.broadinstitute.org/gsea/msigdb/cards/GO_MITOTIC_DNA_INTEGRITY_CHECKPOINT	53	0.328452	1.65231	0.0163934	0.0360703	E2F4;CNOT6L;GTSE1;GADD45A;NPM1;BLM;RBL2;PRMT1;CENPJ;PLK3;FANCI;CASP2;FBXO31;UBB;RAD9A;CDC25C;AURKA;TRIAP1;SOX4;RPS27L;CNOT8;RBM38;TP73;CDKN1A;CNOT4;TOP2B;TP63;CDK2;GIGYF2;NAE1;MDM2;CDKN1B;TFDP1;MUC1;TOP2A;RFWD3;CLSPN;CCND1;FOXO4;UBC;HUS1;CNOT1;PPP2R5C;DGKZ;CDK1;TAOK3;PCNA;CCNA2;BTG2;CCNB1;E2F1;CHEK2;RPA2
GO_POSITIVE_REGULATION_OF_TELOMERE_MAINTENANCE	http://www.broadinstitute.org/gsea/msigdb/cards/GO_POSITIVE_REGULATION_OF_TELOMERE_MAINTENANCE	27	0.392376	1.63442	0.02589	0.0402052	HNRNPA1;CCT8;ATR;ATRX;HMBOX1;CCT2;NEK7;DKC1;CCT7;TCP1;SLX4;CCT4;PKIB;MAPK3;GNL3;WRAP53;TNKS2;CCT6A;AURKB;CCT3;SLX1A;CCT5;MAPKAPK5;RTEL1;CTNNB1;NEK2;TNKS
GO_REGULATION_OF_CYTOSKELETON_ORGANIZATION	http://www.broadinstitute.org/gsea/msigdb/cards/GO_REGULATION_OF_CYTOSKELETON_ORGANIZATION	211	0.238508	1.62965	0	0.0413224	NF2;KIF11;CTGF;WDR1;HAUS5;AKAP13;CHMP1A;PPP1R9A;SIRT2;BRAF;FLNA;AVIL;DAPK3;CAMSAP3;HAUS8;DYNLT1;CTNNB1;RANBP1;EML2;BBS4;LZTS2;RCC2;NEK7;TUBGCP2;CHEK2;AP1AR;KATNB1;S100A10;AURKB;SWAP70;PCNT;PTK2;TERF1;BRCA1;HAUS3;F11R;ARF1;TTK;S100A9;NPM1;ARHGDIA;MYH9;ECT2;RAN;CCNF;CCDC88A;CD2AP;CHMP4C;SGK1;TMEM67;PPFIA1;NDC80;BIRC5;CEP85;MAP6D1;TSC1;SDC4;ABL2;ICAM1;SEMA3E;MYBL2;CDKN1B;NEK2;RGS2;FBXO5;CDC42EP4;EZR…
GO_ANTIGEN_PROCESSING_AND_PRESENTATION_OF_PEPTIDE_ANTIGEN_VIA_MHC_CLASS_I	http://www.broadinstitute.org/gsea/msigdb/cards/GO_ANTIGEN_PROCESSING_AND_PRESENTATION_OF_PEPTIDE_ANTIGEN_VIA_MHC_CLASS_I	47	0.327056	1.62575	0.0102389	0.0422342	PSMC5;PSME2;PSMA4;PDIA3;CYBA;PSMA2;PSME3;PSMA7;PSMA5;PSMA3;PSMD4;SEC24D;B2M;PSMD6;PSMB1;PSMD8;PSMB3;PSMD1;ITGB5;ITGAV;CALR;PSME4;SEC24B;PSMB4;PSMD13;PSMF1;PSMC2;PSMA1;SEC13;PSMD12;CANX;PSMC1;PSMD10;PSMD5;PSME1;PSMD2;PSMD7;PSMD14;PSMB2;PSMD3;PSMB6;PSMB7;PSMC4;PSMB5;SEC23A;PSMC3;PSMD11
GO_REGULATION_OF_MRNA_METABOLIC_PROCESS	http://www.broadinstitute.org/gsea/msigdb/cards/GO_REGULATION_OF_MRNA_METABOLIC_PROCESS	61	0.296506	1.62453	0.00754717	0.0423571	RBM10;PNPT1;RBM4;CTR9;SNW1;C1QBP;RNPS1;SRSF6;SYNCRIP;U2AF2;POLR2G;RBM25;HNRNPL;HNRNPR;SAFB;DAZAP1;MBNL2;DHX34;HNRNPA2B1;RBM42;SRPK1;CNOT8;ZC3HAV1;SRSF10;THRAP3;DDX5;ZFP36L2;RBM8A;SF3B4;PRPF19;UPF1;CDK11B;SFSWAP;PTBP1;TNRC6C;NCBP2;BARD1;RBFOX2;IWS1;ZC3H12A;SUPT6H;SRSF2;SRSF7;SAP18;NCBP1;ACIN1;ZC3H14;SECISBP2;PABPC1;HNRNPK;HSPA8;SRSF3;CNOT1;PAPOLA;BTG2;RBMX;ZFP36;SRSF4;TRA2B;SNRNP70;CCNB1
GO_POSITIVE_REGULATION_OF_DNA_METABOLIC_PROCESS	http://www.broadinstitute.org/gsea/msigdb/cards/GO_POSITIVE_REGULATION_OF_DNA_METABOLIC_PROCESS	83	0.282445	1.6229	0	0.042634	AURKB;TRIM28;CALR;CCT6A;DBF4B;GNL3;WRAP53;APLF;GREM1;FOXM1;CCT4;INSR;NEK7;DNA2;CHTF18;HNRNPA1;AREG;PCNA;CTNNB1;BMP4;SRC;CDC42;PTK2B;EGFR;PFN1;HMGB1;IL6;RFC5;CSF2;TCP1;MYC;CCT2;ATRX;ATR;PAXIP1;UBE2N;HRAS;RTEL1;PRKCG;TGFB1;RFC3;EREG;DDX39B;BRCA1;CCT5;UBE2V2;FGFR4;E2F8;CDK1;IGF1R;MAPK3;CCT7;PDGFRB;RFC4;MSH6;CCT8;UNG;NEK2;CDK2;CTC1;TMEM161A;SLX1A;CDC7;PARM1;TOP2A;CCT3;AKT1;DSCC1;TNFAIP1;TNKS2;RFC2;PK…
GO_ANTIGEN_PROCESSING_AND_PRESENTATION	http://www.broadinstitute.org/gsea/msigdb/cards/GO_ANTIGEN_PROCESSING_AND_PRESENTATION	84	0.276817	1.62129	0.00440529	0.0429149	PSMF1;PSMC2;RACGAP1;PSMD13;RAB34;SEC13;CANX;PSMA1;RAB10;DCTN2;KIF22;DNM2;PSMB4;PSMB5;PSMC4;PSMD11;ICAM1;SEC23A;KIF3C;AP2M1;PSMC1;PSMD3;PSMB2;PSMD14;PSMD2;ACTR1A;SEC24D;PSMA2;CYBA;PDIA3;PSME3;PSMB3;ULBP1;PSMD8;AP1M1;TRAF6;AP1S1;B2M;KIF23;PSMD12;CLTC;LGMN;ITGAV;ATG5;DYNC2H1;PSMD1;ITGB5;DCTN5;PSME4;CALR;SEC24B;KIF11;PSMB7;CTSH;RAB6A;PSMC3;PSMD10;PSMD5;AP1B1;PSME1;KIF2C;KIF4A;KIF18A;PSMB6;PSMD7;PSMA5…
GO_PROTEASOMAL_PROTEIN_CATABOLIC_PROCESS	http://www.broadinstitute.org/gsea/msigdb/cards/GO_PROTEASOMAL_PROTEIN_CATABOLIC_PROCESS	137	0.250092	1.6136	0.00598802	0.0449042	FBXO2;UBE2G2;UBE2J2;PSMD6;UBB;PSMB1;SMURF1;PSMC5;AURKA;PSMA4;PSMA7;NSFL1C;PSMA5;MAD2L1;RNF4;DERL3;BUB1B;PSMD10;CCDC47;PSME1;FBXW7;RNF24;PSMB6;PSMB7;PSMD1;EDEM1;CDC23;PSME4;PPP2R5C;SPOPL;RBX1;KEAP1;NEDD4L;DDIT3;UBE2B;FBXO31;PSMB3;RFFL;CRBN;FAF2;RLIM;TBL1XR1;BTRC;PRPF19;PMAIP1;PSMC1;FAF1;DNAJC10;PSMB2;ENC1;PSMD3;CDC26;PSMC4;KCTD10;PSMD11;USP44;UBC;TMEM129;CDC16;USP19;FOXRED2;PSMD13;PSMF1;PSMC2;PSMA…
GO_NUCLEAR_TRANSPORT	http://www.broadinstitute.org/gsea/msigdb/cards/GO_NUCLEAR_TRANSPORT	162	0.247514	1.60414	0	0.0473306	POM121C;NUP107;NXT1;RGS14;IPO4;EIF5A;DUSP16;NUP50;KPNA3;SRSF4;RAB15;RAB28;DDX19A;RSRC1;SRSF1;IPO13;FIP1L1;PIK3R1;NOC2L;NUP43;EIF4E;CALR;SMURF1;AGFG1;POLA2;F2R;RERE;DDX39B;TGFB1;RAB37;CSE1L;RHOD;SNRPD3;ANKRD54;CDK5;RBM22;RRS1;HNRNPA2B1;SNRPE;NUP210;SRSF10;ZC3H11A;NUP35;RAB8A;NOP58;NUP54;SRSF2;XPO1;KPNA2;SNRPD2;XPO4;STAT3;NUP98;CPSF3;XPO5;SRSF3;HTATIP2;RHOF;POLR2D;SNRPD1;SNRPG;GEMIN6;TNPO3;CBLB;SRS…
GO_PROTEIN_UBIQUITINATION_INVOLVED_IN_UBIQUITIN_DEPENDENT_PROTEIN_CATABOLIC_PROCESS	http://www.broadinstitute.org/gsea/msigdb/cards/GO_PROTEIN_UBIQUITINATION_INVOLVED_IN_UBIQUITIN_DEPENDENT_PROTEIN_CATABOLIC_PROCESS	60	0.294219	1.60199	0.0034965	0.0477525	RNF217;CDC20;STUB1;CDC26;DDB1;CCNB1;UBE3B;RNF111;RNF145;TRIM25;CDK1;CDC16;UBC;RNF144B;PTTG1;PLK1;CBL;KLHL8;UBE2C;UBE4B;NEDD4L;RBX1;KEAP1;HERC5;RNF19A;UBE2D1;NEDD4;RFFL;KLHL28;HERC3;RNF24;RNF19B;WWP1;BUB1B;AMFR;MDM2;ANAPC1;HUWE1;UBE3C;KLHL7;RNF14;HACE1;FBXL14;AURKB;CDC23;RNF122;SMURF1;CDC27;KLHDC8A;RCHY1;UBB;OS9;UHRF1;BUB3;ANAPC7;HERC6;MAD2L1;SMURF2;UBE2L3;AURKA
GO_NUCLEAR_TRANSCRIBED_MRNA_CATABOLIC_PROCESS_NONSENSE_MEDIATED_DECAY	http://www.broadinstitute.org/gsea/msigdb/cards/GO_NUCLEAR_TRANSCRIBED_MRNA_CATABOLIC_PROCESS_NONSENSE_MEDIATED_DECAY	34	0.339084	1.59284	0.0202312	0.050249	RNPS1;EIF4G1;RPLP1;EXOSC10;RPLP0;PPP2CA;MAGOHB;RPL27;RPL29;RPL32;RBM8A;CTIF;RPL13;RPS19;RPSA;EIF4A3;UPF1;UPF3B;RPL7A;ETF1;RPL5;RPS4X;EIF3E;NCBP2;SMG1;RPL10;RPS24;NCBP1;RPL8;PABPC1;RPL7;GSPT1;PPP2R1A;RPL13A
GO_CHROMATIN_MODIFICATION	http://www.broadinstitute.org/gsea/msigdb/cards/GO_CHROMATIN_MODIFICATION	199	0.231966	1.58015	0	0.0540526	PRMT3;KAT7;AEBP2;SMARCA4;MTA1;FOXA1;HCFC1;SIRT2;CENPM;CTNNB1;DAPK3;MBD3;MYC;BRD2;RBL2;SFPQ;ATXN7;RYBP;TRRAP;NAA50;ATXN3;TLK2;SAP18;RUVBL1;VRK1;USP16;MECOM;ANP32E;BRPF1;WDR61;TET2;BCOR;HDAC6;TAF12;POLE3;PKN1;KDM1A;CHD4;ATAD2;PBRM1;EZH2;SETD2;SPI1;SUPT3H;MYSM1;BEND3;BAZ1B;MIS18A;MAP3K12;DEK;AURKA;HELLS;DOT1L;UHRF1;EZH1;CENPN;UBE2N;KAT2A;SMARCC2;YEATS4;POLE4;RSF1;PRMT7;TADA2B;TET1;BRMS1;PRMT5;NCOA3;…
GO_REGULATION_OF_RESPONSE_TO_DNA_DAMAGE_STIMULUS	http://www.broadinstitute.org/gsea/msigdb/cards/GO_REGULATION_OF_RESPONSE_TO_DNA_DAMAGE_STIMULUS	56	0.297509	1.571	0.0155039	0.0567672	PSMD10;MDM2;PPP4C;MUC1;EGFR;UBE2V1;FOXM1;FIGNL1;FIGN;HNRNPK;TRIM28;RNASEH2B;PCNA;CHEK2;BCL2L1;PRKCG;DDX39B;RTEL1;UBE2N;UBE2V2;IER3;SNAI1;BRCA1;DEK;HMGB1;CLU;TRIAP1;POLQ;POLH;DDX5;ATR;BCLAF1;MYC;USP1;SKIL;FBXO18;TMEM161A;RFWD3;OTUB1;TPT1;ANKRD1;RPA2;PTTG1IP;THOC1;NSMCE4A;EEF1E1;CD44;KDM1A;RAD51;MIF;RAD9A;MCL1;CHEK1;FEM1B;PMAIP1;RAD51AP1
GO_POSITIVE_REGULATION_OF_MITOTIC_NUCLEAR_DIVISION	http://www.broadinstitute.org/gsea/msigdb/cards/GO_POSITIVE_REGULATION_OF_MITOTIC_NUCLEAR_DIVISION	19	0.415753	1.56987	0.033241	0.0568435	TGFA;PLK1;TERF1;EDN1;UBE2C;ESPL1;H2AFY;RANBP1;NUSAP1;FBXO5;EREG;TGFB1;PDGFRB;IL1A;INSR;CDCA5;BIRC5;AURKA;DLGAP5
GO_CYTOPLASMIC_TRANSLATION	http://www.broadinstitute.org/gsea/msigdb/cards/GO_CYTOPLASMIC_TRANSLATION	16	0.44026	1.56774	0.0462287	0.0573586	RPLP1;CDC123;RPLP0;PTBP1;EIF3F;RBM4;EIF4H;SSB;MRTO4;GSPT1;RPL7L1;EIF3J;FTSJ1;RPL8;RPL29;RPL7
GO_ENERGY_DERIVATION_BY_OXIDATION_OF_ORGANIC_COMPOUNDS	http://www.broadinstitute.org/gsea/msigdb/cards/GO_ENERGY_DERIVATION_BY_OXIDATION_OF_ORGANIC_COMPOUNDS	91	0.258552	1.54981	0.00826446	0.0638108	UBC;PGM1;PDHA1;NDUFA6;BLOC1S1;SLC25A13;CALM2;ETFDH;NDUFC1;NDUFA11;COX6A1;GSK3A;NDUFA9;NDUFB5;NDUFB3;PYGB;NDUFB9;NDUFB10;PPP1CB;NDUFA4;CALM1;DHTKD1;MTOR;NDUFAB1;MYBBP1A;DLD;CAT;COX7C;PPP1R3C;GFPT1;AKT1;SLC25A12;NDUFB1;UQCR10;NDUFB2;GAA;GYG2;NDUFB8;DLST;CS;ACO1;NDUFB4;NDUFA8;UQCRB;COX10;NDUFV2;NDUFB7;ACO2;FH;NDUFS1;NDUFV3;PHKA2;UGP2;NFATC4;NDUFS6;MDH1;NDUFS3;PPP1R2;FASTKD5;NDUFB11;PPP1CA;NDUFA10;PI…
GO_ORGANELLE_ASSEMBLY	http://www.broadinstitute.org/gsea/msigdb/cards/GO_ORGANELLE_ASSEMBLY	183	0.229368	1.54817	0	0.0641185	PCNT;RFX3;TRAPPC8;HAUS3;CENPA;NPM1;DHX30;LSM3;MYH10;TMEM67;IFT81;CHMP4C;BRIX1;BIRC5;ATXN2;RPS27L;WIPI1;RPF1;ANLN;LIMD1;KIF11;CEP152;RPF2;WDR1;HAUS5;TTBK2;ATG14;CHMP1A;RAB3IP;FLNA;RPL5;HAUS8;LZTS2;BBS4;NEK7;WDR45;TUBGCP2;PCM1;NEBL;GABARAPL1;CHEK2;DYNC2H1;AURKB;TMF1;BBS9;GRB7;SPATA6;CHMP1B;PAFAH1B1;CHD4;LRRC6;DNAAF2;LSM4;WDR62;CHMP4B;IFT74;MPV17L2;MRPL11;KRT19;HAUS7;CEP72;DNAH5;KIF24;ATG2A;MFN2;PWP…
GO_RNA_PHOSPHODIESTER_BOND_HYDROLYSIS	http://www.broadinstitute.org/gsea/msigdb/cards/GO_RNA_PHOSPHODIESTER_BOND_HYDROLYSIS	51	0.305793	1.54615	0.0169492	0.0646076	NCBP2;PPP1R8;POP1;RRP36;NCBP1;EXOSC2;UTP20;RNASET2;DROSHA;RNASE4;ZC3H12A;CSTF2T;RNASEH2A;CSTF2;CNOT1;REXO2;WDR33;EXOSC8;FEN1;PDE12;NOL9;CPSF3;ABT1;ERN1;DCPS;NOP14;RNASEH2B;TSEN54;PNPT1;CNOT6L;CSTF3;EXOSC10;ELAC2;NOB1;DGCR8;DIS3;CNOT8;ANG;ISG20L2;CSTF1;DICER1;RRS1;TOE1;CPSF2;EXO1;BOP1;RPP14;MOV10;CLP1;RPSA;RPP40
GO_HISTONE_MRNA_METABOLIC_PROCESS	http://www.broadinstitute.org/gsea/msigdb/cards/GO_HISTONE_MRNA_METABOLIC_PROCESS	15	0.441132	1.53569	0.0547264	0.0682732	LSM11;ZCCHC11;SNRPG;NCBP1;EXOSC10;UPF1;CPSF2;CPSF3;SLBP;SNRPE;SNRPF;NCBP2;SSB;SNRPD3;XRN1
GO_NEGATIVE_REGULATION_OF_PROTEIN_MODIFICATION_BY_SMALL_PROTEIN_CONJUGATION_OR_REMOVAL	http://www.broadinstitute.org/gsea/msigdb/cards/GO_NEGATIVE_REGULATION_OF_PROTEIN_MODIFICATION_BY_SMALL_PROTEIN_CONJUGATION_OR_REMOVAL	81	0.27723	1.53565	0.00854701	0.0680181	PSMD1;CDC23;ATG5;ISG15;GTPBP4;PRMT3;PSMD12;SPOPL;ANAPC1;PINX1;PSME1;BUB1B;PSMD5;PSMD10;PSMD7;PSMB6;CTNNB1;PSMB7;SMAD7;PSMC3;PSME2;PSMC5;PSMA4;PSMA7;GNL3L;CDK5;PSMA5;PSMD4;MAD2L1;PSMA3;RNF4;PRKCG;BUB3;PARK7;ANAPC7;PSMD6;PSMB1;UBB;CDC27;N4BP1;TSPO;UBC;USP44;NXN;CDC16;PSMB4;CDK1;GLMN;OTUB1;PSMD13;PSMC2;PSMF1;TNFAIP3;PSMA1;CCNB1;PSMC1;CDK2;PSMB2;PSMD14;PSMD2;FBXO5;PSMD3;PSMC4;CDC26;PSMB5;CDC20;PSMD11…
GO_PROTEIN_ACETYLATION	http://www.broadinstitute.org/gsea/msigdb/cards/GO_PROTEIN_ACETYLATION	47	0.303645	1.52981	0.020979	0.070189	NAA15;TRIM16;MDH2;NAA60;HAT1;EHHADH;MBD3;BEND3;POR;NAA20;PER1;LEF1;WDR5;HCFC1;SUPT3H;WDR75;NAA10;SPI1;KAT7;RUVBL2;FOXO1;ING5;ACTL6A;TAF12;POLE3;MORF4L2;SRCAP;DSCC1;NUPR1;PCGF2;BRPF1;TAF5;MCRS1;ING4;NCOA3;USP22;NAA25;ESCO2;TADA2B;RUVBL1;BLOC1S1;YEATS2;YEATS4;POLE4;KAT2A;NAA50;TRRAP
GO_INNATE_IMMUNE_RESPONSE_ACTIVATING_CELL_SURFACE_RECEPTOR_SIGNALING_PATHWAY	http://www.broadinstitute.org/gsea/msigdb/cards/GO_INNATE_IMMUNE_RESPONSE_ACTIVATING_CELL_SURFACE_RECEPTOR_SIGNALING_PATHWAY	54	0.290598	1.52902	0.0260586	0.0702683	PSMA7;UBE2D1;UBE2D2;PSME3;PSMA2;PSME2;PSMC5;FYN;PSMA4;PSMD4;BTRC;PSMA3;PSMA5;UBE2N;HRAS;TRAF6;PSMB1;UBB;PSMB3;PSMD8;ICAM3;PSMD6;SKP1;PSMB4;PSME4;NFKB1;UBC;PSMD1;PSMA1;NFKBIA;MALT1;PSMD12;PLCG2;IKBKB;PSMD13;PSMC2;PSMF1;PSMD14;PSMB2;PSMD7;PSMD2;PSMB6;PSMD3;PSMC1;PSME1;SRC;PSMD10;PSMD5;UBE2V1;PSMC3;PSMD11;PSMC4;PSMB7;PSMB5
GO_MACROMOLECULE_METHYLATION	http://www.broadinstitute.org/gsea/msigdb/cards/GO_MACROMOLECULE_METHYLATION	68	0.273035	1.51434	0.0257353	0.0762061	ETF1;EMG1;BEND3;FTSJ3;ATRX;CXXC1;METTL16;METTL14;TFB2M;NSUN2;DOT1L;HSD17B10;DIMT1;FDXACB1;PIWIL4;PAXIP1;SNRPD3;EZH1;GNAS;PCMT1;SETD7;FTSJ1;PRMT3;EZH2;TRMT5;BTG2;GSPT1;SETD2;TRIM28;DNMT1;SETDB1;TRMT112;RAB6A;FBL;FOS;METTL21A;EHMT1;WDR77;WDR5;GATAD2A;LCMT1;WDR61;KDM6A;BAZ2A;TET2;ICMT;WDR4;TRMT61A;MTRR;PRMT1;SUZ12;SUV39H1;KDM3A;HEMK1;TRMT1;SUV39H2;MTA2;CTR9;ASH2L;PCMTD2;TRMT6;PRMT7;TRMT2A;PCMTD1;MEC…
GO_REGULATION_OF_CENTROSOME_DUPLICATION	http://www.broadinstitute.org/gsea/msigdb/cards/GO_REGULATION_OF_CENTROSOME_DUPLICATION	17	0.408066	1.51146	0.0698925	0.0771853	BRCA1;CHORDC1;CHMP1A;PKHD1;CENPJ;PLK4;NPM1;CHMP1B;XPO1;TRIM37;CDK5RAP2;TMEM67;CHMP4C;CHMP4B;CCNF;CHMP2B;RBM14
GO_POSITIVE_REGULATION_OF_PROTEIN_MODIFICATION_BY_SMALL_PROTEIN_CONJUGATION_OR_REMOVAL	http://www.broadinstitute.org/gsea/msigdb/cards/GO_POSITIVE_REGULATION_OF_PROTEIN_MODIFICATION_BY_SMALL_PROTEIN_CONJUGATION_OR_REMOVAL	106	0.252385	1.51042	0.00434783	0.0773184	RIPK2;CDC20;ARNT;RASSF1;PSMD11;PSMC4;CDC26;STUB1;PSMB5;PSMD2;PSMD14;PSMB2;PSMD3;FBXO5;PSMC1;PSMA1;XIAP;CCNB1;PSMD13;PSMC2;PSMF1;RNF111;CDK1;HSPA5;PSMB4;NDFIP1;UBC;CDC16;PSMD8;PSMB3;PLK1;UBE2C;KDM1A;ARRDC4;BMI1;PIN1;PTTG1IP;TRAF6;CTR9;ADRB2;BTRC;BIRC3;MASTL;UBE3A;PSME3;UBE2D1;PSMA2;PELI1;PSMC3;VCP;APITD1;TRIB3;PTK2B;PSMB7;PINK1;SMAD7;UBE2S;PSMD7;PSMB6;DNAJA3;FBXW7;ANAPC1;PSME1;PSMD10;BUB1B;PSMD5;M…
GO_PROTEIN_COMPLEX_LOCALIZATION	http://www.broadinstitute.org/gsea/msigdb/cards/GO_PROTEIN_COMPLEX_LOCALIZATION	21	0.372089	1.51002	0.0518135	0.0771989	EXOC1;ICK;SMAD7;RAN;EZR;IFT46;ARL3;DYNLL1;SSNA1;CEP72;FKBP4;IFT81;PCM1;TNFAIP2;IFT74;RCC2;MZT1;DYNC2H1;BIRC5;GSG2;WDR19
GO_NUCLEAR_IMPORT	http://www.broadinstitute.org/gsea/msigdb/cards/GO_NUCLEAR_IMPORT	67	0.281494	1.50618	0.025641	0.0785729	PIK3R1;IPO13;NUP93;DAG1;HNRNPA1;TXNIP;SMN1;KPNA1;NUTF2;IPO11;NUP50;CTNNB1;RANBP1;KPNA3;NUP107;JAK2;NUP153;PPP1R10;JAK3;NUP62CL;IPO4;SNRPE;NUP205;NUP188;RBM22;TGFB1;KPNA4;CSE1L;NUP85;SNRPD3;RAN;BCL6;RERE;F2R;POLA2;MAPK3;KPNB1;HES1;HTATIP2;LMNA;NUP98;NFKBIA;SNRPD2;KPNA2;STAT3;MCM3AP;SNRPF;NUP62;NUP35;NOP58;NUP54;IPO5;AKT1;PDIA3;NUP155;NCKIPSD;PPP3CA;GEMIN4;GEMIN6;PTTG1IP;JUN;TNPO3;CBLB;BCL3;IPO9;SN…
GO_POSITIVE_REGULATION_OF_NUCLEAR_DIVISION	http://www.broadinstitute.org/gsea/msigdb/cards/GO_POSITIVE_REGULATION_OF_NUCLEAR_DIVISION	22	0.378106	1.50526	0.0585242	0.0786985	SIRT2;PLK1;UBE2B;TGFA;TERF1;EDN1;UBE2C;RANBP1;NUSAP1;FBXO5;ESPL1;H2AFY;EREG;TGFB1;PDGFRB;IL1A;INSR;CDCA5;WNT5A;BIRC5;AURKA;DLGAP5
GO_REGULATION_OF_CELL_CYCLE_CHECKPOINT	http://www.broadinstitute.org/gsea/msigdb/cards/GO_REGULATION_OF_CELL_CYCLE_CHECKPOINT	17	0.408764	1.50508	0.0476191	0.078487	USP44;DDX39B;GSG2;NDRG1;FEM1B;AKT1;THOC1;DYNC1LI1;RNASEH2B;RPA2;CDK5RAP2;LCMT1;MAD2L1;CCNB1;DUSP1;RFWD3;CHEK2
GO_SOMITOGENESIS	http://www.broadinstitute.org/gsea/msigdb/cards/GO_SOMITOGENESIS	18	0.398332	1.50439	0.0637681	0.0784721	PPP2R3A;KAT2A;DLL3;RGS20;RBPJ;DLL1;SMAD3;SEMA3C;WNT5A;KDM6A;MED12;PSEN1;ABI1;ROR2;XRCC2;LEF1;TMED2;SMAD4
GO_NEGATIVE_REGULATION_OF_CELL_CYCLE	http://www.broadinstitute.org/gsea/msigdb/cards/GO_NEGATIVE_REGULATION_OF_CELL_CYCLE	178	0.221228	1.50335	0	0.0786104	TOM1L2;TP53BP2;DGKZ;SMARCA4;HUS1;AURKB;PRNP;BTG2;HECA;ERN1;HBP1;CHEK2;STAG2;BCL2L1;TP63;THBS1;WNT10B;MCPH1;MTBP;CTNNB1;TFDP1;RHOB;MUC1;STRADB;CDC5L;CDC25C;RPS27L;NOTCH2;RBM38;CNOT8;ATRX;TIMP2;CCNF;MYC;TMEM67;CHMP4C;CDK7;TTK;AURKAIP1;GADD45A;NPM1;BUB3;CDK4;BLM;DHCR24;RBL2;LAMTOR3;BCL2;TERF1;SLC9A3R1;ZWILCH;BRCA1;CNOT1;CDK1;TP53INP1;CCNA2;TNFAIP3;SKIL;FBXO5;CDKN1B;TOP2A;PPM1G;PTGS2;PSMG2;TSC1;RFWD3…
GO_NEGATIVE_REGULATION_OF_GENE_EXPRESSION_EPIGENETIC	http://www.broadinstitute.org/gsea/msigdb/cards/GO_NEGATIVE_REGULATION_OF_GENE_EXPRESSION_EPIGENETIC	24	0.381168	1.4973	0.0362538	0.0810249	EZH2;ARID1A;AEBP2;DNMT1;TRIM27;SPI1;SIRT2;H2AFZ;H2AFY;DYDC1;MBD3;BEND3;RRP8;HDAC5;MORF4L2;BAZ2A;HAT1;HELLS;DOT1L;UBE2B;SUZ12;SUV39H1;BMI1;PHF19
GO_PROTEIN_COMPLEX_BIOGENESIS	http://www.broadinstitute.org/gsea/msigdb/cards/GO_PROTEIN_COMPLEX_BIOGENESIS	386	0.206146	1.4933	0	0.0826739	GPX3;NDUFAB1;DPAGT1;PPP2R1B;BCS1L;TPPP3;SOD2;TGFA;COL6A2;PSMD8;MAPK3;CDK1;RHOA;VIL1;NDUFA9;SKIL;GLUL;NDUFB10;NEK2;TSC1;TMED10;KIF13A;BID;ATP6V0A2;NAA60;PSMG1;PSMD4;DNAJC28;CD2AP;CADPS;HJURP;OAT;HAUS3;NDUFA5;ECT2;TERF1;PSMG4;SBF2;CTSZ;ASF1B;FH;TRIM28;AURKB;PRNP;GOSR2;HAUS8;AMFR;TP63;ZC3H12A;JAK2;VCP;GFPT1;ZBTB1;HDAC1;RPS19;RASGRP1;SQSTM1;FMOD;TSPYL4;TRAF6;RAD51;POGZ;ANKRD28;SMAD1;TRIM27;CENPL;IGF1…
GO_NUCLEAR_TRANSCRIBED_MRNA_CATABOLIC_PROCESS_DEADENYLATION_DEPENDENT_DECAY	http://www.broadinstitute.org/gsea/msigdb/cards/GO_NUCLEAR_TRANSCRIBED_MRNA_CATABOLIC_PROCESS_DEADENYLATION_DEPENDENT_DECAY	27	0.346943	1.49245	0.0666667	0.0827068	ZFP36;DCPS;EXOSC6;LSM3;DDX6;PATL1;CNOT4;EIF4A3;LSM5;MLH1;EIF4A2;EIF4A1;EXOSC8;CNOT1;ZFP36L2;PABPC1;EIF4E;CNOT8;LSM2;DIS3;EIF4G1;POLR2D;EXOSC2;CNOT6L;LSM6;ZFP36L1;LSM4
GO_PURINE_CONTAINING_COMPOUND_BIOSYNTHETIC_PROCESS	http://www.broadinstitute.org/gsea/msigdb/cards/GO_PURINE_CONTAINING_COMPOUND_BIOSYNTHETIC_PROCESS	50	0.295691	1.47517	0.0339623	0.0909562	ADSS;NME1;GMPS;ATP5D;GART;PRPS1;ATP5G3;MTHFD1;PAPSS1;IMPDH2;ADM;MTHFD2L;ALDOA;ATP5G1;APRT;NME3;TGFB1;ATP5J;ATP5A1;ATP5F1;MAT2A;PAICS;ATP5H;SLC25A13;DCK;AMD1;PNP;ADSSL1;AMPD2;ATIC;ATP5C1;AMPD3;ATP5I;AQP1;MAT2B;ACACA;AK2;ATP6V0A2;ACOT7;PPCDC;NPR3;ADSL;ATP5B;ATP5L;NME2;GUCY1A3;NME7;OAS2;NPR2;ADK
GO_RNA_CATABOLIC_PROCESS	http://www.broadinstitute.org/gsea/msigdb/cards/GO_RNA_CATABOLIC_PROCESS	84	0.255824	1.46734	0.0214592	0.0948298	LSM2;NCBP1;POP1;RPS4X;LSM6;MRTO4;SMG1;PPP1R8;NCBP2;ZFP36;PATL1;RPL13A;PRPF18;FEN1;EXOSC8;CNOT1;SKIV2L2;KHSRP;DIS3;POLR2G;POLR2D;OAS2;EXOSC10;CNOT6L;PNPT1;RNPS1;LSM4;RPSA;RPS19;EXOSC6;UPF3B;UPF1;LSM5;RPL27;MAGOHB;PPP2CA;DHX34;RBM8A;RPS24;ZC3H12A;DROSHA;RPL10;RNASET2;ZCCHC11;EXOSC2;RPL5;ZFP36L1;EIF3E;RNASEH2B;DCPS;PPP2R1A;DNA2;GSPT1;ERN1;ABCE1;EIF4A2;MLH1;RPL8;EIF4A1;RPL7;EIF4E;RNASEH2A;PABPC1;ZHX2…
GO_PROTEIN_IMPORT	http://www.broadinstitute.org/gsea/msigdb/cards/GO_PROTEIN_IMPORT	74	0.258615	1.46662	0.0357143	0.0947933	NUP155;PPP3CA;PEX2;NCKIPSD;IPO5;TOMM40;TOMM20;PDIA3;AKT1;TIMM50;HSP90AA1;SNX33;HSPA4;IPO9;TNPO3;TIMM17B;JUN;PTTG1IP;BCL3;CBLB;LMNA;AFG3L2;NFKBIA;NUP98;MAPK3;KPNB1;HES1;TIMM44;NUP35;NUP62;DNLZ;NOP58;NUP54;LONP2;KPNA2;STAT3;MCM3AP;NUP188;RBM22;TOMM7;CLU;NUP205;SAMM50;TIMM17A;LAMP2;BCL6;POLA2;RERE;F2R;CHCHD4;CSE1L;NUP85;KPNA4;TGFB1;RAN;TXNIP;DAG1;NUTF2;KPNA1;PIK3R1;IPO13;NUP93;PPP1R10;JAK2;NUP107;IP…
GO_MALE_GAMETE_GENERATION	http://www.broadinstitute.org/gsea/msigdb/cards/GO_MALE_GAMETE_GENERATION	109	0.236762	1.46293	0.00966184	0.0964284	PUM1;JAG2;CETN2;SETX;WDR33;KIAA1524;TRIM27;CCNB1;LGR4;RACGAP1;CADM1;MKKS;DIAPH3;UBE2B;ADAM28;RHBDD1;KDM3A;DLD;DNAJA1;BCL2L11;KIFC1;BIRC3;SMARCA2;MNS1;MYCBP;FNDC3A;SOD1;HMGB2;RNF114;PSME4;CALR;RAD51C;DUSP13;MLH1;NUP210L;E2F1;SLC26A6;TDRD7;SPATA20;AGFG1;PIWIL4;HSPA2;CRTAP;CTSB;NSUN2;WIPF3;PCYT1B;SLIRP;SMAD4;RGS2;SKIL;GGT1;WFDC2;ALKBH5;RUVBL1;CFTR;NUP62;TMEM203;TRIP13;LIMK2;DNM2;AXL;ASPM;CDK16;UBE2J…
GO_REGULATION_OF_GENE_EXPRESSION_EPIGENETIC	http://www.broadinstitute.org/gsea/msigdb/cards/GO_REGULATION_OF_GENE_EXPRESSION_EPIGENETIC	81	0.256623	1.46245	0.0251046	0.0963215	TRIM27;XPO5;PHF2;MYO1C;GLMN;CNOT1;SMAD2;ZFP36;KAT2A;TNRC6A;DYDC1;H2AFY;POLR1A;POLR2K;STAT3;CD3EAP;TET1;H2AFZ;PUM1;PRMT7;DICER1;SRRT;MYBBP1A;BAZ2A;SF3B1;CHEK1;MORF4L2;RLIM;HDAC5;UPF1;POLR2E;POLR2H;RBM4;PHF19;BMI1;ATAD2;SUV39H1;SUZ12;POLR2F;UBE2B;SMAD1;EXOSC10;ACTB;HDAC6;SPI1;TAF1D;MTA1;SMAD3;DNMT1;ARID1A;AEBP2;POLR1B;WBP2;EZH2;TNRC6C;CTNNB1;DROSHA;GPX1;ZCCHC11;SIRT2;DDX21;HNRNPA2B1;HAT1;DEK;CNOT8;…
GO_PYRIMIDINE_NUCLEOSIDE_BIOSYNTHETIC_PROCESS	http://www.broadinstitute.org/gsea/msigdb/cards/GO_PYRIMIDINE_NUCLEOSIDE_BIOSYNTHETIC_PROCESS	16	0.402004	1.45692	0.0608272	0.0988004	NME2;DUT;UCKL1;TK1;NME3;CTPS2;DHODH;UPP1;NME7;UMPS;TYMS;CAD;CDA;NME1;UCK2;DCK
GO_ER_ASSOCIATED_UBIQUITIN_DEPENDENT_PROTEIN_CATABOLIC_PROCESS	http://www.broadinstitute.org/gsea/msigdb/cards/GO_ER_ASSOCIATED_UBIQUITIN_DEPENDENT_PROTEIN_CATABOLIC_PROCESS	30	0.322152	1.44775	0.0621302	0.103514	STT3B;EDEM1;TMEM129;PSMC5;FAF2;HSP90B1;WFS1;HSPA5;USP19;FOXRED2;YOD1;SDF2L1;UBE2J1;PSMC2;DERL3;TMEM67;AMFR;PSMC1;CCDC47;DERL2;DNAJC10;FBXO2;FBXO6;UBE2G2;NPLOC4;PSMC4;OS9;UBE2J2;VCP;PSMC3
GO_BLASTOCYST_DEVELOPMENT	http://www.broadinstitute.org/gsea/msigdb/cards/GO_BLASTOCYST_DEVELOPMENT	25	0.343996	1.44202	0.0734824	0.106424	DAD1;PSMC3;GINS4;PSMC4;HNF1B;TET1;TJP1;BYSL;RRP7A;NEK2;SKIL;CTR9;PRPF19;NCAPG2;MED21;CAPN2;RPL7L1;SRF;TGFBR1;NASP;MFN2;WDR74;JUNB;ELF3;GINS1
GO_RNA_PHOSPHODIESTER_BOND_HYDROLYSIS_ENDONUCLEOLYTIC	http://www.broadinstitute.org/gsea/msigdb/cards/GO_RNA_PHOSPHODIESTER_BOND_HYDROLYSIS_ENDONUCLEOLYTIC	25	0.340884	1.4407	0.066482	0.106852	TSEN54;POP1;ELAC2;UTP20;NOB1;RNASET2;DROSHA;DGCR8;ZC3H12A;RNASE4;RNASEH2A;DICER1;FEN1;NOL9;RRS1;EXO1;CPSF3;BOP1;ABT1;ERN1;RPP14;RPP40;NOP14;RNASEH2B;RPSA
GO_REGULATION_OF_ORGANELLE_ORGANIZATION	http://www.broadinstitute.org/gsea/msigdb/cards/GO_REGULATION_OF_ORGANELLE_ORGANIZATION	481	0.188921	1.43999	0	0.106932	ATG5;HAUS6;NPEPPS;PDCD5;CEP192;KIF20B;ATG3;PINX1;SPAG5;SH3GLB1;UQCC;DSTN;YWHAG;ATP13A2;WBP11;PSMB7;PTK2B;BRD7;RGS14;UBE2L3;GNL3L;TMED9;ESPN;STARD7;SYNPO;CENPE;DUSP1;MAD2L1;UBE2N;C1QBP;SREBF2;RABGAP1L;EDN1;MTMR3;UHRF1;TUBGCP3;NEK6;DCTN2;CENPF;TACSTD2;S100A8;KAT2A;LIF;KNTC1;TADA2B;TNKS2;BIRC3;DKC1;VPS4A;PIN1;ARPC5L;HAUS4;SET;NRG1;CENPJ;VAT1;UBE2B;PRC1;PLAGL2;FZD5;WRAP53;BMF;RCC2;TUBGCP2;SLC25A5;INS…
GO_CELLULAR_COMPONENT_DISASSEMBLY	http://www.broadinstitute.org/gsea/msigdb/cards/GO_CELLULAR_COMPONENT_DISASSEMBLY	206	0.218296	1.43901	0.015748	0.10709	KIF9;KPNA1;GABARAPL1;MRPS23;MRPL24;EIF2S1;ATG14;NUP153;CHMP1A;STAT2;ENG;ZCCHC17;TIMP2;MRPL55;MRPS14;ETF1;HMGB1;CFL1;PTK2;MRPL51;AURKAIP1;MRPL33;LMNA;MRPL36;VIL1;DDIT4;KPNB1;MRPS24;MRPL42;CDK1;TOP2A;TMEM203;KIF5B;KIF14;FUNDC2;ADAM15;MMP7;MRPL11;MRPL4;PRKD2;NUP160;MRPS28;LPIN1;ANXA5;PLK3;CHAF1B;CHMP1B;MEX3C;PAFAH1B1;ATG9A;LCP1;CFL2;KIF18B;ARID1A;MRPL9;PINK1;POM121C;CCNB2;MRPL37;NUP50;KIF18A;MRPL17;…
GO_PROTEIN_DEPOLYMERIZATION	http://www.broadinstitute.org/gsea/msigdb/cards/GO_PROTEIN_DEPOLYMERIZATION	16	0.405908	1.4381	0.0839895	0.107203	HSPA8;KIF18B;CFL1;DNAJC6;KIF18A;KIF24;KIF2C;NCKAP5L;KIF14;SGK1;CFL2;VIL1;VPS4A;MICAL2;DSTN;STMN1
GO_NCRNA_TRANSCRIPTION	http://www.broadinstitute.org/gsea/msigdb/cards/GO_NCRNA_TRANSCRIPTION	42	0.295575	1.42921	0.0890411	0.112129	ZC3H8;POLR2E;RPRD1B;INTS2;INTS9;CDK7;POLR2H;BRF1;POLR2G;INTS7;POLR2A;POLR2F;POLR2D;POLR2B;GTF2F1;SRRT;ELL;ANG;INTS1;POLR2L;TAF5;NPM3;CCNT2;GTF2F2;GTF2E2;NCBP2;POLR2K;INTS12;CD3EAP;INTS4;NCBP1;GTF3C2;INTS8;SP1;GTF2E1;POLR1B;PHAX;GTF2A2;SNAPC5;RPAP2;ELL2;TAF13
GO_NEGATIVE_REGULATION_OF_CELLULAR_COMPONENT_ORGANIZATION	http://www.broadinstitute.org/gsea/msigdb/cards/GO_NEGATIVE_REGULATION_OF_CELLULAR_COMPONENT_ORGANIZATION	278	0.200729	1.42207	0.0117647	0.116323	LCMT1;LIG3;PPP3CA;LIMA1;CSNK2A2;MAD2L2;AKT1;CORO1B;UNC119;TWF2;YWHAH;SPP1;B2M;CEP63;DLC1;CCNB1;FKBP4;HNRNPC;PFN2;TSPO;RBM14;H2AFY;PRELID1;MCRS1;TMOD2;CDK5RAP2;TUBB;MID1;ITM2C;PFN1;LGALS1;TRIAP1;ADD1;TUBGCP5;PIF1;TWF1;MID1IP1;STARD9;CLTC;SEMA6B;STRAP;SEMA4F;PPP2R1A;ARFGEF1;MAPRE1;MLH1;TPX2;CDC42;ANKRD27;CKAP5;S1PR1;PINK1;HAUS1;ESPL1;VDAC2;CEP120;BMP4;KIF4A;TRIM37;SRC;BUB1B;PSMD10;CEP72;PSEN1;OPA1;…
GO_PROTEIN_LOCALIZATION_TO_ORGANELLE	http://www.broadinstitute.org/gsea/msigdb/cards/GO_PROTEIN_LOCALIZATION_TO_ORGANELLE	222	0.207189	1.40509	0.00943396	0.126658	SSB;SH3GLB1;SPAG5;GCC2;PINX1;SORL1;SNX10;RPL10;CD81;NUP107;PMPCA;HSPA8;PIK3R1;IPO13;RPL8;PIKFYVE;EZH2;KIF20B;CHCHD4;TGFB1;F2R;RAD21;SMURF1;SNX16;ASNA1;DDX1;RPL32;AURKA;RPL7A;ATR;MTX2;GBF1;VPS25;TMEM30A;NUP54;NUP35;OBSCN;SRP54;ANK2;DCTN2;TIMM13;SSR3;MOAP1;TOMM5;CNTLN;ARL1;TNKS;CBLB;TNPO3;SYS1;VPS13C;DNAJB6;MIS12;TNKS2;IPO5;TOMM40;SPCS1;RPSA;MTBP;CTNNB1;IPO11;NUP62CL;JAK3;NUP93;PES1;WRAP53;NRP1;NUT…
GO_ERAD_PATHWAY	http://www.broadinstitute.org/gsea/msigdb/cards/GO_ERAD_PATHWAY	36	0.29502	1.39371	0.0866667	0.13394	FAF2;STT3B;PSMC5;SDF2L1;DERL3;TMEM67;USP13;UBE2G2;FBXO2;UBE2J2;RHBDD1;OS9;HSP90B1;WFS1;EDEM1;TMEM129;USP19;FOXRED2;TRIM25;YOD1;HSPA5;ATXN3;UBE2J1;PSMC2;GET4;CCDC47;DERL2;AMFR;PSMC1;DNAJC10;FBXO6;STUB1;NPLOC4;PSMC4;VCP;PSMC3
GO_PROTEIN_MODIFICATION_BY_SMALL_PROTEIN_CONJUGATION_OR_REMOVAL	http://www.broadinstitute.org/gsea/msigdb/cards/GO_PROTEIN_MODIFICATION_BY_SMALL_PROTEIN_CONJUGATION_OR_REMOVAL	345	0.190088	1.38928	0	0.136563	DTX4;SPSB2;NUP35;IFIH1;PSMC4;NUP54;SMC1A;RNF217;NAE1;COPS8;PSMD3;RNF130;PSMF1;PSMD13;KAT2A;CDC16;USP54;UBC;TMEM129;USP19;MED12;SUZ12;PARP1;UBA7;PSMB3;RNF10;UBE2B;OTUD1;NEDD4L;ASB1;CBLB;DTL;TNKS;RNF125;BIRC3;RLIM;USP34;NEDD8;HERC5;RNF19A;DCAF17;BTRC;PRPF19;PCGF2;CRBN;TNKS2;USP5;SUPT3H;NUP107;PSMB7;KLHL28;UBE2V1;MYSM1;UBE2T;BARD1;USP36;PCNA;ASB14;KLHL7;SPOPL;TMEM189;ATG3;NUP43;RNF14;HNRNPK;NPEPPS;F…
GO_PROTEIN_ACYLATION	http://www.broadinstitute.org/gsea/msigdb/cards/GO_PROTEIN_ACYLATION	64	0.252663	1.37657	0.057377	0.145287	POR;NMT2;BEND3;MBD3;NMT1;EHHADH;HAT1;NAA60;MDH2;MAP6D1;ZDHHC14;TRIM16;ZDHHC15;NAA15;FOXO1;RUVBL2;KAT7;ZDHHC2;ZDHHC5;SPI1;NAA10;WDR75;SUPT3H;HCFC1;WDR5;LEF1;PER1;NAA20;TAF5;BRPF1;ZDHHC16;ZDHHC21;PCGF2;NUPR1;DSCC1;MORF4L2;SRCAP;POLE3;DBI;CLIP3;OAS2;ZDHHC23;TAF12;ACTL6A;ING5;GOLGA7;NAA50;TRRAP;KAT2A;POLE4;ZDHHC6;YEATS4;ZDHHC20;YEATS2;BLOC1S1;ZDHHC18;RUVBL1;TADA2B;ESCO2;NAA25;USP22;NCOA3;MCRS1;ING4
GO_CELLULAR_PROTEIN_COMPLEX_ASSEMBLY	http://www.broadinstitute.org/gsea/msigdb/cards/GO_CELLULAR_PROTEIN_COMPLEX_ASSEMBLY	137	0.215009	1.37054	0.0189873	0.149349	NDUFA9;VIL1;CENPT;SMAD2;UBE2K;KPNB1;NDUFA6;ATP6V0A2;PRLR;NDUFAF4;TMED10;PSMG2;KIF13A;FBXO5;NDUFB10;SMAD4;NDUFB5;NDUFB1;ADRB2;BCS1L;TTC17;NDUFB2;UQCR10;CRYAB;LONP1;TMEM33;ADRM1;TOMM20;NDUFAB1;DNAH5;UQCRB;HSPA4;NDUFB7;PSMD8;UBE2C;HSP90AA1;NDUFB4;DNM1L;DNAAF2;LRRC6;TPPP3;NDUFB8;TUBGCP2;TMEM170A;NUP93;ATPAF1;NDUFS1;NDUFA10;NUP153;UBE2S;JAK2;NDUFS3;MAPK8IP2;ATPAF2;PSMD5;NDUFS6;TCP1;PSMD4;DNAJC28;CADPS…
GO_ORGANONITROGEN_COMPOUND_BIOSYNTHETIC_PROCESS	http://www.broadinstitute.org/gsea/msigdb/cards/GO_ORGANONITROGEN_COMPOUND_BIOSYNTHETIC_PROCESS	361	0.185346	1.3658	0	0.152557	SLC25A13;PAICS;CDA;CLN8;EIF1AD;DUT;LARP1;MAT2B;UPP1;MRPS25;EIF6;MRPL19;QARS;IARS;EIF5;EXT1;BCAT1;NADK;UROD;RPSA;GSTO1;MRPL20;ABHD3;NPR2;SPTLC2;DEGS1;EIF4A1;EEF1A2;IARS2;B4GALT5;GSPT1;SSB;PAPSS1;IMPDH2;FLAD1;CDC123;CTPS2;AZIN1;RPL10;RPL32;MRPL43;SLC44A5;MRPS7;BGN;ATP5G1;PABPC4;HEXA;TK1;MRPS22;MRPL1;MRPL47;MRPL28;MRPL27;MRPL48;IGF2BP3;DCK;B3GNT3;ATIC;AMPD2;SDC4;SLC25A22;ADSL;EIF4EBP2;GOT2;ATP5B;ELO…
GO_AEROBIC_RESPIRATION	http://www.broadinstitute.org/gsea/msigdb/cards/GO_AEROBIC_RESPIRATION	26	0.316539	1.36333	0.0984456	0.154052	CS;DLST;ACO1;SUCLG2;MDH1;IDH1;MTFR1;UQCRB;COX10;IDH2;SDHA;IDH3A;PDHB;NNT;MDH2;DLD;CAT;BLOC1S1;DHTKD1;ACO2;PDHA1;FH;SUCLG1;UQCR10;SUCLA2;DLAT
GO_PROTEIN_LOCALIZATION_TO_MITOCHONDRION	http://www.broadinstitute.org/gsea/msigdb/cards/GO_PROTEIN_LOCALIZATION_TO_MITOCHONDRION	37	0.289608	1.36209	0.0885246	0.154502	HSPA4;TIMM50;HSP90AA1;SLC25A6;DNM1L;GDAP1;TIMM17B;CHCHD4;HK1;PMAIP1;IMMP1L;TIMM8B;DNAJA1;MFN2;SAMM50;AKT1;TIMM17A;TRNT1;TOMM40;TOMM7;TOMM20;BCL2L11;DNLZ;MTX1;BID;TIMM44;PINK1;MTX2;MOAP1;BMF;AFG3L2;TOMM5;PMPCA;MTCH2;TSPO;BBC3;TIMM13
GO_COFACTOR_BIOSYNTHETIC_PROCESS	http://www.broadinstitute.org/gsea/msigdb/cards/GO_COFACTOR_BIOSYNTHETIC_PROCESS	57	0.264812	1.35929	0.0684411	0.156289	MAT2A;PDHA1;TSPO;COQ2;PDHX;FASN;PNP;ACSL3;NDUFA9;NFE2L1;ELOVL5;ELOVL7;ATIC;SPR;MAT2B;ACACA;PCBD2;ACOT7;PPCDC;COQ6;DLD;ACSL1;NADK;UROD;MTHFD1L;PDSS1;ELOVL1;SLC11A2;ME1;COX10;ACSF3;UROS;GART;CPOX;PPT1;HMBS;ACLY;DHFR;FAM96A;SLC25A1;MTHFD1;ACSL4;FLAD1;AGK;RFK;ISCU;MTHFD2L;HSD17B12;DLAT;CIAPIN1;SUCLA2;NADSYN1;MOCS3;ATPIF1;SLC25A39;PDHB;NMNAT3
GO_PROTEIN_K63_LINKED_UBIQUITINATION	http://www.broadinstitute.org/gsea/msigdb/cards/GO_PROTEIN_K63_LINKED_UBIQUITINATION	16	0.378723	1.35091	0.134146	0.162516	UBE2T;TRAF6;ZFP91;UBE2N;UBE2S;STUB1;UBE2V2;UBE2G1;UBE2B;UBE2V1;TRIM27;UBE2E2;UBE2F;NEDD4;PRPF19;RNF4
GO_ORGANELLE_LOCALIZATION	http://www.broadinstitute.org/gsea/msigdb/cards/GO_ORGANELLE_LOCALIZATION	155	0.205061	1.34868	0.0253165	0.163768	KIF13A;SYTL4;TMED10;CHMP6;KIF5B;SYT2;KIF3C;KIF14;FNBP1L;EZR;TMEM106B;TRAPPC3;GEM;CHMP2B;SYTL2;GPR143;RAB34;SPRY2;ASPM;CANX;DNAJC5;YKT6;WDR43;PIK3CD;DLGAP5;BLOC1S1;KPNB1;DNM2;CPLX1;MAP1B;HDAC6;PDCD10;TGFA;NUSAP1;CHMP1B;CEP55;PAFAH1B1;CDCA8;CHMP4B;PACSIN1;ARHGEF2;NAPA;LAT2;UXT;TBCCD1;SUN2;RIMS2;SYTL1;OPA1;MFN2;ZW10;BBS2;PSEN1;ACTN4;CHMP1A;DOCK7;RAB6A;F5;NTN1;AP3S2;CTNNB1;DYNLT1;SYT11;TRIM9;PREB;BBS…
GO_POSITIVE_REGULATION_OF_GENE_EXPRESSION_EPIGENETIC	http://www.broadinstitute.org/gsea/msigdb/cards/GO_POSITIVE_REGULATION_OF_GENE_EXPRESSION_EPIGENETIC	26	0.314217	1.34718	0.111111	0.164442	POLR2H;POLR2E;ATAD2;POLR2F;ACTB;POLR1C;DEK;CHEK1;MYBBP1A;SF3B1;BAZ1B;POLR2L;CTNNB1;POLR2K;H2AFY;POLR1A;CD3EAP;TET1;DDX21;TAF1D;MYO1C;ARID1A;POLR1B;PHF2;WBP2;KAT2A
GO_REGULATION_OF_CELL_CYCLE_G1_S_PHASE_TRANSITION	http://www.broadinstitute.org/gsea/msigdb/cards/GO_REGULATION_OF_CELL_CYCLE_G1_S_PHASE_TRANSITION	70	0.241678	1.34691	0.0536398	0.164123	GADD45A;NPM1;CTDSP2;PIM1;UBB;BCL2;RBL2;CNOT8;RBM38;PSME2;RPS27L;TRIAP1;AURKA;CDC25C;CNOT4;CDKN1A;TCF3;FBXW7;MTBP;TFDP1;MDM2;PSME1;TP63;BRD7;EGFR;MUC1;ATP2B4;PPP2R5C;SMARCA4;DGKZ;ADAM17;UBE2E2;EZH2;E2F1;CHEK2;LSM11;BTG2;PCNA;FAM83D;GTSE1;CNOT6L;E2F4;CASP2;FBXO31;PLK3;CENPJ;PRMT1;CDC45;CDC6;PTPN6;AKT1;PSME3;SOX4;SUSD2;TP73;CDKN1B;KIF14;GIGYF2;CDK2;BID;CCND1;RFWD3;CYP1A1;CDK1;CNOT1;UBC;ECD;STXBP4;RP…
GO_COENZYME_BIOSYNTHETIC_PROCESS	http://www.broadinstitute.org/gsea/msigdb/cards/GO_COENZYME_BIOSYNTHETIC_PROCESS	44	0.26992	1.34373	0.107744	0.166199	DHFR;PNP;ACLY;NDUFA9;ACSL3;FASN;PPT1;GART;PDHX;ACSF3;PDHA1;MAT2A;COQ2;ACSL4;MTHFD1;ACOT7;AGK;FLAD1;ACACA;MAT2B;SPR;PCBD2;ELOVL7;ATIC;ELOVL5;SLC25A1;NADK;DLAT;HSD17B12;DLD;MTHFD2L;COQ6;ACSL1;PPCDC;RFK;NMNAT3;ME1;PDHB;MTHFD1L;MOCS3;ATPIF1;PDSS1;ELOVL1;NADSYN1
GO_MULTI_ORGANISM_LOCALIZATION	http://www.broadinstitute.org/gsea/msigdb/cards/GO_MULTI_ORGANISM_LOCALIZATION	36	0.296202	1.34274	0.0953846	0.166438	TCP1;NUP155;NMT2;NUP188;NUP210;EPS15;NUP205;IFIT1;AAAS;NUP160;UBB;THOC1;RAN;DDX39B;KPNA4;NUP85;NUP98;KPNA1;VPS37D;KPNB1;NUP43;NUP93;UBC;NUP54;NUP107;NUP153;POM121C;NUP62;NUP35;DYNLT1;NUP50;CAV2;KPNA3;KPNA2;XPO1;VPS37B
GO_NUCLEOSIDE_PHOSPHATE_CATABOLIC_PROCESS	http://www.broadinstitute.org/gsea/msigdb/cards/GO_NUCLEOSIDE_PHOSPHATE_CATABOLIC_PROCESS	22	0.329831	1.34222	0.134615	0.166314	DUT;AMPD3;UNG;MPG;DCTPP1;VCP;NEIL1;SMUG1;GPX1;UPP1;PDE5A;PNP;PDE8A;DERA;CAT;PDE4C;NUDT1;NT5C;ITPA;ENTPD2;HINT1;ENPP1
GO_REGULATION_OF_PROTEIN_TARGETING_TO_MITOCHONDRION	http://www.broadinstitute.org/gsea/msigdb/cards/GO_REGULATION_OF_PROTEIN_TARGETING_TO_MITOCHONDRION	40	0.276423	1.34152	0.0925267	0.16633	WDR46;PARL;UBE2J2;NRG1;PSMD8;POLR3A;PLAGL2;LEPROT;ACTL6A;SREBF2;U2AF2;UGCG;ATPIF1;CSNK2A2;STARD7;MIS18A;TOMM7;U2AF1;UBE2L3;RUVBL1;PINK1;WBP11;PSMB7;USP36;BNIP3L;CDKL2;FBXW7;SH3GLB1;HUWE1;PDCD5;FAM20B;GSK3A;KAT2A;SAE1;SREBF1;GLS2;FZD5;WDR75;HES1;NPEPPS
GO_CHROMATIN_SILENCING	http://www.broadinstitute.org/gsea/msigdb/cards/GO_CHROMATIN_SILENCING	16	0.377273	1.33662	0.143229	0.17009	SUV39H1;DOT1L;HELLS;UBE2B;HAT1;MORF4L2;BAZ2A;RRP8;HDAC5;MBD3;BEND3;DYDC1;H2AFY;SIRT2;H2AFZ;ARID1A
GO_NEGATIVE_REGULATION_OF_CELL_CYCLE_G1_S_PHASE_TRANSITION	http://www.broadinstitute.org/gsea/msigdb/cards/GO_NEGATIVE_REGULATION_OF_CELL_CYCLE_G1_S_PHASE_TRANSITION	48	0.261214	1.3355	0.0878378	0.170485	CNOT4;SUSD2;CDKN1A;TP73;RBM38;CNOT8;AURKA;CDC25C;RPS27L;SOX4;TRIAP1;UBB;FBXO31;CASP2;PRMT1;RBL2;BCL2;CENPJ;PLK3;GADD45A;NPM1;GTSE1;CTDSP2;CNOT6L;E2F4;CHEK2;E2F1;CCNB1;RPA2;EZH2;PCNA;BTG2;DGKZ;CNOT1;SMARCA4;PPP2R5C;CDK1;UBC;RFWD3;CCND1;BRD7;MUC1;TFDP1;CDKN1B;CDK2;TP63;MDM2;GIGYF2
GO_CHAPERONE_MEDIATED_PROTEIN_FOLDING	http://www.broadinstitute.org/gsea/msigdb/cards/GO_CHAPERONE_MEDIATED_PROTEIN_FOLDING	23	0.320987	1.32918	0.132275	0.175573	CRTAP;TOR1B;DNAJC24;PPID;CHORDC1;DNAJC7;ST13;PDIA4;TTC9;CCT2;FKBP8;HSPH1;FKBP10;DNAJB1;FKBP4;CANX;TTC9C;PTGES3;CLU;CALR;HSPA8;PPIB;HSPE1
GO_PURINE_CONTAINING_COMPOUND_CATABOLIC_PROCESS	http://www.broadinstitute.org/gsea/msigdb/cards/GO_PURINE_CONTAINING_COMPOUND_CATABOLIC_PROCESS	15	0.380497	1.32872	0.130326	0.175402	PDE5A;CAT;NT5C;NUDT1;PDE4C;ENPP4;PNP;AHCY;ITPA;HINT1;PDE8A;AMPD3;MPG;DPYD;GPX1
GO_SIGNAL_TRANSDUCTION_BY_P53_CLASS_MEDIATOR	http://www.broadinstitute.org/gsea/msigdb/cards/GO_SIGNAL_TRANSDUCTION_BY_P53_CLASS_MEDIATOR	65	0.239669	1.32634	0.0724638	0.177017	ZNF346;MUC1;TMEM109;CDKN1B;TFDP1;ING4;PERP;MDM2;TP63;CDK2;CCNB1;E2F1;E2F2;CHEK2;BTG2;PCNA;CDK1;SHISA5;DDIT4;PPP2R5C;CNOT1;FOXO3;TP53BP2;UBC;FOXM1;GREM1;BRCA1;CASP2;UBB;MIF;AEN;PLK3;CENPJ;RBL2;PRMT1;NDRG1;SNW1;BCL3;PDK2;PAXIP1;GTSE1;GADD45A;NPM1;E2F4;CNOT6L;CDKN1A;CNOT4;PMAIP1;HIPK1;TP73;HINT1;ATRX;RRP8;BOK;MYBBP1A;CNOT8;RBM38;DDX5;NUPR1;RPS27L;SOX4;TRIAP1;USP10;CDC25C;AURKA
GO_MICROTUBULE_POLYMERIZATION_OR_DEPOLYMERIZATION	http://www.broadinstitute.org/gsea/msigdb/cards/GO_MICROTUBULE_POLYMERIZATION_OR_DEPOLYMERIZATION	16	0.360719	1.31084	0.172043	0.190181	STMN1;TUBGCP3;CENPJ;TPPP3;NCKAP5L;KIF14;AKAP9;KIF2C;KIF18A;FBXO5;CRYAB;TUBGCP2;SGK1;TUBGCP5;KIF24;KIF18B
GO_G1_DNA_DAMAGE_CHECKPOINT	http://www.broadinstitute.org/gsea/msigdb/cards/GO_G1_DNA_DAMAGE_CHECKPOINT	42	0.277328	1.30272	0.140984	0.197421	TP73;CNOT4;CDKN1A;SOX4;RPS27L;TRIAP1;AURKA;CDC25C;RBM38;CNOT8;CENPJ;PLK3;PRMT1;RBL2;UBB;FBXO31;CASP2;CNOT6L;E2F4;GADD45A;NPM1;GTSE1;BTG2;PCNA;RPA2;CHEK2;E2F1;CCNB1;UBC;CDK1;DGKZ;PPP2R5C;CNOT1;MUC1;CCND1;RFWD3;MDM2;GIGYF2;CDK2;TP63;TFDP1;CDKN1B
GO_SIGNAL_TRANSDUCTION_IN_RESPONSE_TO_DNA_DAMAGE	http://www.broadinstitute.org/gsea/msigdb/cards/GO_SIGNAL_TRANSDUCTION_IN_RESPONSE_TO_DNA_DAMAGE	52	0.254302	1.30034	0.0965517	0.199086	PLK3;CENPJ;RBL2;PRMT1;BRCA1;CASP2;UBB;GRB2;MIF;E2F4;CNOT6L;BCL3;NDRG1;PAXIP1;GTSE1;NPM1;GADD45A;TP73;MAD2L2;ATRX;PRPF19;CDKN1A;CNOT4;SOX4;TRIAP1;CDC25C;USP10;AURKA;RBM38;CNOT8;CDC5L;MUC1;BID;SMC1A;MDM2;TP63;CDK2;TFDP1;CDKN1B;ING4;BTG2;PCNA;CEP63;CCNB1;CHEK2;E2F1;UBC;FOXM1;CDK1;FOXO3;CNOT1;PPP2R5C
GO_POSITIVE_REGULATION_OF_RNA_SPLICING	http://www.broadinstitute.org/gsea/msigdb/cards/GO_POSITIVE_REGULATION_OF_RNA_SPLICING	16	0.35116	1.29612	0.170264	0.202582	PIK3R1;U2AF2;HSPA8;HNRNPK;THRAP3;SNW1;SETX;POLR2A;RBMX;SF3B4;ERN1;DAZAP1;SNRNP70;PRPF19;RBM22;TRA2B
GO_SEGMENTATION	http://www.broadinstitute.org/gsea/msigdb/cards/GO_SEGMENTATION	26	0.304879	1.29232	0.146982	0.205686	SMAD3;SEMA3C;FZD5;WNT5A;MED12;PPP2R3A;KAT2A;DLL3;SEMA3A;NRP1;RBPJ;DLL1;LEF1;BASP1;BMP4;SMAD4;ABI1;XRCC2;KDM6A;PSEN1;EGR2;RGS20;PCSK6;TMED2;BMI1;ROR2
GO_PEPTIDYL_PROLINE_MODIFICATION	http://www.broadinstitute.org/gsea/msigdb/cards/GO_PEPTIDYL_PROLINE_MODIFICATION	22	0.328566	1.28449	0.136872	0.212851	PPIG;PIN1;PPIL1;PDIA2;TTC9;CRTAP;P4HA3;PPIL4;PPID;TTC9C;PPIH;PPIA;PPIB;P4HA2;P4HA1;FKBP8;FKBP10;EGLN3;P4HB;EGLN2;OGFOD1;FKBP4
GO_T_CELL_RECEPTOR_SIGNALING_PATHWAY	http://www.broadinstitute.org/gsea/msigdb/cards/GO_T_CELL_RECEPTOR_SIGNALING_PATHWAY	62	0.234594	1.28301	0.100386	0.213708	PSMC1;PSMD2;PSMD14;PSMB2;PSMD3;TNFRSF21;PSMC4;PSMB5;RIPK2;PSMD11;UBC;NFKB1;PIK3CD;DENND1B;PSMB4;CACNB3;PSMD13;IKBKB;PSMF1;PSMC2;NFKBIA;PSMA1;TRAF6;PSMD8;PSMB3;FYN;PSEN1;PSMA2;UBE2D2;PSME3;UBE2D1;PRKD2;BTRC;PSMD10;PSMD5;PSME1;PSMD7;PSMB6;PSMB7;BCAR1;NCK1;PSMC3;UBE2V1;PSMD1;PIK3R1;PSME4;MALT1;PLCG2;PSMD12;HRAS;UBE2N;SKP1;PSMD6;UBB;PSMB1;PSMC5;PSME2;PSMA4;PSMA7;PSMA5;PSMA3;PSMD4
GO_MICROTUBULE_BASED_MOVEMENT	http://www.broadinstitute.org/gsea/msigdb/cards/GO_MICROTUBULE_BASED_MOVEMENT	77	0.223791	1.27784	0.0916667	0.218441	IFT74;RAB21;KIFC1;UXT;ACTR2;DPCD;RASGRP1;KIF24;DNAH5;OPA1;KIFC3;DYNC1LI1;KIF21A;RHOT1;DNAH17;MAP1B;HIF1A;LRRC6;PAFAH1B1;KIF20A;RACGAP1;DNAH10;APP;KIF22;WDR19;WDR43;DLGAP5;BLOC1S1;KPNB1;KIF13A;KIF5B;KIF21B;ICK;KIF14;STK36;AP2M1;KIF3C;KIF16B;IFT46;ARL3;PRKCZ;NTRK1;KIF15;DYNLRB2;IFT81;CENPE;CLN3;KIF3B;DYNLRB1;KIF1C;CLTA;DNAH11;UBB;RFX3;KLC2;STARD9;DYNLL1;KIFC2;KIF23;MAP1S;KIF20B;SSNA1;KIF9;PCM1;SPG1…
GO_POSITIVE_REGULATION_OF_CELL_CYCLE_ARREST	http://www.broadinstitute.org/gsea/msigdb/cards/GO_POSITIVE_REGULATION_OF_CELL_CYCLE_ARREST	40	0.265704	1.27751	0.133739	0.218091	CDK1;PPP2R5C;CNOT1;UBC;E2F1;CHEK2;CCNB1;BTG2;PCNA;CDKN1B;TFDP1;MDM2;CDK2;FOXO4;MUC1;MYBBP1A;CNOT8;RBM38;SOX4;TRIAP1;AURKA;CDC25C;CNOT4;CDKN1A;TP73;RRP8;NPM1;GADD45A;GTSE1;CNOT6L;E2F4;TGFB1;UBB;BRCA1;CASP2;CENPJ;PLK3;PRMT1;GATA6;RBL2
GO_POSITIVE_REGULATION_OF_RESPONSE_TO_DNA_DAMAGE_STIMULUS	http://www.broadinstitute.org/gsea/msigdb/cards/GO_POSITIVE_REGULATION_OF_RESPONSE_TO_DNA_DAMAGE_STIMULUS	21	0.322271	1.2669	0.173228	0.228613	EGFR;TMEM161A;FBXO18;SKIL;PCNA;FOXM1;TRIM28;ANKRD1;UBE2V2;BRCA1;PRKCG;EEF1E1;NSMCE4A;UBE2N;BCLAF1;ATR;MYC;PMAIP1;HMGB1;RAD9A;DDX5
GO_POSITIVE_REGULATION_OF_CELLULAR_PROTEIN_CATABOLIC_PROCESS	http://www.broadinstitute.org/gsea/msigdb/cards/GO_POSITIVE_REGULATION_OF_CELLULAR_PROTEIN_CATABOLIC_PROCESS	100	0.212292	1.26593	0.0918919	0.22897	PSMD12;PSME4;RNF114;RNF14;PSMD1;CDC23;TRIB3;PSMC3;VCP;PTK2B;SIRT2;PSMB7;SMAD7;CD81;PSMD7;ESPL1;TRIB1;PSMB6;RNF19B;FBXW7;ANAPC1;MDM2;PSME1;PSMD5;PSMD10;BUB1B;PSMD4;MAD2L1;PSMA3;SOCS4;PSMA5;PSMA7;PSME2;PSMC5;CLU;PSMA4;NFE2L2;AURKA;PSMB1;UBB;RCHY1;HSPBP1;CDC27;SMURF1;RFWD2;PSMD6;UBE2V2;PTK2;SKP1;ATPIF1;BUB3;ANAPC7;TNFAIP3;NKD2;PSMA1;CCNB1;FBXL5;PSMD13;PSMC2;PSMF1;PSMB4;CDK1;UBC;DLGAP5;CDC16;CDC20;RN…
GO_SPERMATID_DIFFERENTIATION	http://www.broadinstitute.org/gsea/msigdb/cards/GO_SPERMATID_DIFFERENTIATION	29	0.280201	1.25791	0.176829	0.237072	NUP210L;SMARCA4;TRIP13;PSME4;TMF1;BBS4;UBE2J1;ABHD2;SLC26A6;CFTR;HMGB2;FNDC3A;NSUN2;SPAG6;ODF2;BBS2;SRPK1;DLD;MAST2;SMARCA2;SLIRP;PAFAH1B1;MKKS;RAN;KDM3A;RHBDD1;HSPA2;AGFG1;UBE2B
GO_REGULATION_OF_ESTABLISHMENT_OF_PLANAR_POLARITY	http://www.broadinstitute.org/gsea/msigdb/cards/GO_REGULATION_OF_ESTABLISHMENT_OF_PLANAR_POLARITY	60	0.243046	1.25304	0.118959	0.241628	PSMD13;VANGL1;RHOA;PSMF1;PSMC2;PSMA1;CLTC;PSMD12;UBC;PSMD1;GPC6;FZD5;PRICKLE2;MED12;PSME4;SEC24B;PSMB4;WNT5A;PSMB7;PSMC4;DAAM1;PSMB5;PSMC3;CDC42;PSMD11;PSMC1;PSMD5;PSMD10;AP2M1;PSME1;PSMD7;PSMD2;DAB2;PSMD14;PSMB2;PSMD3;PSMB6;PSMA5;PSMA3;PSMD4;ARHGEF19;PSMC5;PSME2;PSMA4;PSMA2;PSME3;SMURF2;PSMA7;PFN1;CELSR2;PSMD6;UBB;PSMB1;ROR2;PSMD8;SMURF1;WNT11;PSMB3;GRHL3;PTK7
GO_REGULATION_OF_TELOMERASE_ACTIVITY	http://www.broadinstitute.org/gsea/msigdb/cards/GO_REGULATION_OF_TELOMERASE_ACTIVITY	24	0.303046	1.24735	0.185379	0.247674	KLF4;SRC;PINX1;TNKS;MCRS1;CTNNB1;NEK2;TERF1;PARM1;MAPKAPK5;PIF1;CTC1;PPARG;WRAP53;MAPK3;GREM1;AURKB;CCT2;NEK7;HMBOX1;TCP1;CCT4;PKIB;DKC1
GO_HISTONE_H4_ACETYLATION	http://www.broadinstitute.org/gsea/msigdb/cards/GO_HISTONE_H4_ACETYLATION	20	0.322461	1.2385	0.22067	0.257422	HCFC1;RUVBL1;PER1;ING4;MCRS1;TRIM16;USP22;WDR5;ACTL6A;LEF1;BEND3;KAT2A;NAA50;TRRAP;RUVBL2;KAT7;NAA60;MORF4L2;YEATS4;HAT1
GO_COVALENT_CHROMATIN_MODIFICATION	http://www.broadinstitute.org/gsea/msigdb/cards/GO_COVALENT_CHROMATIN_MODIFICATION	125	0.202195	1.22642	0.0892857	0.271468	ENY2;SFPQ;ARID5B;PAXIP1;SKP1;DTX3L;PHB;NAA60;MBD3;WDR5;PER1;JAK2;HCFC1;SIRT2;MTA1;WDR75;SAP30;AURKB;KAT7;PRMT3;CTR9;ASH2L;ING5;MTA2;CHD4;PKN1;KDM1A;POLE3;SUV39H1;TAF12;HDAC6;CTBP1;GSG2;SIN3B;CHEK1;TET2;BCOR;BAZ2A;KDM6A;BRPF1;WDR61;HDAC5;KDM3B;HMG20B;USP22;DDB1;HLCS;USP16;MECOM;VRK1;RUVBL1;SAP18;YEATS2;ATXN3;PHF2;CDK1;HDAC7;TRRAP;NAA50;JMJD1C;RYBP;ATXN7;REST;TRIM16;UBE2N;EZH1;RPS6KA4;UHRF1;DOT1L;H…
GO_CELLULAR_RESPONSE_TO_IONIZING_RADIATION	http://www.broadinstitute.org/gsea/msigdb/cards/GO_CELLULAR_RESPONSE_TO_IONIZING_RADIATION	22	0.304123	1.22211	0.227666	0.276193	ECT2;BLM;TMEM109;GADD45A;INTS7;RAD51;YAP1;KDM1A;RHOB;GRB2;TLK2;RAD9A;DNM2;HUS1;CYBA;FIGNL1;ATR;CRYAB;BCL2L1;CDKN1A;EGR1;RAD51AP1
GO_POSITIVE_REGULATION_OF_DNA_BIOSYNTHETIC_PROCESS	http://www.broadinstitute.org/gsea/msigdb/cards/GO_POSITIVE_REGULATION_OF_DNA_BIOSYNTHETIC_PROCESS	38	0.255228	1.2218	0.175719	0.275737	PTK2B;MAPKAPK5;CCT5;FGFR4;PARM1;NEK2;CTNNB1;TNKS;RFC3;DDX39B;SRC;KLF4;DKC1;MYC;PDGFRB;PKIB;RFC2;CCT4;PRKD2;CCT7;TCP1;CHTF18;RFC4;HMBOX1;ATR;CCT8;HNRNPA1;NEK7;CCT2;DSCC1;CCT6A;CCT3;AURKB;GREM1;RFC5;MAPK3;WRAP53;TNKS2
GO_NUCLEOBASE_METABOLIC_PROCESS	http://www.broadinstitute.org/gsea/msigdb/cards/GO_NUCLEOBASE_METABOLIC_PROCESS	16	0.343949	1.21691	0.247475	0.281245	TET2;PAICS;UMPS;GART;CDA;GMPS;CAD;MTOR;TYMS;UCK2;RRM1;PRPS1;UCKL1;APRT;DHODH;DPYD
GO_POSITIVE_REGULATION_OF_ATPASE_ACTIVITY	http://www.broadinstitute.org/gsea/msigdb/cards/GO_POSITIVE_REGULATION_OF_ATPASE_ACTIVITY	24	0.295624	1.21504	0.206304	0.282838	MYBPC3;PFN2;CHTOP;ADRB2;DNAJB1;PLSCR1;AHSA1;ATP1B3;DNM2;PFN1;TOR1AIP2;HSPA2;UHRF1;DNAJC2;DNAJB6;DNAJC24;DNAJC1;DNAJB11;DNAJC7;AHSA2;DNAJC9;ABCA7;DNAJC10;RAPGEF3
GO_HISTONE_METHYLATION	http://www.broadinstitute.org/gsea/msigdb/cards/GO_HISTONE_METHYLATION	27	0.28333	1.21234	0.209497	0.285284	PRMT7;EHMT1;FBL;MECOM;WDR5;PRMT5;DYDC1;PRMT3;EZH2;SETD7;SETD2;SETDB1;DOT1L;KDM3A;SUV39H1;PRMT1;SUZ12;SUV39H2;PAXIP1;EZH1;ASH2L;CTR9;BEND3;WDR61;CXXC1;KDM6A;TET2
GO_REGULATION_OF_CELL_CYCLE_ARREST	http://www.broadinstitute.org/gsea/msigdb/cards/GO_REGULATION_OF_CELL_CYCLE_ARREST	48	0.238009	1.20963	0.151079	0.287722	FOXO4;CCND1;RASSF1;MUC1;CDKN1B;TFDP1;MDM2;CDK2;E2F1;CHEK2;CCNB1;BTG2;PCNA;CDK1;CNOT1;PPP2R5C;UBC;FOXM1;UBB;CASP2;BRCA1;MIF;CENPJ;PLK3;PRMT1;GATA6;RBL2;CAST;GADD45A;NPM1;CDK4;GTSE1;CNOT6L;E2F4;TGFB1;CNOT4;CDKN1A;TP73;CDK5;RRP8;BIN1;CNOT8;MYBBP1A;RBM38;TRIAP1;SOX4;AURKA;CDC25C
GO_REGULATION_OF_PROTEIN_STABILITY	http://www.broadinstitute.org/gsea/msigdb/cards/GO_REGULATION_OF_PROTEIN_STABILITY	103	0.199672	1.20865	0.127359	0.288157	PEX2;CDKN2AIP;BTRC;CREB1;CTSA;USP33;STK3;CCT3;TMEM147;PPIB;SOX4;ATP1B3;FBXL3;UBE2B;SAV1;PSMD8;HDAC6;PLK1;PDCD10;HSP90AA1;RNF149;GOLGA7;GTSE1;USP4;LSS;STXBP1;PIN1;PIM2;CCT7;ASPH;KAT2A;SUGT1;GET4;PFN2;RASSF2;CCT8;NCLN;GAPDH;USP19;ANK2;ID1;STXBP4;DNLZ;RASSF1;TSC1;STUB1;IFT46;USP3;MORC3;CDKN1A;TCP1;USP13;USP7;QRSL1;CCT2;BAG3;HSP90AB1;PFN1;GNL3L;TOMM7;TRIM24;HSPD1;PHB;CLU;CREBL2;AURKA;CCT5;CRTAP;BCL2;…
GO_SOMITE_DEVELOPMENT	http://www.broadinstitute.org/gsea/msigdb/cards/GO_SOMITE_DEVELOPMENT	21	0.31308	1.20813	0.215385	0.287891	RGS20;KDM6A;PSEN1;ROR2;WNT11;TMED2;PPP2R3A;DLL1;RBPJ;KAT2A;DLL3;SMAD3;SEMA3C;WDR19;MED12;WNT5A;ABI1;XRCC2;MTHFD1;LEF1;SMAD4
GO_PROTEIN_MONOUBIQUITINATION	http://www.broadinstitute.org/gsea/msigdb/cards/GO_PROTEIN_MONOUBIQUITINATION	19	0.317494	1.19927	0.217822	0.299032	SKP1;DTX3L;UHRF1;UBE2B;NEDD4L;TRIM37;CTR9;UBE2T;RBX1;DTL;DDB1;RAD18;UBE4B;HUWE1;UBE2R2;RYBP;TRIM25;NEDD4;BCOR
GO_NEURAL_PRECURSOR_CELL_PROLIFERATION	http://www.broadinstitute.org/gsea/msigdb/cards/GO_NEURAL_PRECURSOR_CELL_PROLIFERATION	21	0.301117	1.19726	0.225352	0.300903	PCM1;ASPM;RAB10;RACGAP1;ID4;ATF5;DOCK7;GRN;CEP120;LEF1;KIF14;NUMB;RRM1;PSMG1;DBN1;DIXDC1;RERE;PAFAH1B1;EMX2;MELK;RORA
GO_ORGANIC_CYCLIC_COMPOUND_CATABOLIC_PROCESS	http://www.broadinstitute.org/gsea/msigdb/cards/GO_ORGANIC_CYCLIC_COMPOUND_CATABOLIC_PROCESS	134	0.188486	1.19487	0.127907	0.303132	PPP1R8;UNG;DUT;RPS4X;DCTPP1;LSM2;CYP1A1;FBXO18;UPP1;TATDN2;CDA;PATL1;PNP;AHCY;PDE8A;RNPS1;CNOT6L;YWHAH;POLR2D;CYP39A1;EXOSC10;OAS2;KHSRP;DERA;POLR2G;CAT;ENPP4;DICER1;DHX34;NT5C;PPP2CA;EPHX2;UPF3B;LSM5;EXOSC6;RPS19;RPSA;HINT1;EIF3E;EXOSC2;NEIL1;RPS24;DAO;RNASET2;HMGB2;RPL10;ASRGL1;RPL7;EIF4E;BLVRB;MLH1;HMOX1;EIF4A1;RPL8;ABCE1;PPP2R1A;RNASEH2B;GSPT1;RPLP1;PELO;RPL32;RPL29;THRAP3;PDE4C;RPL7A;ALDH1L1…
GO_ANTIGEN_RECEPTOR_MEDIATED_SIGNALING_PATHWAY	http://www.broadinstitute.org/gsea/msigdb/cards/GO_ANTIGEN_RECEPTOR_MEDIATED_SIGNALING_PATHWAY	68	0.213713	1.18567	0.158103	0.314937	PSMB1;UBB;BCL2;PSMD6;SKP1;UBE2N;HRAS;PSMD4;PSMA3;PSMA5;PSMA7;PSME2;PSMC5;PSMA4;UBE2V1;PSMC3;BCAR1;PSMB7;NCK1;PSMD7;PSMB6;TEC;PSME1;PSMD5;PSMD10;MALT1;PLCG2;PSMD12;PSME4;PSMD1;PIK3R1;NFATC2;PSMD8;PSMB3;TRAF6;PRKD2;BTRC;LAT2;PSEN1;UBE2D2;PSME3;UBE2D1;PTPN6;PSMA2;FYN;VAV3;RIPK2;PSMD11;TNFRSF21;PSMC4;PSMB5;PSMD2;PSMD14;PSMB2;PSMD3;PSMC1;NFKBIA;PSMA1;IKBKB;PSMD13;PSMC2;PSMF1;PSMB4;CACNB3;NFKB1;UBC;DEN…
GO_PROTEIN_LOCALIZATION_TO_NUCLEUS	http://www.broadinstitute.org/gsea/msigdb/cards/GO_PROTEIN_LOCALIZATION_TO_NUCLEUS	72	0.211531	1.18383	0.182203	0.316667	NUP93;CALR;IPO13;PIK3R1;WRAP53;PIKFYVE;KPNA1;NUTF2;TXNIP;BBS4;DAG1;KPNA3;CTNNB1;NUP50;RANBP1;BMP4;IPO11;MDM2;PINX1;IPO4;SOX9;JAK3;SYNE2;NUP62CL;PPP1R10;ARL2BP;NUP107;JAK2;COL1A1;NUP205;RBM22;MORC3;NUP188;RAN;NUP85;CSE1L;TGFB1;KPNA4;F2R;RERE;POLA2;BCL6;HES1;KPNB1;MAPK3;NFKBIA;NUP98;LMNA;STAT3;MCM3AP;KPNA2;XPO1;ABCA7;NUP54;NOP58;NUP62;NUP35;AKT1;PDIA3;TOR1AIP2;IPO5;SUN2;PPP3CA;NCKIPSD;NUP155;BCL3;C…
GO_MITOCHONDRIAL_MEMBRANE_ORGANIZATION	http://www.broadinstitute.org/gsea/msigdb/cards/GO_MITOCHONDRIAL_MEMBRANE_ORGANIZATION	42	0.243104	1.18296	0.227723	0.316974	YWHAH;HSPA4;RHOT1;HSP90AA1;BCL2;TIMM50;DYNLL1;ATPIF1;PMAIP1;TP73;OPA1;SAMM50;IMMT;MFN2;BCL2L11;NMT1;YWHAQ;TOMM20;TOMM7;BID;YWHAG;SIVA1;STAT3;BNIP3L;TFDP1;CHCHD6;TP63;YWHAB;LETM1;GSK3A;E2F1;BCL2L1;AFG3L2;SLC25A5;APOO;BMF;MOAP1;YWHAZ;MTCH2;BBC3;CLN8;TP53BP2
GO_REGULATION_OF_ESTABLISHMENT_OF_PROTEIN_LOCALIZATION_TO_MITOCHONDRION	http://www.broadinstitute.org/gsea/msigdb/cards/GO_REGULATION_OF_ESTABLISHMENT_OF_PROTEIN_LOCALIZATION_TO_MITOCHONDRION	59	0.227205	1.18259	0.205534	0.3166	ATPIF1;U2AF2;SREBF2;DYNLL1;LEPROT;BCL2;UBE2J2;PARL;UBE2L3;NMT1;YWHAQ;TOMM7;MIS18A;STARD7;SH3GLB1;FBXW7;TFDP1;USP36;YWHAB;TP63;PSMB7;WBP11;YWHAG;PINK1;NPEPPS;WDR75;TP53BP2;FZD5;SREBF1;SAE1;E2F1;FAM20B;PDCD5;YWHAZ;BMF;HUWE1;UGCG;ACTL6A;PLAGL2;YWHAH;POLR3A;PSMD8;NRG1;WDR46;U2AF1;BCL2L11;PMAIP1;TP73;CSNK2A2;BNIP3L;CDKL2;BID;RUVBL1;HES1;GLS2;BBC3;GSK3A;KAT2A;HSPH1
GO_NEGATIVE_REGULATION_OF_DNA_METABOLIC_PROCESS	http://www.broadinstitute.org/gsea/msigdb/cards/GO_NEGATIVE_REGULATION_OF_DNA_METABOLIC_PROCESS	41	0.24571	1.17117	0.254902	0.332359	S100A11;GTPBP4;CHEK2;STAG2;HNRNPC;HNRNPA1;MSH6;TRIM28;ANKRD1;OTUB1;HUS1;PPARG;NDFIP1;MLH1;CTC1;SMC1A;FBXO18;NF2;MCRS1;FBXW7;SRC;PINX1;LIG3;DUSP1;ATR;CDC6;GNL3L;POLQ;TNKS2;PIF1;TERF1;NAT10;BCL6;PARP1;DNAJC2;BLM;TNKS;THOC1;RTEL1;GJA1;TGFB1
GO_POSITIVE_REGULATION_OF_CANONICAL_WNT_SIGNALING_PATHWAY	http://www.broadinstitute.org/gsea/msigdb/cards/GO_POSITIVE_REGULATION_OF_CANONICAL_WNT_SIGNALING_PATHWAY	62	0.215155	1.16778	0.238095	0.336437	TNKS;PIN1;PSMD8;PSMB3;ROR2;PSMB1;UBB;PSMD6;JUP;SMURF2;PSME3;PSMA7;PSMA2;COL1A1;PSMA4;SOX4;PSME2;DIXDC1;TNKS2;PSMC5;PSMD4;PSMA3;PSMA5;USP34;PSMD3;PSMB6;PSMD7;PSMD2;PSMB2;PSMD14;DAPK3;PSME1;PSMD10;PSMD5;SRC;PSMC1;WNT10B;PSMD11;GPRC5B;PSMC3;YAP1;PSMB5;PSMC4;TRPM4;PSMB7;PSMB4;PSME4;SMAD3;NFKB1;WLS;UBC;PSMD1;ASPM;PSMD12;PSMA1;RBPJ;XIAP;PSMC2;PPP2R3A;LGR4;PSMF1;PSMD13
GO_REGULATION_OF_CELLULAR_PROTEIN_CATABOLIC_PROCESS	http://www.broadinstitute.org/gsea/msigdb/cards/GO_REGULATION_OF_CELLULAR_PROTEIN_CATABOLIC_PROCESS	134	0.180983	1.16677	0.137363	0.336964	RHBDF1;UBQLN4;SDCBP;PSEN1;ZW10;PSMA2;PSME3;UBE3A;UBE2D1;PLK1;PSMD8;RNF144B;UBE2C;PLK3;DYNC1LI1;BUB1;RNF138;PTTG1IP;TNFAIP3;NKD2;CDK1;UBE2K;PSMB4;N4BP1;DLGAP5;CDC20;TLK2;STUB1;PSMG2;PSMB5;EZR;PSMD2;PSMD14;UCHL5;FBXO5;SUMO2;PSMA3;PSMD4;SOCS4;HSP90AB1;PSME2;NFE2L2;CLU;HSPBP1;RCHY1;CDC27;TERF1;SKP1;PTK2;ANAPC7;PARK7;BUB3;TTK;PRKCG;PSMD12;TMF1;VCP;PSMC3;TRIB3;SIRT2;PBK;GPX1;SMAD7;PSMD7;RNF19B;TRIB1;RA…
GO_CYTOSKELETON_ORGANIZATION	http://www.broadinstitute.org/gsea/msigdb/cards/GO_CYTOSKELETON_ORGANIZATION	322	0.161547	1.16039	0.130435	0.345726	GAS2L3;CEP63;DLC1;BAIAP2L2;CCNB1;PFN2;ANKRD1;TRIM27;CDC42EP2;DSP;TMSB10;XRCC2;KRT8;MAST3;UGT8;CETN2;SIPA1;PLK4;TMOD2;CDK2;PLS1;ACTR2;LIMA1;MAD2L2;MAST1;CLIP1;CORO1B;JMY;ZMYM2;FGFR1OP;TACC3;ABLIM1;MAP1S;CFL2;LCP1;PPP2R1A;FIGN;CALR;KIF18B;MLH1;CDC42;TPX2;SOD1;SYNE2;CKAP5;S1PR1;BCAR1;SH3D19;NCK1;RND3;HAUS1;KRT6A;PRPF40A;EPB41L2;ESPL1;KRT18;CEP120;KIF18A;KIF4A;CYTH2;SRC;CDK5RAP2;TUBB;MID1;PDLIM7;ARFI…
GO_PROTEIN_ALKYLATION	http://www.broadinstitute.org/gsea/msigdb/cards/GO_PROTEIN_ALKYLATION	41	0.239162	1.159	0.223242	0.34687	CXXC1;WDR61;ETF1;LCMT1;BEND3;ICMT;TET2;KDM6A;SUZ12;PRMT1;HEMK1;SUV39H1;KDM3A;DOT1L;PCMT1;CTR9;ASH2L;EZH1;SUV39H2;PAXIP1;SNRPD3;GSPT1;BTG2;SETD7;PCMTD2;EZH2;PRMT3;SETDB1;SETD2;FBL;METTL21A;PCMTD1;EHMT1;TRMT112;PRMT7;RAB6A;WDR77;DYDC1;PRMT5;WDR5;MECOM
GO_POSITIVE_REGULATION_OF_VIRAL_TRANSCRIPTION	http://www.broadinstitute.org/gsea/msigdb/cards/GO_POSITIVE_REGULATION_OF_VIRAL_TRANSCRIPTION	19	0.300526	1.15774	0.284987	0.347854	RSF1;POLR2B;POLR2D;POLR2G;POLR2F;POLR2A;SNW1;POLR2K;JUN;POLR2E;LEF1;POLR2H;GTF2F2;POLR2L;PFN1;SMARCA4;MDFIC;SP1;GTF2F1
GO_CELLULAR_AMIDE_METABOLIC_PROCESS	http://www.broadinstitute.org/gsea/msigdb/cards/GO_CELLULAR_AMIDE_METABOLIC_PROCESS	273	0.164036	1.14862	0.116505	0.361089	MMP13;QRSL1;ACER3;MRPS26;CLIC1;MRPL22;MRPS16;CARS2;SGPL1;MTHFD2L;RPLP0;SLC25A39;FDXACB1;EIF4G1;PGLYRP2;DHX29;EIF3F;MRPS36;ARG1;EIF3J;VNN3;SLC25A5;GART;PABPC1;TRMT112;MRPL18;ARG2;SAMD8;NCSTN;CERS2;GGTA1P;SLC25A12;EIF5B;EFTUD2;EIF4EBP2;GSTA1;SLC25A20;COPS5;SMPDL3B;NAGS;CLIC4;EIF2B3;RBM4;EIF3L;GFM2;HARS;IGF2BP3;PCSK7;MRPL28;MRPL27;MRPL48;SLC25A22;PTGS2;NARS;ATIC;VNN2;MRPS7;ALDH1L1;RPL7A;PABPC4;RPL32…
GO_POSITIVE_REGULATION_OF_FIBROBLAST_PROLIFERATION	http://www.broadinstitute.org/gsea/msigdb/cards/GO_POSITIVE_REGULATION_OF_FIBROBLAST_PROLIFERATION	23	0.280932	1.14643	0.258152	0.363594	LIG4;WNT5A;CDC6;S100A6;CCNA2;FOSL2;RNASEH2B;MYC;CCNB1;E2F1;CDKN1A;TGFB1;EREG;ZMIZ1;JUN;FN1;CDK4;BMI1;PTPRZ1;AQP1;EGFR;MIF;CTC1
GO_RNA_POLYADENYLATION	http://www.broadinstitute.org/gsea/msigdb/cards/GO_RNA_POLYADENYLATION	15	0.331777	1.14279	0.295739	0.368281	APP;CPSF3;CPSF2;GRSF1;SYMPK;PAPOLA;CPSF6;CLP1;CSTF2;PAPOLG;PABPC1;WDR33;PNPT1;CSTF1;CSTF3
GO_POSITIVE_REGULATION_OF_DNA_REPLICATION	http://www.broadinstitute.org/gsea/msigdb/cards/GO_POSITIVE_REGULATION_OF_DNA_REPLICATION	47	0.221042	1.13482	0.204301	0.379842	CDC42;CTC1;CDC7;PARM1;EGFR;CTNNB1;NEK2;BMP4;CDK2;CCT7;CCT4;INSR;NEK7;DNA2;HNRNPA1;AREG;CCT8;PCNA;CDK1;AURKB;CALR;CCT6A;IGF1R;DBF4B;WRAP53;MAPK3;GREM1;MAPKAPK5;CCT5;E2F8;TNKS;JUN;KLF4;HRAS;EREG;CSF2;PKIB;TCP1;DKC1;CCT2;HMBOX1;ATR;ATRX;CCT3;TNFAIP1;TNKS2;IL6
GO_CELLULAR_RESPONSE_TO_RADIATION	http://www.broadinstitute.org/gsea/msigdb/cards/GO_CELLULAR_RESPONSE_TO_RADIATION	58	0.21498	1.11944	0.25448	0.404341	FBXW7;TMEM109;PDE6A;TP63;NFATC4;MDM2;PPID;EIF2S1;RHOB;PBK;FIGNL1;HUS1;AURKB;PIK3R1;NOC2L;BCL2L1;PCNA;XPA;RUVBL2;GADD45A;BLM;ECT2;POLD1;INTS7;POLH;TRIAP1;MYC;CDKN1A;ATR;DDB1;TLK2;PTPRK;PTGS2;YAP1;AQP1;TMEM161A;DNM2;N4BP1;EGR1;TP53INP1;HYAL2;HIF1A;GRB2;KDM1A;CDC25A;RAD51;RHBDD1;PPP1R15A;CHEK1;CYBA;ZBTB1;NEDD4;RAD9A;RAD51AP1;CRYAB;HYAL1;ATF4;TP73
GO_PROTEIN_UBIQUITINATION	http://www.broadinstitute.org/gsea/msigdb/cards/GO_PROTEIN_UBIQUITINATION	241	0.160298	1.11787	0.164948	0.405819	PSMC2;BACH2;WWTR1;CCNB1;DCAF4;FBXL5;UBE3B;PSMA1;TRIM27;FBXO18;KCTD10;CDC26;PSMD11;PSMC1;ENC1;PSMB2;PELI1;RFFL;UBE2M;AKT1;NEDD4;ATG7;RNF149;KLHL14;FBXO31;TRAF6;RBX1;KEAP1;UBE3C;HUWE1;CDC23;PSMD1;RNF114;PSME4;FEM1C;PINK1;CDC42;FEM1A;TRIM37;PSME1;PSMD10;BUB1B;MDM2;RNF24;PSMB6;FBXW7;PSMA5;RNF4;PSMA4;LRR1;UBR7;SH3RF1;PSMD6;RFWD2;TRIM8;UBE2J2;ZYG11B;SHPRH;ZFP91;FBXO2;UBE2J1;RNF111;XIAP;ZER1;CBFB;TRIM25…
GO_REGULATION_OF_ATPASE_ACTIVITY	http://www.broadinstitute.org/gsea/msigdb/cards/GO_REGULATION_OF_ATPASE_ACTIVITY	30	0.248392	1.11616	0.294833	0.407624	ABCA7;DNAJC9;AHSA2;DNAJC7;LTF;RAPGEF3;ATPIF1;DNAJC10;DNAJB6;DNAJC24;DNAJC2;UHRF1;METTL21A;HSPA2;VMA21;DNAJB11;DNAJC1;ATP1B3;AHSA1;TOR1AIP2;PFN1;DNM2;CHTOP;PFN2;MYBPC3;PLSCR1;TNNI3;DNAJB1;ADRB2;SNRNP70
GO_REGULATION_OF_CELLULAR_KETONE_METABOLIC_PROCESS	http://www.broadinstitute.org/gsea/msigdb/cards/GO_REGULATION_OF_CELLULAR_KETONE_METABOLIC_PROCESS	77	0.195325	1.1157	0.246809	0.407213	WDR5;PDPR;INSIG2;PSMD5;PSMD10;PSME1;PSMD7;PSMB6;PSMB7;AZIN1;TRIB3;PSMC3;PPARG;PSMD1;PSME4;ATP2B4;HNF4A;DKK3;NCOR2;FOXO1;IRS2;SREBF1;PSMD12;IRS1;REST;PLA2G4A;PARK7;PDHB;FGFR4;MID1IP1;PSMD6;PSMB1;BRCA1;PSMC5;NR1H2;PSME2;PSMA4;PSMA7;OAZ1;FABP3;DLAT;PSMA5;GK;PSMA3;PSMD4;PSMC1;LONP2;PDP2;PSMB2;PSMD14;PSMD2;PSMD3;UGT1A6;PSMC4;PSMB5;PTGS2;PSMD11;PDHA1;PSMB4;PDHX;PSMD13;PSMF1;PSMC2;PSMA1;ODC1;KAT2A;OAZ2;…
GO_ESTABLISHMENT_OF_PROTEIN_LOCALIZATION_TO_ORGANELLE	http://www.broadinstitute.org/gsea/msigdb/cards/GO_ESTABLISHMENT_OF_PROTEIN_LOCALIZATION_TO_ORGANELLE	140	0.17199	1.11528	0.219251	0.406765	WRAP53;NUP93;DAG1;BMF;TXNIP;KPNA1;NUTF2;GOSR2;RPL5;IPO11;CTNNB1;RANBP1;JAK2;PPP1R10;JAK3;NUP62CL;RAB6A;TOMM7;PIH1D1;TIMM17A;TIMM8B;ZFYVE16;NUP205;NUP188;TRAPPC8;KPNA4;NUP85;GDAP1;RAN;PIK3R4;BCL6;RPLP0;MAPK3;HES1;KPNB1;AFG3L2;LMNA;RPL13A;VTI1B;RAB10;NFKBIA;TNFAIP3;SPCS2;MCM3AP;NUP62;SRPRB;TIMM44;DNLZ;BID;MTX1;RPL27;TOMM20;MFN2;NUP155;CHMP4B;NCKIPSD;PTTG1IP;JUN;SEC61G;HSP90AA1;SLC25A6;SRP14;IPO9;HS…
GO_PROTEIN_TARGETING	http://www.broadinstitute.org/gsea/msigdb/cards/GO_PROTEIN_TARGETING	161	0.172659	1.11369	0.260274	0.408318	NUP188;TOMM7;TIMM8B;ZFYVE16;NUP205;TIMM17A;SYNJ2BP;BCL6;OS9;PIK3R4;RPLP0;NUP85;TRAPPC8;KPNA4;RAN;GDAP1;TXNIP;YWHAZ;MICALL1;DAG1;KPNA1;GOSR2;NUTF2;KATNB1;CDC37;NUP93;PPP1R10;RAB3IP;JAK2;RAB6A;JAK3;NUP62CL;RPL5;GIPC1;IPO11;CTNNB1;RANBP1;ARL6IP1;CHMP4B;SDCBP;NUP155;NCKIPSD;SSR1;TOMM20;RPL27;ICMT;MFN2;SRP14;SLC25A6;HSP90AA1;IPO9;HSPA4;RASSF9;JUN;SEC61G;PTTG1IP;LMNA;AFG3L2;AKAP12;NFKBIA;NKD2;RPL13A;VT…
GO_GENERATION_OF_PRECURSOR_METABOLITES_AND_ENERGY	http://www.broadinstitute.org/gsea/msigdb/cards/GO_GENERATION_OF_PRECURSOR_METABOLITES_AND_ENERGY	121	0.178557	1.1099	0.212766	0.413885	NDUFA10;MTFR1;PPP1CC;NFATC4;NDUFS6;PPP1R2;NDUFS3;PFKFB1;PPP1CA;PHKA2;ENO1;CROT;UGP2;ACO2;FH;NDUFS1;PFKP;GYS1;IDH3A;SDHA;GBE1;GNAS;NDUFA5;PHKB;GIPR;DLAT;SUCLG1;MYC;PPP1R3B;PGAM1;GNPDA1;MDH2;ALDOA;NDUFA4;AK2;THTPA;NDUFB5;PYGB;NDUFB10;SLC25A27;GSK3A;NDUFA9;FDXR;PGM1;PDHA1;VGF;NDUFA6;BLOC1S1;CALM2;ETFDH;GAPDH;PPARD;UQCRB;NDUFB7;COX17;NDUFB8;NDUFB4;LDHA;ATP5B;NDUFB1;UQCR10;NDUFB2;DHTKD1;MTOR;NDUFAB1;M…
GO_PEPTIDYL_LYSINE_METHYLATION	http://www.broadinstitute.org/gsea/msigdb/cards/GO_PEPTIDYL_LYSINE_METHYLATION	22	0.276261	1.09902	0.362283	0.431385	DOT1L;SUV39H1;KDM3A;SUV39H2;PAXIP1;EZH1;CTR9;ASH2L;BEND3;WDR61;CXXC1;KDM6A;TET2;METTL21A;EHMT1;MECOM;DYDC1;WDR5;SETD7;EZH2;SETD2;SETDB1
GO_REGULATION_OF_DNA_BIOSYNTHETIC_PROCESS	http://www.broadinstitute.org/gsea/msigdb/cards/GO_REGULATION_OF_DNA_BIOSYNTHETIC_PROCESS	53	0.208371	1.09277	0.344262	0.441414	HMBOX1;ATR;CCT2;MYC;DKC1;DUSP1;RFC2;CDKN1A;PKIB;TCP1;PRKD2;RFC5;TOM1L1;TNKS2;GNL3L;DSCC1;CCT3;DNAJC2;FGFR4;TERF1;NAT10;MAPKAPK5;PIF1;CCT5;RFC3;DDX39B;KLF4;GJA1;TNKS;CHTF18;RFC4;HNRNPA1;CCT8;NEK7;HNRNPC;PDGFRB;CCT7;CCT4;MAPK3;GREM1;PPARG;WRAP53;CCT6A;ANKRD1;AURKB;PARM1;PTK2B;CTC1;PINX1;SRC;CTNNB1;NEK2;MCRS1
GO_PROTEIN_HETEROOLIGOMERIZATION	http://www.broadinstitute.org/gsea/msigdb/cards/GO_PROTEIN_HETEROOLIGOMERIZATION	27	0.251077	1.08631	0.340659	0.451664	RRM1;SQSTM1;C1QTNF1;BIRC3;COL1A1;FADD;COL6A2;COL1A2;JUP;STXBP3;PDSS1;HRAS;ITPR3;INSR;S100A10;RRM2;BRAF;NUP54;TSC1;NUP62;PCBD2;CLDN1;IDE;PRKCZ;CTNNB1;YWHAB;SKIL
GO_PROTEIN_TETRAMERIZATION	http://www.broadinstitute.org/gsea/msigdb/cards/GO_PROTEIN_TETRAMERIZATION	36	0.232403	1.07745	0.330247	0.466651	ATPIF1;TK1;MTMR2;SBF2;HSD17B10;ALDOA;TP63;IMPDH2;S100A10;FH;INSR;DNM1L;PDSS1;ME1;SOD2;GFPT1;CAT;GPX3;ADSL;RRM1;TP73;CPSF6;RPS19;IDE;USP16;DCTPP1;NUP54;KCNJ2;CCL5;ACACA;PCBD2;RRM2;CPSF7;IGF1R;CDA;DNM1
GO_NEURAL_NUCLEUS_DEVELOPMENT	http://www.broadinstitute.org/gsea/msigdb/cards/GO_NEURAL_NUCLEUS_DEVELOPMENT	21	0.280446	1.06794	0.339031	0.482949	RHOA;SEC24B;HSPA5;CALM2;MAPKAP1;CDC42;CALM1;SIRT2;NDRG2;CKB;NDUFS3;BASP1;YWHAQ;ACTB;ATP5F1;YWHAH;BCL2;ATP5J;DYNLL1;LDHA;NFIB
GO_REGULATION_OF_OXIDATIVE_STRESS_INDUCED_INTRINSIC_APOPTOTIC_SIGNALING_PATHWAY	http://www.broadinstitute.org/gsea/msigdb/cards/GO_REGULATION_OF_OXIDATIVE_STRESS_INDUCED_INTRINSIC_APOPTOTIC_SIGNALING_PATHWAY	15	0.30437	1.06632	0.370466	0.48465	NFE2L2;PDIA2;SFPQ;FBXW7;PARK7;AKT1;MCL1;SOD2;HSPH1;GPX1;PINK1;P4HB;SOD1;HIF1A;MAPK7
GO_REGULATION_OF_RESPONSE_TO_OXIDATIVE_STRESS	http://www.broadinstitute.org/gsea/msigdb/cards/GO_REGULATION_OF_RESPONSE_TO_OXIDATIVE_STRESS	23	0.260925	1.05736	0.365169	0.500756	AKT1;MCL1;FUT8;NFE2L2;ATF4;SFPQ;PARK7;PDIA2;HIF1A;HDAC6;MET;SESN2;SOD2;MAPK7;P4HB;DHFR;HSPH1;FBXW7;PSAP;TXN;SOD1;GPX1;PINK1
GO_THIOESTER_METABOLIC_PROCESS	http://www.broadinstitute.org/gsea/msigdb/cards/GO_THIOESTER_METABOLIC_PROCESS	29	0.249481	1.05722	0.377907	0.499634	ACSL4;AGK;ACOT7;ACACA;ELOVL7;GPAM;ELOVL5;SLC25A1;ACLY;ACSL3;FASN;OXSM;PPT1;HNF4A;PDHX;PDHA1;ACSF3;PDHB;DLST;ELOVL1;SUCLG2;SUCLG1;MVK;MVD;SUCLA2;DLAT;HSD17B12;DLD;ACSL1
GO_REGULATION_OF_PROTEIN_MODIFICATION_BY_SMALL_PROTEIN_CONJUGATION_OR_REMOVAL	http://www.broadinstitute.org/gsea/msigdb/cards/GO_REGULATION_OF_PROTEIN_MODIFICATION_BY_SMALL_PROTEIN_CONJUGATION_OR_REMOVAL	146	0.161389	1.05508	0.335616	0.502273	SPOPL;GNL3;PSMD1;RWDD3;ATG5;CDC23;PSME4;PSMB7;PINK1;FEM1A;APITD1;PTK2B;BUB1B;PSMD10;PSME1;PINX1;FBXW7;PSMB6;CDK5;PSMA5;MAD2L1;DUSP1;RNF4;PSMC5;PSMA4;TGFBR1;UBE2L3;GNL3L;PSMA7;ARRDC3;PSMD6;ZYG11B;UBB;PSMB1;FANCI;TICAM1;DCUN1D5;SMURF1;AIMP2;FBXO2;NDFIP2;UBE2N;PSMD13;PSMF1;PSMC2;PSMA1;CCNB1;EGR1;TSPO;UBC;USP44;NDFIP1;CDC16;GLMN;CDC26;PSMC4;RIPK2;PSMD11;PSMC1;CDK2;PSMB2;PSMD3;BIRC3;MAD2L2;BTRC;LCMT1;…
GO_XENOPHAGY	http://www.broadinstitute.org/gsea/msigdb/cards/GO_XENOPHAGY	29	0.242258	1.0508	0.408333	0.50909	IST1;DNAAF2;LSM4;ALPK1;ANXA5;CHAF1B;SNRPD1;TNIK;OPTN;MBD5;CALCOCO2;MTSS1;STAT2;ZCCHC17;MDH1;STOM;ZNF189;PEX13;ALKBH5;SUPT3H;EIF2S1;TMEM203;SLC37A4;RFWD3;MRPS2;SLC35C1;ACIN1;NUP93;ITPKC
GO_SUBSTANTIA_NIGRA_DEVELOPMENT	http://www.broadinstitute.org/gsea/msigdb/cards/GO_SUBSTANTIA_NIGRA_DEVELOPMENT	18	0.276452	1.04917	0.401028	0.510802	NDUFS3;CKB;BASP1;LDHA;ATP5J;DYNLL1;CDC42;YWHAH;ATP5F1;SIRT2;ACTB;CALM1;NDRG2;HSPA5;CALM2;YWHAQ;MAPKAP1;RHOA
GO_ORGANOPHOSPHATE_CATABOLIC_PROCESS	http://www.broadinstitute.org/gsea/msigdb/cards/GO_ORGANOPHOSPHATE_CATABOLIC_PROCESS	32	0.231817	1.04853	0.371105	0.51069	SMUG1;NEIL1;VCP;DCTPP1;MPG;GPX1;IMPA1;UPP1;MTMR7;UNG;AMPD3;DUT;SMPD4;PNPLA6;PLCG2;PNPLA8;PNP;PDE8A;PDE5A;SMPDL3B;DERA;MTMR2;GPD1L;PLA2G4A;ENTPD2;ITPA;ENPP1;HINT1;CAT;PDE4C;NUDT1;NT5C
GO_PEPTIDYL_AMINO_ACID_MODIFICATION	http://www.broadinstitute.org/gsea/msigdb/cards/GO_PEPTIDYL_AMINO_ACID_MODIFICATION	322	0.141852	1.04614	0.322581	0.514115	HNRNPK;MAP2K1;MAST4;NUP43;SETD2;SPI1;STAT5A;EZH2;MAPKAPK2;PADI3;PCNA;PPIL1;WDR77;DAD1;CLSPN;PTK2B;ATP13A2;NUP107;JAK1;SUPT3H;TGFBR1;NUP210;MAP3K12;AURKA;BEND3;CSF2;BGN;DERL3;CDK5;BAZ1B;NMT2;POR;ATR;EZH1;UBE2G2;STT3A;F2R;EPHA1;RAD21;DOT1L;DYRK3;NEK6;ROR2;P4HA2;YEATS4;POLE4;DCX;FKBP10;LIF;S100A8;ASPH;PDGFRB;KAT2A;P4HA1;NTRK1;PRKCZ;PRMT5;NCOA3;DYDC1;RIPK2;NUP54;SMC1A;PRMT7;IFIH1;NUP35;TADA2B;RICTOR;…
GO_PROTEIN_POLYUBIQUITINATION	http://www.broadinstitute.org/gsea/msigdb/cards/GO_PROTEIN_POLYUBIQUITINATION	122	0.166973	1.04303	0.338384	0.518821	CBFB;CDC16;TMEM129;TRIM27;UBC;PSMB4;UBE2K;PSMC2;PSMF1;RNF111;PSMD13;RNF145;PSMA1;TNFAIP3;PSMC1;PSMD3;PSMD2;PSMB2;PSMD14;STUB1;PSMB5;PSMC4;CDC26;RNF41;PSMD11;RNF217;UBE2G1;PELI1;RFFL;TNKS2;UBE3A;UBE2D2;PSME3;UBE2D1;PSMA2;NEDD4;UBE2F;RLIM;RNF125;HERC5;RNF19A;PRPF19;BTRC;NEDD4L;TRAF6;RBX1;RNF138;CBLB;DTL;TNKS;UBE4B;UBE2C;PSMD8;RNF144B;PSMB3;HDAC6;UBE2B;FBXO31;CDC23;RNF122;UBE2E2;PSMD1;RNF114;RNF14;T…
GO_NITROGEN_COMPOUND_TRANSPORT	http://www.broadinstitute.org/gsea/msigdb/cards/GO_NITROGEN_COMPOUND_TRANSPORT	168	0.157177	1.03926	0.351145	0.524778	TCN1;NXF1;NUP93;PHAX;RHBG;SLC25A5;HNRNPA1;SLC1A1;GIPC1;RANBP1;NUP153;DDX39A;RHCG;NUP62CL;MRPL18;ATXN2;SLC7A8;SLC35A3;IL6;SERINC3;NUP205;NUP188;PPFIA1;SRSF5;EIF4A3;CPSF2;SLC46A1;CADPS;NUP85;ENY2;XPOT;RAN;PARK7;U2AF2;MX2;XPO7;SERINC2;SLC9A3R1;VGF;GLS2;NOL6;CDK16;CDC40;SMAD2;IGF2BP3;SLC44A4;NFKBIE;NCBP2;ILDR2;NXT2;SMG1;MCM3AP;NUP62;PLEKHA8;AQP1;TSC1;ALKBH5;SUPT6H;SRSF7;SLC25A22;NCBP1;RIMS2;TOMM20;NU…
GO_PEPTIDYL_SERINE_MODIFICATION	http://www.broadinstitute.org/gsea/msigdb/cards/GO_PEPTIDYL_SERINE_MODIFICATION	59	0.192772	1.03582	0.406593	0.530459	STK32B;CSNK1G2;MAST4;AURKB;NAA10;GALNT1;ULK1;ERN1;CHEK2;MAPK7;MAPKAPK2;SRC;AKT3;TTBK2;PINK1;CLSPN;AURKA;MAP3K12;TGFBR1;ATR;CDK5;MAST2;TGFBR2;SGK1;BGN;MORC3;PRKCG;STK38L;RPS6KA4;DMPK;GALNT3;BCL2;NEK6;PRKCI;CLK1;MAPK3;DCX;CDK1;IKBKB;CCNB1;CDK2;PRKCZ;SMG1;VRK1;STK39;CDC7;MAST3;TLK2;MTOR;RICTOR;MASTL;AKT1;MAST1;PRKD2;PRKCA;TNKS;PKN1;PLK1;MAPKAPK5
GO_POSITIVE_REGULATION_OF_TELOMERASE_ACTIVITY	http://www.broadinstitute.org/gsea/msigdb/cards/GO_POSITIVE_REGULATION_OF_TELOMERASE_ACTIVITY	17	0.28651	1.03566	0.385013	0.529314	HMBOX1;CCT2;PARM1;NEK7;DKC1;TCP1;CCT4;MAPKAPK5;PKIB;MAPK3;GREM1;WRAP53;KLF4;CTNNB1;NEK2;AURKB;TNKS
GO_MICROTUBULE_BUNDLE_FORMATION	http://www.broadinstitute.org/gsea/msigdb/cards/GO_MICROTUBULE_BUNDLE_FORMATION	16	0.288487	1.03497	0.422043	0.529219	KIF20A;MAP1S;NCKAP5L;CDK5RAP2;DNAH5;CLIP1;PSRC1;BBS2;PLK1;MAP1B;MAP2;PRC1;UBE2B;TPPP3;DNAAF2;LRRC6
GO_CARBOHYDRATE_DERIVATIVE_TRANSPORT	http://www.broadinstitute.org/gsea/msigdb/cards/GO_CARBOHYDRATE_DERIVATIVE_TRANSPORT	18	0.27558	1.02814	0.43342	0.541252	SLC37A2;NPC2;VLDLR;SLC35E3;SLC35C1;SLC35A3;SLC35A2;SLC17A3;SLC37A4;PLEKHA8;SLC25A6;ABCG1;GJA1;G6PC3;SLC29A1;GLTP;SLC25A17;SLC35B1
GO_ANDROGEN_RECEPTOR_SIGNALING_PATHWAY	http://www.broadinstitute.org/gsea/msigdb/cards/GO_ANDROGEN_RECEPTOR_SIGNALING_PATHWAY	20	0.263984	1.02496	0.419718	0.54607	NRIP1;KDM3A;CCNE1;BRCA1;MED13;NCOA3;CDK7;FHL2;RAN;CTNNB1;TGFB1I1;RNF4;FKBP4;PMEPA1;THRAP3;DNAJA1;MED12;RNF14;UBE3A;ARID1A
GO_REGULATION_OF_PROTEASOMAL_UBIQUITIN_DEPENDENT_PROTEIN_CATABOLIC_PROCESS	http://www.broadinstitute.org/gsea/msigdb/cards/GO_REGULATION_OF_PROTEASOMAL_UBIQUITIN_DEPENDENT_PROTEIN_CATABOLIC_PROCESS	64	0.190433	1.02043	0.416357	0.553858	RNF114;RNF14;SMAD7;PBK;SIRT2;VCP;TRIB3;BUB1B;PSMD10;MDM2;WNT10B;GIPC1;RNF19B;TRIB1;RAD23B;ESPL1;SOCS4;DUSP1;MAD2L1;AURKA;NFE2L2;CLU;HSP90AB1;UBE2V2;RFWD2;TERF1;RCHY1;HSPBP1;TTK;PARK7;BUB3;CCNB1;NKD2;DLGAP5;USP44;N4BP1;CENPF;GLMN;UBE2K;STUB1;PSMG2;TLK2;RNF217;SUMO2;FBXO5;DAB2;RNF125;MAD2L2;CSNK2A2;SDCBP;RNF19A;UBQLN4;LCMT1;USP5;AKT1;PSEN1;ZW10;DYNC1LI1;PLK3;PLK1;RNF144B;RNF138;KEAP1;BUB1
GO_REGULATION_OF_PROTEASOMAL_PROTEIN_CATABOLIC_PROCESS	http://www.broadinstitute.org/gsea/msigdb/cards/GO_REGULATION_OF_PROTEASOMAL_PROTEIN_CATABOLIC_PROCESS	85	0.174879	1.01732	0.396476	0.558535	PSME3;AKT1;USP5;ZW10;PSEN1;UBQLN4;LCMT1;RHBDF1;BTRC;CSNK2A2;RNF125;MAD2L2;RNF19A;SDCBP;BUB1;RNF138;KEAP1;RNF144B;PLK1;DYNC1LI1;PLK3;CENPF;GLMN;USP19;UBE2K;DLGAP5;N4BP1;USP44;CCNB1;NKD2;PSMC2;PSMF1;OPHN1;FBXO5;UCHL5;PSMD14;DAB2;SUMO2;PSMC1;TLK2;RNF217;STUB1;PSMG2;PSMC4;HSP90AB1;CLU;AURKA;NFE2L2;PSME2;PSMC5;DUSP1;MAD2L1;SOCS4;PARK7;BUB3;PRKCG;TTK;UBB;RCHY1;HSPBP1;UBE2V2;RFWD2;TERF1;RNF114;RNF14;TMF…
GO_STEROL_BIOSYNTHETIC_PROCESS	http://www.broadinstitute.org/gsea/msigdb/cards/GO_STEROL_BIOSYNTHETIC_PROCESS	16	0.28368	1.01612	0.436869	0.559629	HMGCS1;MVK;MVD;ACLY;MSMO1;LBR;NSDHL;CFTR;SQLE;EBP;NPC1L1;LSS;FDPS;INSIG2;DHCR24;CNBP
GO_NEGATIVE_REGULATION_OF_PROTEIN_POLYMERIZATION	http://www.broadinstitute.org/gsea/msigdb/cards/GO_NEGATIVE_REGULATION_OF_PROTEIN_POLYMERIZATION	18	0.27128	1.01224	0.44709	0.565766	TMOD2;MKKS;EML2;VDAC2;STMN1;CLIP3;AVIL;TWF1;TWF2;ADD1;ARFGEF1;PFN1;MAPRE1;BBS4;PFN2;VIL1;FKBP4;SGK1
GO_PIGMENT_BIOSYNTHETIC_PROCESS	http://www.broadinstitute.org/gsea/msigdb/cards/GO_PIGMENT_BIOSYNTHETIC_PROCESS	18	0.273885	1.00769	0.438172	0.573403	GART;CPOX;PAICS;TRPC1;HMBS;TSPO;GMPS;UROS;UROD;DDT;PRPS1;GPR143;ATPIF1;APRT;NFE2L1;COX10;SLC11A2;SLC25A39
GO_PROTEIN_LOCALIZATION_TO_ENDOPLASMIC_RETICULUM	http://www.broadinstitute.org/gsea/msigdb/cards/GO_PROTEIN_LOCALIZATION_TO_ENDOPLASMIC_RETICULUM	35	0.220021	1.00411	0.427711	0.578939	RPL27;PDIA3;RPL32;RPL29;RPSA;RPS19;RPL13;CHMP4B;RPL7A;SPCS1;SEC61G;SEC61A1;PDIA2;RPLP1;OS9;SRP14;PPP1R15A;RPLP0;RPL8;ANK2;RPL7;VAPA;SRP54;HSPA5;KDELR2;SSR3;RPL13A;RAB10;GBF1;RPS4X;RPL5;SPCS2;RPS24;RPL10;SRPRB
GO_RETROGRADE_TRANSPORT_ENDOSOME_TO_GOLGI	http://www.broadinstitute.org/gsea/msigdb/cards/GO_RETROGRADE_TRANSPORT_ENDOSOME_TO_GOLGI	24	0.240054	0.9927	0.481159	0.600982	ARL1;ARFRP1;AP1S1;VPS29;STX16;STX6;SNX8;TBC1D14;TMED9;GCC2;GBF1;SURF4;FAM109A;GOSR1;RAB6A;RAB9A;YKT6;PIKFYVE;TRIM27;EHD3;LMAN1;GOSR2;VTI1B;CLTC
GO_PTERIDINE_CONTAINING_COMPOUND_METABOLIC_PROCESS	http://www.broadinstitute.org/gsea/msigdb/cards/GO_PTERIDINE_CONTAINING_COMPOUND_METABOLIC_PROCESS	15	0.287447	0.988269	0.52	0.608387	ATPIF1;MTHFD1L;ATIC;SPR;PCBD2;MTRR;MTHFD1;TYMS;MTHFD2L;GART;SLC19A1;DHFR;ALDH1L1;GGH;SLC46A1
GO_RESPONSE_TO_NERVE_GROWTH_FACTOR	http://www.broadinstitute.org/gsea/msigdb/cards/GO_RESPONSE_TO_NERVE_GROWTH_FACTOR	18	0.255867	0.987582	0.511936	0.608298	MICALL1;KAT2A;E2F1;CREB1;APP;ACAP2;EIF4A3;DNMT1;RAPGEF2;ID1;NFKB1;AKT1;EEF2;CDC5L;KIDINS220;SORT1;RAP1A;NTRK1
GO_NUCLEOTIDE_EXCISION_REPAIR_DNA_DAMAGE_RECOGNITION	http://www.broadinstitute.org/gsea/msigdb/cards/GO_NUCLEOTIDE_EXCISION_REPAIR_DNA_DAMAGE_RECOGNITION	16	0.277704	0.981127	0.476923	0.619979	COPS2;COPS5;COPS7A;UBB;COPS4;CETN2;COPS3;PARP1;XPA;RAD23B;DDB1;COPS6;GPS1;COPS8;UBC;RBX1
GO_REGULATION_OF_HISTONE_METHYLATION	http://www.broadinstitute.org/gsea/msigdb/cards/GO_REGULATION_OF_HISTONE_METHYLATION	19	0.249084	0.979349	0.475325	0.62197	CTR9;SMAD4;CTNNB1;PAXIP1;PHF19;SNW1;H2AFY;SUPT6H;KDM1A;TET1;IWS1;KDM3A;BRCA1;DNMT1;PIH1D1;BCOR;WDR61;CHTOP;SETD7
GO_HYDROGEN_TRANSPORT	http://www.broadinstitute.org/gsea/msigdb/cards/GO_HYDROGEN_TRANSPORT	38	0.207747	0.970818	0.5	0.637951	ATP6V0D1;ATP5D;NNT;ATP1A1;SLC35A4;ATP5G3;ATP5G1;SLC46A1;SLC35A3;SLC2A12;SLC23A2;ATP6V1A;HVCN1;ATP5F1;ATP5J;ATP5A1;COX6A1;TMCO3;SLC25A27;ATP5H;ATP6V1D;COX7A2;NDUFA4;ATP6V0A2;SLC2A9;ATP5I;ATP5C1;ATP5B;ATP5L;UQCR10;COX7C;SLC2A8;SLC11A2;ATP6V1B1;ATP6V1B2;UQCRB;COX10;SLC35A2
GO_ESTABLISHMENT_OR_MAINTENANCE_OF_CELL_POLARITY	http://www.broadinstitute.org/gsea/msigdb/cards/GO_ESTABLISHMENT_OR_MAINTENANCE_OF_CELL_POLARITY	46	0.197839	0.964409	0.530249	0.649551	CENPA;PTK7;MYH9;MPP7;PTK2;PRKCI;SLC9A3R1;NDC80;CDK5RAP2;PARD6B;KIF2C;SPAG5;DYNLT1;ARF4;CKAP5;SYNE2;DLG2;CDC42;DOCK7;SIPA1L3;WWC1;FAT1;CCR7;PAFAH1B1;CLIC4;PARVB;WNT11;MAP1B;RICTOR;ZW10;ARHGEF2;ACTR2;GBF1;WNT7B;PRKCZ;EZR;AMOTL1;PDZD11;AQP1;WDR43;HES1;WNT5A;FERMT1;LMNA;SPRY2;RAB10
GO_NIK_NF_KAPPAB_SIGNALING	http://www.broadinstitute.org/gsea/msigdb/cards/GO_NIK_NF_KAPPAB_SIGNALING	58	0.182273	0.957765	0.504167	0.661647	TRAF6;ZFP91;SKP1;PSMD6;PSMB3;PSMD8;UBA3;UBB;PSMB1;UBE2M;PSMA4;CARD10;PSMC5;PSME2;TLR3;TLR6;PSMA2;PSMA7;PSME3;BIRC3;NFKB2;PSMA5;BTRC;PSMA3;PSMD4;PSMD10;PSMD5;PSME1;PSMC1;COPS8;PPP4C;PSMB6;PSMD3;PSMD14;PSMB2;PSMD2;PSMD7;PSMB5;PSMB7;PSMC4;PSMD11;IRAK1;CHI3L1;PSMC3;PSMD1;UBC;IKBKE;NFKB1;MAP3K14;PSME4;PSMB4;PSMF1;PSMC2;PSMD13;TNFSF15;PSMD12;MALT1;PSMA1
GO_REGULATION_OF_INTRACELLULAR_STEROID_HORMONE_RECEPTOR_SIGNALING_PATHWAY	http://www.broadinstitute.org/gsea/msigdb/cards/GO_REGULATION_OF_INTRACELLULAR_STEROID_HORMONE_RECEPTOR_SIGNALING_PATHWAY	15	0.270287	0.956008	0.502513	0.663725	BRCA1;HDAC6;FOXP1;PER1;DAB2;PARK7;SRC;HDAC1;CALR;DDX5;SMARCA4;CNOT1;RNF14;PHB;FOXA1
GO_NUCLEOSIDE_DIPHOSPHATE_METABOLIC_PROCESS	http://www.broadinstitute.org/gsea/msigdb/cards/GO_NUCLEOSIDE_DIPHOSPHATE_METABOLIC_PROCESS	29	0.217906	0.954214	0.509317	0.665793	NME3;MAGI3;NME2;LDHA;NME7;PFKFB3;DHTKD1;PGAM1;ALDOA;ENTPD2;HK1;PFKFB1;AMPD3;DTYMK;PGK1;AK2;DLG2;NME1;ENO2;PGM1;HKDC1;RRM2;PFKP;GAPDH;PFKFB4;TJP2;ALDOC;MPP2;ENO1
GO_STEROL_HOMEOSTASIS	http://www.broadinstitute.org/gsea/msigdb/cards/GO_STEROL_HOMEOSTASIS	15	0.263612	0.954138	0.520833	0.664256	NUS1;ABCA2;ABCG1;NPC1;SOAT1;MED13;NR1H2;MIA2;TMEM97;LDLRAP1;ABCA1;FABP3;NPC2;MALL;EPHX2
GO_REGULATION_OF_OXIDATIVE_STRESS_INDUCED_CELL_DEATH	http://www.broadinstitute.org/gsea/msigdb/cards/GO_REGULATION_OF_OXIDATIVE_STRESS_INDUCED_CELL_DEATH	20	0.240359	0.950845	0.540761	0.66956	MAPK7;P4HB;HSPH1;ATF4;MCL1;AKT1;NFE2L2;TXN;HIF1A;HDAC6;SOD1;PINK1;MET;GPX1;SOD2;PARK7;SFPQ;FBXW7;PDIA2;PSAP
GO_ORGANOPHOSPHATE_BIOSYNTHETIC_PROCESS	http://www.broadinstitute.org/gsea/msigdb/cards/GO_ORGANOPHOSPHATE_BIOSYNTHETIC_PROCESS	158	0.14622	0.945204	0.564886	0.679277	ATP5F1;MTMR3;DDHD2;MTMR2;PIGO;PLA2G4A;NUS1;ATP5J;PIP5K1C;NADSYN1;NME3;TK1;TGFB1;PCYT1B;PIGA;PTPN11;ATP5G1;INPPL1;SLC44A5;ADM;CAD;AGPAT3;CTPS2;MTHFD1;FLAD1;PAPSS1;IMPDH2;IMPA1;ATP5G3;MTMR7;PIGY;DHFR;PLD2;PIK3C2A;PIGC;PLCG2;PRPS1;FIG4;ATP5D;PIK3R5;PIK3R1;ADSS;MTMR14;PIKFYVE;GRB2;OAS2;NPR2;SPTLC2;NME7;SERINC5;GPD1L;NME2;ABHD3;TAMM41;MVK;NADK;LPCAT3;PTPMT1;NPR3;SLC44A2;ACOT7;TKT;UPP1;PIP4K2C;ACACA;DU…
GO_PEPTIDYL_ASPARAGINE_MODIFICATION	http://www.broadinstitute.org/gsea/msigdb/cards/GO_PEPTIDYL_ASPARAGINE_MODIFICATION	15	0.269033	0.941532	0.517333	0.685189	FUT8;ST3GAL6;STT3B;DERL3;LMAN1;UBE2J1;MGAT2;UBE2G2;ST6GALNAC4;STT3A;ST3GAL1;VCP;DAD1;RPN2;RPN1
GO_RNA_STABILIZATION	http://www.broadinstitute.org/gsea/msigdb/cards/GO_RNA_STABILIZATION	16	0.258181	0.937463	0.565327	0.691658	YBX1;CIRBP;ELAVL1;MTOR;PABPC1;THRAP3;RBM38;SYNCRIP;DHX9;HNRNPA0;HNRNPC;ZFP36;HNRNPD;E2F1;DKC1;MAPKAPK2
GO_GLOBAL_GENOME_NUCLEOTIDE_EXCISION_REPAIR	http://www.broadinstitute.org/gsea/msigdb/cards/GO_GLOBAL_GENOME_NUCLEOTIDE_EXCISION_REPAIR	15	0.268268	0.931384	0.524355	0.702503	UBB;PARP1;CETN2;UBE2V2;DDB1;UBE2N;RAD23B;SUMO2;RBX1;CHD1L;XPA;RNF111;UBC;UBE2I;ERCC3
GO_CELLULAR_RESPONSE_TO_UV	http://www.broadinstitute.org/gsea/msigdb/cards/GO_CELLULAR_RESPONSE_TO_UV	37	0.199176	0.925927	0.566563	0.711713	MYC;CDKN1A;ATR;HYAL1;ATF4;TP73;CHEK1;POLH;ZBTB1;NEDD4;TRIAP1;POLD1;KDM1A;CDC25A;RHBDD1;PPP1R15A;HYAL2;PCNA;TP53INP1;XPA;RUVBL2;AURKB;PIK3R1;NOC2L;N4BP1;PPID;PTPRK;EIF2S1;PTGS2;AQP1;PBK;TMEM161A;FBXW7;DDB1;TP63;NFATC4;MDM2
GO_SINGLE_ORGANISM_CELLULAR_LOCALIZATION	http://www.broadinstitute.org/gsea/msigdb/cards/GO_SINGLE_ORGANISM_CELLULAR_LOCALIZATION	329	0.129626	0.923357	0.738462	0.714978	IPO5;ATP1B3;TOMM40;EIF6;RPSA;KIFC1;VPS4A;SEC24D;SPCS1;TNPO3;MKKS;CBLB;VPS13C;BLZF1;SYS1;UBE2B;ANK2;C2CD4B;TIMM13;DCTN2;SRP54;MYO1C;DENND4C;SSR3;MOAP1;TOMM5;OPHN1;KAT2A;LAMA5;VPS25;MTX2;PRKCZ;NUP35;MEF2A;RAB8A;PDZD11;NPC1;NUP54;TSPAN14;CLN3;RRS1;KIF3B;RPL32;CDK5;RPL7A;CENPE;TMED2;CHCHD4;TGFB1;PIP5K1C;STX1B;SNX16;ASNA1;GRIN3B;SYT5;JUP;PPP6R3;UBB;F2R;SMURF1;RPL8;IPO13;PIK3R1;PMPCA;ANK3;HSPA8;KIF23;S…
GO_PRODUCTION_OF_MOLECULAR_MEDIATOR_OF_IMMUNE_RESPONSE	http://www.broadinstitute.org/gsea/msigdb/cards/GO_PRODUCTION_OF_MOLECULAR_MEDIATOR_OF_IMMUNE_RESPONSE	17	0.247577	0.922091	0.55409	0.715678	UNG;TCF3;CTNNBL1;MSH6;LIG4;DENND1B;MLH1;SWAP70;TRAF3IP2;CD55;FAS;EXO1;EXOSC6;POLB;TLR2;POLQ;HSPD1
GO_RESPONSE_TO_UV	http://www.broadinstitute.org/gsea/msigdb/cards/GO_RESPONSE_TO_UV	59	0.174931	0.917907	0.641732	0.722288	REV1;MDM2;TP63;NFATC4;RAD18;FBXW7;DDB1;AQP1;EGFR;PBK;TMEM161A;EIF2S1;GPX1;PTGS2;PTPRK;CCND1;PPID;PIK3R1;NOC2L;N4BP1;FEN1;ERCC3;CIRBP;AURKB;HUS1;XPA;RUVBL2;PCNA;TP53INP1;MSH6;UBE4B;BCL3;HYAL2;DTL;BCL2;RHBDD1;PPP1R15A;POLD1;KDM1A;CDC25A;UBE2B;TRIAP1;ZBTB1;NEDD4;CAT;CHEK1;AKT1;POLH;IVL;ATF4;SDF4;TP73;ATR;HYAL1;USP1;CDKN1A;MAP4K3;MYC;PMAIP1
GO_ORGANOPHOSPHATE_METABOLIC_PROCESS	http://www.broadinstitute.org/gsea/msigdb/cards/GO_ORGANOPHOSPHATE_METABOLIC_PROCESS	295	0.129272	0.914064	0.739726	0.728297	ATP5C1;PIP4K2C;ACACA;MINPP1;TKT;CALM1;ACOT7;HKDC1;UMPS;SGPP1;NDUFA11;PNP;PCYT2;MAGI3;DLST;GPD1L;NME2;NME7;COX10;OAS2;GRB2;ATP6V1B1;NDUFV2;ATP6V1B2;NT5C;SLC44A2;COX7C;GFPT1;SHPK;TAMM41;PDE6A;ATP5G3;OLA1;EGFR;IMPA1;NNT;MTHFD1;ADSS;ENO2;MTMR14;ATP5D;NDUFV3;PIK3R5;PRPS1;TJP2;PIGY;PIGC;EREG;DDHD2;PDHB;PFKFB3;ATP5F1;CAD;INPPL1;PIGA;ENPP1;NDUFC2;HK1;PCYT1B;NDUFB5;SLC44A4;PLAA;AMPD3;GPAM;ATP5I;KARS;SMG1;…
GO_REGULATION_OF_MITOCHONDRIAL_OUTER_MEMBRANE_PERMEABILIZATION_INVOLVED_IN_APOPTOTIC_SIGNALING_PATHWAY	http://www.broadinstitute.org/gsea/msigdb/cards/GO_REGULATION_OF_MITOCHONDRIAL_OUTER_MEMBRANE_PERMEABILIZATION_INVOLVED_IN_APOPTOTIC_SIGNALING_PATHWAY	22	0.223944	0.909651	0.62029	0.735598	GSK3A;E2F1;PMAIP1;SLC25A5;TP73;BMF;YWHAZ;YWHAQ;NMT1;TP53BP2;BCL2L11;BBC3;BID;YWHAH;BCL2;YWHAG;SIVA1;ATPIF1;TFDP1;DYNLL1;YWHAB;TP63
GO_REGULATION_OF_CHROMATIN_ORGANIZATION	http://www.broadinstitute.org/gsea/msigdb/cards/GO_REGULATION_OF_CHROMATIN_ORGANIZATION	55	0.170877	0.892439	0.645985	0.767237	KDM3A;KDM1A;CDC45;UBE2B;CTR9;ATAD2;PHF19;SET;RAPGEF3;HDAC5;WDR61;CHTOP;PRKD2;CTBP1;BCOR;CHEK1;IWS1;VEGFA;SUPT6H;TET1;TADA2B;TLK2;H2AFY;SMAD4;LIF;KAT2A;CCNB1;MAPK3;PHF2;OTUB1;UHRF1;BCL6;BRCA1;AKAP8;TGFB1;PAXIP1;RPS6KA4;SNW1;UBE2N;PIH1D1;MUC1;BRD7;CTNNB1;FLCN;RUVBL2;WBP2;SREBF1;MAP1S;SETD7;SPI1;NOC2L;SETDB1;ATG5;DNMT1;TRIM28
GO_TRICARBOXYLIC_ACID_METABOLIC_PROCESS	http://www.broadinstitute.org/gsea/msigdb/cards/GO_TRICARBOXYLIC_ACID_METABOLIC_PROCESS	22	0.22333	0.888017	0.609065	0.773911	IDH3A;PDHB;NNT;IDH2;SDHA;IDH1;MDH1;SUCLG2;CS;DLST;ACO1;DLAT;SUCLA2;SUCLG1;ACLY;STAT5A;DHTKD1;ACO2;PDHA1;FH;DLD;MDH2
GO_REGULATION_OF_PROTEIN_BINDING	http://www.broadinstitute.org/gsea/msigdb/cards/GO_REGULATION_OF_PROTEIN_BINDING	60	0.168973	0.887554	0.678571	0.772946	CRBN;PSEN1;STK3;HDAC5;USP33;SMARCD3;MAPRE3;ADRB2;PIN1;B2M;GTSE1;KDM1A;NRG1;PLK1;MAPK3;ID1;WNT5A;HSPA5;IFIT2;APP;ITGA2;PLXND1;ADAM15;DAB2;STUB1;PRMT7;AURKA;LDLRAP1;ADD1;RAPGEF2;GNL3L;HSP90AB1;IFIT1;TGFBR1;CDK5;MFNG;CTNNBIP1;PARK7;FLOT1;RAN;BCL2;TICAM1;SLPI;PTPRF;MAPRE1;HNRNPK;AURKB;RUVBL2;GTPBP4;NRP1;SRC;SORL1;NFATC4;LEF1;TMEM173;AMFR;BMP4;PPP1CA;TRIB3;CDC42
GO_REGULATION_OF_TOR_SIGNALING	http://www.broadinstitute.org/gsea/msigdb/cards/GO_REGULATION_OF_TOR_SIGNALING	23	0.211335	0.882069	0.629526	0.781387	FLCN;GSK3A;SEC13;DDIT4;TSC1;RHEB;FBXO9;DEPTOR;TNFAIP8L1;RRAGA;PIH1D1;LAMTOR2;RFFL;RICTOR;LAMTOR3;FNIP1;PKHD1;SH3BP4;RRAGC;MAPKAPK5;HIF1A;TELO2;FAM83D
GO_HISTONE_H3_ACETYLATION	http://www.broadinstitute.org/gsea/msigdb/cards/GO_HISTONE_H3_ACETYLATION	15	0.247728	0.877425	0.599496	0.788111	YEATS2;SPI1;POLE4;KAT2A;KAT7;BRPF1;ING4;ING5;PER1;LEF1;TRIM16;WDR5;TAF12;SUPT3H;POLE3
GO_FC_EPSILON_RECEPTOR_SIGNALING_PATHWAY	http://www.broadinstitute.org/gsea/msigdb/cards/GO_FC_EPSILON_RECEPTOR_SIGNALING_PATHWAY	67	0.158535	0.877069	0.697674	0.786813	IKBKB;PSMD13;PSMC2;PSMF1;PSMA1;NFKBIA;NFKB1;UBC;MAPK3;PSMB4;CALM2;PSMC4;PSMB5;CALM1;PSMD11;PSMC1;PSMD2;PSMB2;PSMD14;PSMD3;LAT2;PPP3CA;BTRC;VAV3;UBE2D2;PSME3;UBE2D1;PSMA2;GRB2;PSMD8;PSMB3;JUN;TRAF6;NFATC1;MALT1;PLCG2;PSMD12;MAP2K4;PSMD1;PIK3R1;NFATC2;PSME4;PSMB7;FOS;UBE2V1;PSMC3;TEC;PSME1;PSMD5;PSMD10;PSMD7;PSMB6;PSMA5;PSMD4;PSMA3;PSME2;PSMC5;PSMA4;GAB2;PSMA7;PSMD6;SKP1;MAP3K1;PSMB1;UBB;HRAS;UBE2N
GO_POSITIVE_REGULATION_OF_CHROMATIN_MODIFICATION	http://www.broadinstitute.org/gsea/msigdb/cards/GO_POSITIVE_REGULATION_OF_CHROMATIN_MODIFICATION	33	0.194173	0.873175	0.645646	0.7922	BRD7;VEGFA;TET1;MUC1;TADA2B;SMAD4;CTNNB1;LIF;SREBF1;KAT2A;CCNB1;RUVBL2;WBP2;TRIM28;SETDB1;DNMT1;MAPK3;BRCA1;BCL6;KDM1A;RPS6KA4;PAXIP1;SNW1;PHF19;UBE2N;AKAP8;CTR9;TGFB1;PRKD2;WDR61;CHTOP;PIH1D1;CTBP1
GO_POSITIVE_REGULATION_OF_WNT_SIGNALING_PATHWAY	http://www.broadinstitute.org/gsea/msigdb/cards/GO_POSITIVE_REGULATION_OF_WNT_SIGNALING_PATHWAY	69	0.155647	0.871759	0.715415	0.792835	PSMC1;PSMD2;DAB2;PSMD14;PSMB2;PSMD3;PSMC4;TRPM4;YAP1;PSMB5;PSMD11;GPRC5B;UBC;NFKB1;WLS;PSMB4;WNT5A;PSMD13;PSMF1;PSMC2;PPP2R3A;LGR4;PSMA1;XIAP;ASPM;PIN1;TNKS;DEPDC1B;ATP6AP2;PSMD8;PSMB3;TNKS2;SOX4;PSMA2;PSME3;TLR2;USP34;WNT10B;PSMD10;PSMD5;SRC;DAPK3;PSME1;PSMD7;PSMB6;PSMB7;PSMC3;PSMD1;SMAD3;PSME4;SMARCA4;RBPJ;PSMD12;PSMD6;JUP;SALL1;UBB;PSMB1;ROR2;DIXDC1;PSMC5;PSME2;PSMA4;COL1A1;SMURF2;PSMA7;PSMA5;…
GO_REGULATION_OF_VIRAL_TRANSCRIPTION	http://www.broadinstitute.org/gsea/msigdb/cards/GO_REGULATION_OF_VIRAL_TRANSCRIPTION	25	0.201324	0.867127	0.691617	0.799404	SMARCA4;PFN1;SP1;GTF2F1;MDFIC;TRIM27;GTF2F2;POLR2L;HDAC1;SNW1;POLR2K;IFITM3;POLR2E;JUN;REST;POLR2H;LEF1;POLR2D;POLR2B;RSF1;POLR2G;CCL5;TRIM8;POLR2A;POLR2F
GO_NON_CANONICAL_WNT_SIGNALING_PATHWAY	http://www.broadinstitute.org/gsea/msigdb/cards/GO_NON_CANONICAL_WNT_SIGNALING_PATHWAY	70	0.159652	0.866682	0.679389	0.798214	FZD8;PSMA2;PSME3;PPP3CA;NFATC1;PSMD8;WNT11;GRHL3;PSMB3;MED12;PSMB4;CALM2;WNT5A;UBC;GNG2;PSMA1;PSMD13;VANGL1;RHOA;PSMF1;PSMC2;PSMD2;PSMB2;PSMD14;PSMD3;TNRC6A;PSMC1;AP2M1;PSMD11;CALM1;PSMC4;PSMB5;SMURF2;PFN1;PSMA7;PSMC5;PSME2;PSMA4;PSMA3;PSMD4;ARHGEF19;MOV10;PSMA5;PTK7;UBB;PSMB1;ROR2;SMURF1;CELSR2;PSMD6;PSME4;PSMD1;GPC6;FZD5;PRICKLE2;CLTC;PSMD12;PSMD7;TNRC6C;CTNNB1;PSMB6;PDE6A;PSMD5;PSMD10;LEF1;PSM…
GO_POSITIVE_REGULATION_OF_MRNA_PROCESSING	http://www.broadinstitute.org/gsea/msigdb/cards/GO_POSITIVE_REGULATION_OF_MRNA_PROCESSING	18	0.2324	0.865775	0.625	0.798024	CNOT1;HSPA8;PABPC1;THRAP3;ZFP36;RBMX;BTG2;SF3B4;CCNB1;SNRNP70;PRPF19;TRA2B;NCBP2;TNRC6C;SNW1;POLR2G;NCBP1;DAZAP1
GO_NEGATIVE_REGULATION_OF_PROTEIN_COMPLEX_ASSEMBLY	http://www.broadinstitute.org/gsea/msigdb/cards/GO_NEGATIVE_REGULATION_OF_PROTEIN_COMPLEX_ASSEMBLY	36	0.187131	0.862218	0.656977	0.802574	PFN1;PMEPA1;CRBN;HMGB1;ADD1;CLU;LCMT1;SGK1;MKKS;PARK7;CTNNBIP1;TWF1;TWF2;STMN1;CLIP3;ARFGEF1;MAPRE1;VIL1;FKBP4;ULK1;PFN2;BBS4;TRIM9;VDAC2;PRKCZ;EML2;DNAJC15;KIF14;SORL1;TMOD2;SRC;LMO4;CDC42;ANKRD27;AVIL;SIRT2
GO_DNA_TEMPLATED_TRANSCRIPTION_INITIATION	http://www.broadinstitute.org/gsea/msigdb/cards/GO_DNA_TEMPLATED_TRANSCRIPTION_INITIATION	66	0.154641	0.860659	0.733068	0.803535	TAF5;MAML1;GTF2F1;MED13;POLR2B;POLR2D;TAF12;POLR2G;POLR2A;POLR2F;MED23;RORA;POLR2E;MED26;POLR2H;NR2F6;WWTR1;CCNC;MAML3;SNAPC5;MED12;GTF2E1;PPARD;POLRMT;MAPK3;NR3C1;RSF1;GTF2I;TAF4;YAP1;CD3EAP;POLR1A;POLR2K;POLR3H;GTF2F2;UBTF;ESRRA;HNF4G;POLR2L;THRAP3;RARA;TFB2M;NOTCH2;NR1H2;POLR1C;BRF1;SNW1;CDK7;NOTCH3;RBPJ;MED8;NR1D2;E2F2;TAF13;GTF2A2;HNF4A;TRIM28;POLR1B;PPARG;VDR;TAF1D;ERCC3;MED15;POLR3G;CTGF;G…
[truncated: 1,469 more rows]
