# Supplementary material for: Multi‐Omics Analysis by Machine Learning Identified Lysophosphatidic Acid as a Biomarker and Therapeutic Target for Porcine Reproductive and Respiratory Syndrome
Source: Adv Sci (Weinh). 2024 Jul 8;11(34):2402025. doi: 10.1002/advs.202402025 (PMC11425916; doi:10.1002/advs.202402025)
Supplement: Supplementary file 5 — Supplementary Table S4 [file ADVS-11-2402025-s002.xlsx]

## Sheet: PRRSV+HA130_vs_PRRSV
Identification of differentially expressed proteins in PRRSV+HA130 group compared with PRRSV group.
UniprotID	GeneSymbol	FoldChange	log2fc	Pvalue	Trend	PRRSV_1	PRRSV_2	PRRSV_3	PRRSV+HA130_1	PRRSV+HA130_2	PRRSV+HA130_3
P26234	VCL	0.878997	-0.186069	0.0209383	Non-significant	9.82972e+07	1.00262e+08	9.74578e+07	9.22196e+07	8.14042e+07	8.65747e+07
Q8B912	PRRSV Rep1ab	0.00701226	-7.1559	2.35921e-05	Down	9.42429e+07	9.96119e+07	1.09539e+08	1.17694e+06	429079	521459
Q6QAQ1	ACTB	0.944888	-0.0817843	0.187095	Non-significant	7.71337e+08	7.03311e+08	7.12676e+08	6.9852e+08	6.62034e+08	7.06223e+08
Q3ZD69	LM	1.2355	0.305091	0.0966608	Non-significant	8.54235e+07	9.6331e+07	7.01298e+07	1.12316e+08	9.47073e+07	1.04178e+08
O02705	HSP90AA1	0.763759	-0.388811	0.0744562	Non-significant	2.29256e+08	2.41876e+08	3.11363e+08	1.94209e+08	1.99272e+08	204156253
Q2XVP4	TUBA1B	0.695555	-0.523764	0.011994	Down	1.53913e+08	1.55558e+08	1.71062e+08	1.23458e+08	9.21346e+07	1.18645e+08
P02543	VIM	0.82188	-0.283001	0.0182784	Non-significant	6.64702e+08	7.29724e+08	6.67305e+08	5.80611e+08	5.18361e+08	5.95523e+08
P11607	ATP2A2	0.720366	-0.473198	0.00756129	Down	1.33341e+07	1.36529e+07	1.47859e+07	1.01548e+07	8.85703e+06	1.10799e+07
P00761		1.28139	0.357715	0.00250895	Up	3456562277	3273689240	3185704467	4123988254	4460031573	4122235642
Q764M5	STAT1	1.4554	0.541414	0.0209455	Up	6.33521e+07	6.99919e+07	8.28926e+07	1.07326e+08	9.21268e+07	115257258
Q29092	HSP90B1	0.776444	-0.365047	0.0235018	Down	9.25579e+07	1.12124e+08	1.11054e+08	8.52017e+07	7.91852e+07	8.07644e+07
P02550	TUBA1A	0.392174	-1.35043	0.0563149	Non-significant	315360	198782	297981	205300	68509.7	44683.7
P03974	VCP	1.04858	0.0684415	0.564805	Non-significant	2.42583e+07	2.6815e+07	2.1582e+07	2.36603e+07	2.50508e+07	2.7474e+07
P28491	CALR	1.14961	0.201141	0.103984	Non-significant	2.08933e+07	2.56263e+07	2.09286e+07	2.5352e+07	2.57441e+07	2.64427e+07
P23220	ATP2B1	0.679863	-0.556684	0.0395309	Down	4.59994e+06	4.14364e+06	5.78819e+06	3.5927e+06	3.05437e+06	3.23255e+06
P00355	GAPDH	0.859147	-0.219023	0.199536	Non-significant	2.10962e+08	1.61356e+08	1.63699e+08	1.54533e+08	157693217	148290747
P19620	ANXA2	0.951476	-0.0717604	0.370654	Non-significant	1.07453e+08	1.23834e+08	1.23555e+08	1.09914e+08	1.15907e+08	1.11802e+08
Q64L94	PSME1	1.18612	0.246249	0.0353193	Non-significant	1.11602e+07	1.00338e+07	1.19722e+07	1.37867e+07	1.28844e+07	1.2668e+07
P54612	PPP2R1A	0.830096	-0.26865	0.0964865	Non-significant	3.80978e+07	3.58937e+07	3.71909e+07	2.78349e+07	3.64411e+07	2.80161e+07
P68137	ACTA1	0.602411	-0.73118	0.0928684	Non-significant	9.76497e+06	8.53018e+06	1.50812e+07	6.8095e+06	6.4908e+06	6.806e+06
P02554		0.587382	-0.767628	0.000266529	Down	1.19595e+08	1.17883e+08	1.24451e+08	7.53999e+07	6.37344e+07	7.34566e+07
D2SW95	COPB1	0.695449	-0.523983	0.059866	Non-significant	3.58068e+06	4.15379e+06	5.18848e+06	3.33441e+06	2.71655e+06	2.93629e+06
P80021	ATP5F1A	0.789984	-0.340105	0.0244658	Down	4.96603e+07	5.48306e+07	5.80847e+07	4.31635e+07	3.89966e+07	4.6272e+07
P61292	PPP1CB	0.664391	-0.589895	0.000238966	Down	1.40282e+07	1.36181e+07	1.43063e+07	9.3738e+06	8.70098e+06	9.79813e+06
Q7SIB7	PGK1	0.958638	-0.0609415	0.602337	Non-significant	1.23885e+08	1.38493e+08	1.47065e+08	1.16726e+08	1.34295e+08	1.41487e+08
P67937	TPM4	0.939173	-0.0905365	0.297822	Non-significant	5.91039e+07	64376479	6.88538e+07	6.0159e+07	5.73945e+07	6.30817e+07
A6M931	EIF4A3	0.791104	-0.338061	0.00696793	Down	8.11267e+06	7.85804e+06	7.9418e+06	6.28918e+06	5.76419e+06	6.86392e+06
P26042	MSN	1.17919	0.237799	0.0951882	Non-significant	3.76438e+07	4.10004e+07	4.88567e+07	4.83273e+07	4.98996e+07	5.21211e+07
P04574	CAPNS1	1.34151	0.423853	0.00619122	Up	8.75962e+06	9.7423e+06	9.20589e+06	1.3142e+07	1.13765e+07	1.26517e+07
A5GFY8	PHGDH	0.716944	-0.480068	0.00680472	Down	1.54853e+07	1.70635e+07	1.41765e+07	1.1502e+07	1.08111e+07	1.11862e+07
Q52NJ6	RAB14	0.732638	-0.448828	0.00843079	Down	2.73667e+07	3.27616e+07	3.14471e+07	2.14707e+07	2.29997e+07	2.26212e+07
Q0Z8U2	RPS3	0.57861	-0.789337	0.000211363	Down	8.02269e+07	7.76494e+07	7.50893e+07	4.68944e+07	4.07944e+07	4.71075e+07
P60662	MYL6	1.01549	0.0221788	0.776652	Non-significant	1.1152e+07	1.2086e+07	1.26101e+07	1.19012e+07	1.15231e+07	1.2979e+07
Q29387	EEF1G	0.684983	-0.545861	0.0064008	Down	3.22349e+07	3.84267e+07	3.58468e+07	2.45855e+07	2.61885e+07	2.21824e+07
Q1KYT0	ENO3	0.728132	-0.457729	0.0205347	Down	8.87712e+06	1.00262e+07	7.87146e+06	6.6521e+06	6.73562e+06	6.10783e+06
P05024	ATP1A1	0.5014	-0.995967	0.0032875	Down	2.23468e+07	2.11043e+07	2.59361e+07	1.20914e+07	9.44041e+06	1.32589e+07
P62197	PSMC5	0.885699	-0.175112	0.00823194	Non-significant	3.61801e+06	3.47803e+06	3.5383e+06	3.23833e+06	3.18266e+06	2.99781e+06
P00336	LDHB	0.885216	-0.175899	0.314451	Non-significant	2.00196e+08	2.20624e+08	1.96792e+08	2.19203e+08	1.54971e+08	172545064
Q19PY3	RTCB	0.650864	-0.619571	0.0458873	Down	7.70451e+06	9.78717e+06	9.69083e+06	4.88466e+06	7.63533e+06	5.17214e+06
Q710C4	AHCY	0.669371	-0.579122	0.00545378	Down	1.39404e+07	1.52306e+07	1.64867e+07	1.04629e+07	9.11902e+06	1.09801e+07
Q29371	TPI1	0.866817	-0.2062	0.0450351	Non-significant	1.5932e+08	1.73683e+08	1.72203e+08	1.42791e+08	1.36983e+08	1.58148e+08
P46405	RPS12	0.618932	-0.692146	0.00673189	Down	4.96787e+07	5.91995e+07	5.8889e+07	4.00012e+07	3.24372e+07	3.13982e+07
Q863Z0	PSME2	0.745347	-0.424016	0.021309	Down	3.16445e+06	2.90967e+06	3.67488e+06	2.40535e+06	2.41917e+06	2.44186e+06
Q6QAP7	RPS17	0.697622	-0.519482	0.00609752	Down	5.72248e+06	5.42347e+06	4.98514e+06	3.52288e+06	3.53972e+06	4.19081e+06
Q29024	DDX39B	0.773901	-0.369779	0.164355	Non-significant	9.72578e+06	1.08986e+07	7.96792e+06	9.25367e+06	6.43882e+06	6.4351e+06
P42174	GLUD1	0.717422	-0.479106	0.00370183	Down	1.30847e+07	1.44628e+07	1.53039e+07	1.03572e+07	1.04346e+07	9.95071e+06
P16276	ACO2	0.71536	-0.48326	0.00250212	Down	1.11118e+07	1.03982e+07	1.1384e+07	8.3048e+06	7.14256e+06	8.08367e+06
Q6S4N2	HSPA1B	1.23839	0.30846	0.00841523	Up	1.01421e+08	9.54777e+07	1.00344e+08	1.31726e+08	1.17563e+08	1.18811e+08
P26044	RDX	0.835253	-0.259715	0.0326866	Non-significant	1.74825e+06	1.6999e+06	1.92652e+06	1.37911e+06	1.5842e+06	1.52589e+06
P63221	RPS21	0.641928	-0.639517	0.0145098	Down	4.20446e+06	4.51708e+06	3.55211e+06	2.55062e+06	2.30215e+06	3.02603e+06
Q29195	RPL10	0.159958	-2.64424	0.0312386	Down	4.42147e+06	5.56225e+06	1.00439e+07	1.27433e+06	759471	1.16977e+06
P61291	PSME3	0.622082	-0.684823	0.00796354	Down	3.2774e+06	3.82395e+06	3.58699e+06	2.51052e+06	1.77736e+06	2.36115e+06
Q29554	HADHA	0.493463	-1.01899	0.0688089	Non-significant	5.44685e+06	3.30347e+06	3.15578e+06	1.86324e+06	1.42867e+06	2.5833e+06
Q767L0	ABCF1	1.04376	0.0617892	0.666288	Non-significant	2.52337e+06	2.74872e+06	2.22182e+06	2.88626e+06	2.27362e+06	2.66196e+06
Q9GL01	RPN2	0.962971	-0.0544359	0.729351	Non-significant	5.09543e+06	5.56873e+06	4.10385e+06	4.89128e+06	4.28061e+06	5.04928e+06
P00339	LDHA	0.70571	-0.502853	0.0125589	Down	3.01123e+06	3.24154e+06	3.67227e+06	2.54901e+06	2.30602e+06	2.14916e+06
Q19S50	STAT3	1.03406	0.0483141	0.803213	Non-significant	3.08292e+06	2.36292e+06	3.12214e+06	2.66906e+06	2.69902e+06	3.49168e+06
M3TYT0	ROCK2	0.842976	-0.246437	0.0981644	Non-significant	1.22748e+06	1.2057e+06	1.48023e+06	1.05585e+06	1.07108e+06	1.17199e+06
P08059	GPI	0.865881	-0.20776	0.361216	Non-significant	8.14748e+06	6.52312e+06	5.41044e+06	5.53516e+06	5.34886e+06	6.50375e+06
A1XQV4	TPM3	0.567732	-0.816718	0.000782501	Down	1.34488e+07	1.31751e+07	1.27652e+07	7.95185e+06	6.28716e+06	8.12342e+06
Q6RI85	PGK2	0.718304	-0.477334	0.0642279	Non-significant	5.07691e+06	6.25627e+06	7.19845e+06	4.51763e+06	4.92338e+06	3.87032e+06
Q2HYU2	PFKM	0.657453	-0.60504	6.44777e-05	Down	1.27464e+07	1.26929e+07	1.31963e+07	8.76711e+06	8.09445e+06	8.53949e+06
Q9MZ15	VDAC2	2.08615	1.06084	0.00216349	Up	1.6892e+07	2.17934e+07	1.3062e+07	3.43465e+07	3.63872e+07	3.72191e+07
P42639	TPM1	0.885413	-0.175577	0.137014	Non-significant	5.93735e+06	7.2337e+06	6.57078e+06	5.90307e+06	6.05387e+06	5.52273e+06
Q06AU7	RAB1B	0.550465	-0.861277	0.00437356	Down	3.75386e+07	3.99212e+07	4.75433e+07	2.45203e+07	2.07257e+07	2.35639e+07
Q9GL51	PAFAH1B1	0.894618	-0.160657	0.367384	Non-significant	1.43481e+06	1.82412e+06	1.44215e+06	1.5422e+06	1.45426e+06	1.20921e+06
A5D9M6	BAG6	0.643548	-0.635881	0.0272677	Down	3.90039e+06	4.01263e+06	5.20138e+06	2.55967e+06	2.69097e+06	3.1891e+06
Q007T2	CDC42	1.74547	0.803619	0.0213242	Up	6.17665e+06	8.29904e+06	5.26348e+06	1.3435e+07	1.07746e+07	10244615
P79403	GAB	0.60633	-0.721825	0.00175734	Down	6.5318e+06	5.89517e+06	5.84937e+06	3.24407e+06	3.79278e+06	4.04464e+06
Q29308	RPS19	0.429005	-1.22093	0.00274237	Down	4.49389e+07	4.88112e+07	5.43268e+07	2.5782e+07	1.47906e+07	2.29532e+07
Q9GMB0	RPN1	0.798401	-0.324814	0.108727	Non-significant	5.74957e+06	5.90931e+06	7.3254e+06	5.76465e+06	4.55412e+06	4.83831e+06
Q52I78	MPT	0.921108	-0.118557	0.864641	Non-significant	869927	2.94326e+06	2.63544e+06	724832	3.03107e+06	2.18398e+06
P61220	EIF1B	0.856338	-0.223748	0.0892021	Non-significant	2.21959e+06	2.49272e+06	2.26411e+06	1.74815e+06	2.07789e+06	2.14814e+06
Q8WNW3	Jup	0.577984	-0.790899	0.0153211	Down	1.12321e+06	1.57532e+06	1.24141e+06	790903	732735	753587
P62831	RPL23	0.532193	-0.909979	0.0015774	Down	1.59052e+07	1.81824e+07	1.96407e+07	9.25952e+06	9.57258e+06	9.76171e+06
P80895	PCMT1	0.847561	-0.23861	0.0791202	Non-significant	5.4547e+06	4.44735e+06	5.04459e+06	4.05672e+06	4.11094e+06	4.50053e+06
P29269	MYL9	0.968628	-0.0459855	0.575167	Non-significant	1.19476e+07	1.42171e+07	1.3621e+07	1.28378e+07	1.2968e+07	1.27318e+07
Q29048	ATP6V1A	0.722258	-0.469413	0.0302017	Down	4.05658e+06	4.4285e+06	4.56373e+06	3.80689e+06	2.75069e+06	2.86703e+06
Q29214	RPLP0	0.549776	-0.863085	0.00314657	Down	1.426e+07	1.3398e+07	1.67424e+07	7.76297e+06	7.89814e+06	8.74916e+06
Q29099		1.03224	0.0457723	0.669284	Non-significant	3.88865e+06	4.84178e+06	4.39547e+06	4.68361e+06	4.24996e+06	4.61545e+06
P63246	RACK1	0.497057	-1.00852	0.00122247	Down	1.0629e+07	9.3908e+06	1.12253e+07	4.90239e+06	4.76524e+06	5.86297e+06
P10668	CFL1	0.676147	-0.564591	0.0162	Down	2.33134e+07	2.78203e+07	2.96197e+07	2.02923e+07	1.64831e+07	1.78258e+07
P28839	LAP3	1.13171	0.17851	0.222075	Non-significant	3.00072e+06	4.10559e+06	3.57505e+06	4.1328e+06	4.03055e+06	3.9249e+06
Q6SEG5	UCHL1	0.858073	-0.220827	0.0586976	Non-significant	1.86925e+07	2.21468e+07	2.18177e+07	1.83632e+07	1.74677e+07	1.79334e+07
P00346	MDH2	1.04539	0.0640415	0.545497	Non-significant	3.46293e+07	3.39348e+07	4.15383e+07	3.91326e+07	3.69748e+07	3.89926e+07
A1XQU9	RPS20	0.515536	-0.955855	0.00287697	Down	2.916e+07	3.22507e+07	3.35727e+07	1.93432e+07	1.26457e+07	16978433
Q9N0F1	DLST	0.881271	-0.182342	0.157041	Non-significant	4.12951e+06	4.66496e+06	5.0589e+06	4.33354e+06	3.76917e+06	4.10587e+06
Q29594	CKB	0.874993	-0.192657	0.191868	Non-significant	1.77548e+06	1.80111e+06	1.62816e+06	1.28463e+06	1.54647e+06	1.72302e+06
P20112	SPARC	2.64729	1.40451	0.000216615	Up	496684	439973	428814	1.13555e+06	1.1661e+06	1.31314e+06
Q2MJK3	NRAS	1.29556	0.373576	0.473907	Non-significant	398446	508709	599395	957871	655266	338688
P53590	SUCLG2	0.96591	-0.05004	0.777891	Non-significant	2.70588e+06	3.3607e+06	2.40891e+06	2.52744e+06	2.63443e+06	3.02469e+06
Q09138	PRKAG1	0.72768	-0.458625	0.00807727	Down	1.5748e+06	1.76198e+06	1.90936e+06	1.25812e+06	1.29122e+06	1.26817e+06
Q52NJ2	RAB1A	0.768904	-0.379125	0.125761	Non-significant	1.27962e+06	1.08996e+06	1.04401e+06	775411	743979	1.10533e+06
D2WKD8	ATP1A2	0.482549	-1.05125	0.0135863	Down	347686	404306	514873	228548	171607	211168
P79303	UGP2	1.04615	0.0650832	0.619386	Non-significant	1.02053e+06	1.24776e+06	968021	1.0611e+06	1.14798e+06	1.17658e+06
Q9GLP0	ITGB1	0.52723	-0.923497	0.00405485	Down	1.939e+07	1.81508e+07	2.10381e+07	1.18788e+07	7.68838e+06	1.13173e+07
Q6Q7J2	GDI2	0.601175	-0.734142	0.00340014	Down	4.43306e+07	4.1635e+07	4.89804e+07	2.84603e+07	2.32286e+07	2.94372e+07
A0PFK7	CAPZB	0.59228	-0.755649	0.0316362	Down	1.46449e+06	1.35464e+06	1.95872e+06	1.05982e+06	803297	966702
Q007T5	ARF6	0.561196	-0.833423	8.76341e-05	Down	2.20089e+06	2.15633e+06	2.21579e+06	1.29459e+06	1.11579e+06	1.27837e+06
Q29090	PPP2R2A	0.620217	-0.689154	0.00139373	Down	1.23943e+06	1.30308e+06	1.45477e+06	836078	816688	826412
P10173	FH	0.634445	-0.656433	0.00183569	Down	3.51072e+06	3.06945e+06	3.62041e+06	2.1934e+06	2.13369e+06	2.14462e+06
P53027	RPL10A	0.879776	-0.184792	0.338209	Non-significant	4.28013e+06	5.50398e+06	4.77406e+06	3.46682e+06	4.71898e+06	4.62212e+06
Q9MYY8	TXNRD1	0.682847	-0.550365	0.0032661	Down	6.17707e+06	7.17583e+06	6.28609e+06	4.64928e+06	4.32814e+06	4.43303e+06
Q4GWZ2	RPSA	0.698579	-0.517504	0.0437629	Down	8.92857e+06	9.96865e+06	1.24586e+07	7.66177e+06	7.48625e+06	6.75649e+06
B6CVD7	ERO1A	0.686649	-0.542355	0.00797159	Down	2.85475e+06	3.16718e+06	3.50504e+06	2.24173e+06	2.02952e+06	2.27043e+06
Q29238	CLIC1	1.05654	0.0793535	0.721864	Non-significant	291449	293887	207680	304867	307631	225359
P07802	PRKAR1A	0.479737	-1.05968	0.00160071	Down	5.10374e+06	5.32301e+06	4.75232e+06	2.90921e+06	1.86705e+06	2.50571e+06
P62936	PPIA	0.883023	-0.179476	0.349329	Non-significant	3.25596e+07	2.6338e+07	2.74535e+07	2.12558e+07	2.49792e+07	3.0015e+07
Q45FY6	HPRT1	0.789744	-0.340543	0.149967	Non-significant	1.56052e+06	1.89434e+06	2.3406e+06	1.47541e+06	1.58841e+06	1.51311e+06
P62802		1.34537	0.428001	0.0425552	Up	2.36814e+07	2.76602e+07	2.15685e+07	3.7156e+07	3.06644e+07	3.02705e+07
A7Y521	COPS4	0.85293	-0.229501	0.10693	Non-significant	2.46617e+06	2.95295e+06	2.57456e+06	2.3814e+06	2.40022e+06	2.03644e+06
Q8MIK9	PPP1R14B	1.54679	0.62928	0.0932462	Non-significant	285205	258908	152604	421050	280862	375766
Q5W9D5	QKI	0.791305	-0.337694	0.0777504	Non-significant	1.55859e+06	1.43723e+06	1.7198e+06	1.17774e+06	1.463e+06	1.09075e+06
B2DCZ9	ARHGEF2	0.475312	-1.07305	0.00046911	Down	1.85281e+06	1.8648e+06	2.08035e+06	988919	794024	972897
A5A8V7	HSPA1L	1.4651	0.551002	0.419046	Non-significant	321958	711712	20839.9	475970	750069	1.04561e+06
P09623	DLD	0.94455	-0.0823007	0.829766	Non-significant	3.3791e+06	3.74367e+06	2.40066e+06	4.09718e+06	3.06365e+06	1.83453e+06
Q29221	CAPZA2	0.738346	-0.437631	0.000556512	Down	4.11708e+06	4.30392e+06	4.48333e+06	3.11627e+06	3.24578e+06	3.1658e+06
Q29561	CMPK1	0.774011	-0.369575	0.488122	Non-significant	1.40305e+06	3.06993e+06	3864420	2.84447e+06	1.49539e+06	2.11337e+06
P08132	ANXA4	0.753292	-0.40872	0.00475737	Down	5.09163e+06	4.90752e+06	5.59413e+06	3.72637e+06	4.00179e+06	4.01814e+06
P36887	PRKACA	0.776796	-0.364392	0.0245101	Down	2.84681e+06	3.4003e+06	3.31666e+06	2.67749e+06	2.31732e+06	2.43429e+06
Q52NJ1	RAB11A	0.782681	-0.353503	0.0274322	Down	5.25739e+06	5.15302e+06	6.22428e+06	4.20894e+06	4.27714e+06	4.53357e+06
Q3YLA6	SRSF1	0.806303	-0.310606	0.535314	Non-significant	3.83691e+06	2.27894e+06	1.45672e+06	2.37944e+06	1.97552e+06	1.75083e+06
P20305	GSN	0.597519	-0.742942	0.0121262	Down	3.40874e+06	3.77155e+06	4.54973e+06	2.51752e+06	2.07965e+06	2.41175e+06
Q06AB3	UCHL3	0.664082	-0.590567	0.00277806	Down	522984	507500	549080	396476	316831	335653
Q6J1I8	RNF114	1.18924	0.250035	0.283729	Non-significant	872381	720242	612155	944369	708001	969631
A1XQU3	RPL14	0.685804	-0.544132	0.0428971	Down	1.7985e+07	1.68199e+07	2.35211e+07	1.38742e+07	1.32014e+07	1.29245e+07
P29804	PDHA1	0.457133	-1.12932	0.130635	Non-significant	1.23378e+06	837864	632240	54899.2	488728	692407
Q0QF01	SDHA	0.715114	-0.483756	0.0237411	Down	2.00033e+06	2.42289e+06	1.97012e+06	1.67493e+06	1.36823e+06	1.5288e+06
O02772	FABP3	0.89669	-0.157319	0.409148	Non-significant	2.51865e+06	2.42592e+06	3.15658e+06	2.7629e+06	2.07882e+06	2.4225e+06
P79432	CDK4	0.81678	-0.29198	0.0558859	Non-significant	1.90466e+06	1.70881e+06	2.08316e+06	1.68285e+06	1.53876e+06	1.43129e+06
Q29201	RPS16	0.763892	-0.388559	0.0473361	Down	3.72965e+06	4.00257e+06	4.85565e+06	3.37372e+06	3.08506e+06	3.157e+06
Q06AT3	UCHL5	0.591939	-0.756479	0.00488948	Down	1.10578e+06	912709	1.10204e+06	687002	612301	547864
P08835	ALB	0.638481	-0.647285	0.148735	Non-significant	619815	643182	342748	248183	415771	361283
P11708	MDH1	0.932616	-0.100645	0.645401	Non-significant	1.47746e+06	1.89123e+06	2.17118e+06	1.95409e+06	1.76772e+06	1.44476e+06
Q2XSV9	G11	0.956137	-0.0647102	0.803748	Non-significant	321802	313750	428006	315239	274660	427009
Q08094	CNN2	0.462501	-1.11247	0.0792406	Non-significant	6.3182e+06	5.08371e+06	1.02015e+07	4.4247e+06	2.37543e+06	3.19147e+06
P67872	CSNK2B	0.883936	-0.177987	0.509489	Non-significant	1.90424e+06	1.56249e+06	2.51692e+06	1.70748e+06	1.52423e+06	2.05744e+06
A9YUB1	CHORDC1	0.99127	-0.0126494	0.962447	Non-significant	907622	1.62204e+06	1.3986e+06	1.33037e+06	1.13403e+06	1.42958e+06
P29412	EEF1B	0.702086	-0.510279	0.0584533	Non-significant	1.9536e+07	1.65825e+07	2.38305e+07	1.52412e+07	1.24049e+07	1.44433e+07
Q9MZ16	VDAC1	1.74681	0.804721	0.00758478	Up	3.34388e+06	4.83492e+06	3.30469e+06	6.59758e+06	7.20063e+06	6.26124e+06
A5GFW1	AURKA	0.720935	-0.472059	0.481716	Non-significant	342142	441070	750752	94978.8	493239	517671
Q9GJT2	ESD	0.625735	-0.676376	0.0225653	Down	1.25813e+06	1.63321e+06	1.79199e+06	1.03226e+06	915247	983012
Q2XQV4	ALDH2	0.580726	-0.78407	0.00184216	Down	7.4672e+06	7.5848e+06	8.82654e+06	4.58198e+06	4.87289e+06	4.41203e+06
P67985	RPL22	0.66063	-0.598085	0.00218861	Down	1.60816e+07	1.83603e+07	1.87648e+07	1.16814e+07	1.13843e+07	1.20843e+07
Q27HV0	OGT	0.682585	-0.550919	0.425945	Non-significant	521807	256502	956622	335818	461632	386788
P33198	IDH2	0.727099	-0.459777	0.015802	Down	431336	398008	366723	315576	302603	251480
O19069	SUCLG1	0.563351	-0.827893	0.00100222	Down	1.906e+06	2.16144e+06	1.97613e+06	1.26757e+06	1.04164e+06	1.09544e+06
Q6QAT1	RPS28	0.79177	-0.336846	0.153189	Non-significant	5.75797e+06	5.23714e+06	4.62403e+06	3.75101e+06	3.46376e+06	5.15201e+06
Q06AA9	UBE2D2	0.594739	-0.749671	0.00971379	Down	4.19291e+06	4.39751e+06	5.49457e+06	2.84661e+06	2.65705e+06	2.87325e+06
P35750	CAPN1	0.654771	-0.610938	0.00370856	Down	3.25653e+06	3.02287e+06	2.70428e+06	1.99855e+06	1.84726e+06	2.03645e+06
P00506	GOT2	1.12972	0.175959	0.299713	Non-significant	3.9479e+06	4.06524e+06	3.2962e+06	3.59128e+06	4.61325e+06	4.5718e+06
Q06AT9	RBM4B	1.09287	0.128116	0.237567	Non-significant	1.28533e+06	1.47244e+06	1.1784e+06	1.43225e+06	1.40341e+06	1.46605e+06
Q9TSX9	PRDX6	0.696342	-0.522132	0.0386417	Down	2.43399e+07	3.01088e+07	3.37527e+07	2.2419e+07	2.02833e+07	1.8716e+07
Q6GWX0	DDX4	0.809105	-0.305602	0.000295927	Non-significant	2.97871e+06	2.87944e+06	2.83158e+06	2.37014e+06	2.30947e+06	2.35128e+06
Q2EN76	NME2	0.834972	-0.2602	0.289938	Non-significant	5.57163e+06	5.78115e+06	3.65854e+06	4.09474e+06	4.15592e+06	4.28337e+06
Q2YGT9	RPL6	0.425913	-1.23137	0.00191813	Down	1.84586e+07	2.08407e+07	2.41615e+07	9.52152e+06	8.84714e+06	8.66018e+06
P19619	ANXA1	0.732886	-0.44834	0.022514	Down	1.50792e+07	1.88771e+07	1.91131e+07	1.30179e+07	1.3017e+07	1.2859e+07
P62272	RPS18	0.300133	-1.73633	0.000840543	Down	2.0535e+07	2.21817e+07	2.46007e+07	8.52557e+06	4.24925e+06	7.42932e+06
Q29197	RPS9	0.693659	-0.527702	0.00199576	Down	2.5356e+07	2.64195e+07	2.30389e+07	1.72825e+07	1.79474e+07	1.66657e+07
Q19QT7	CTH	0.521083	-0.940415	0.00181305	Down	2.57469e+06	3.15496e+06	3.05614e+06	1.58724e+06	1.39705e+06	1.59383e+06
A4Z6H1	ADSS2	0.676139	-0.564608	0.00892807	Down	1.78859e+06	2.1129e+06	1.95825e+06	1.13833e+06	1.4544e+06	1.36928e+06
A7TX81	COPS6	0.460319	-1.1193	0.00398627	Down	430314	453306	455472	243055	17926.4	167885
P83686	CYB5R3	1.09001	0.124341	0.579151	Non-significant	1.6791e+06	1.94445e+06	1.23289e+06	1.51722e+06	1.87754e+06	1.89881e+06
P29797	GS	0.570354	-0.810071	7.92277e-05	Down	8.68643e+06	9.44521e+06	9.2244e+06	5.35164e+06	5.1219e+06	5.12908e+06
D3K5L7	TRIP13	0.591945	-0.756464	0.00128216	Down	911539	963459	946138	645900	522719	501340
Q95342	RPL18	0.633478	-0.658634	0.00127801	Down	2.19988e+07	2.45507e+07	2.2518e+07	1.57929e+07	1.33785e+07	1.45813e+07
Q9TVC1	ATP6V1H	0.69764	-0.519446	0.138362	Non-significant	536017	607331	863684	538224	381698	480263
P17741	HMGB2	0.346593	-1.52869	0.00160623	Down	1.66322e+06	1.63734e+06	2.04379e+06	535449	774616	542247
Q6UAQ8	ETFB	0.712935	-0.488158	6.3318e-05	Down	3.33857e+06	3.52347e+06	3.43626e+06	2.4147e+06	2.47821e+06	2.44911e+06
Q1W674	HK2	0.583585	-0.776984	0.046813	Down	1.65902e+06	1.41694e+06	1.26106e+06	894263	514153	1.12261e+06
Q06AU6	RAB5A	0.746672	-0.421454	0.0989772	Non-significant	1.03735e+07	1.24275e+07	1.52464e+07	1.04616e+07	8.79339e+06	9.15395e+06
Q29236	CCT6	0.497399	-1.00752	0.0073136	Down	4.96608e+06	3.8852e+06	4.476e+06	2.07651e+06	1.74332e+06	2.80915e+06
Q2QLE3	TES	0.770252	-0.376598	0.121258	Non-significant	3.20096e+06	3.73251e+06	2.84775e+06	2.90319e+06	1.96367e+06	2.66715e+06
P60982	DSTN	0.954583	-0.0670573	0.606116	Non-significant	2.00242e+06	2.20871e+06	1.72306e+06	1.85463e+06	1.77353e+06	2.03651e+06
P60899	POLR2I	1.59864	0.676849	0.0167314	Up	548583	571288	445512	926549	876336	699605
Q29381	DDOST	0.572706	-0.804134	0.000508258	Down	2.5558e+06	2.45855e+06	2.67043e+06	1.62985e+06	1.3309e+06	1.44037e+06
Q5S1U1	HSPB1	1.48675	0.572166	0.0275822	Up	2.84011e+07	2.6857e+07	2.98828e+07	3.50935e+07	4.26194e+07	4.88706e+07
P80276	AKR1B1	0.889024	-0.169706	0.55612	Non-significant	4.44913e+06	5.1332e+06	5.11798e+06	2.8432e+06	4.57793e+06	5.64779e+06
P34935	HSPA5	0.891787	-0.165228	0.245031	Non-significant	3.83205e+07	4.54747e+07	3.73442e+07	3.21642e+07	3.76085e+07	3.82579e+07
A5GFY4	NELFCD	0.385101	-1.37669	0.0310901	Down	609393	1.03082e+06	954556	442977	135387	420884
P79307	APP	0.931538	-0.102313	0.94986	Non-significant	391853	199900	20839.9	10057.5	17926.4	542670
Q06AU3	RAB3A	0.556197	-0.846331	0.0246576	Down	1119046	1.11812e+06	1.48835e+06	884994	586440	600688
P50578	AKR1A1	0.560392	-0.835493	0.0257949	Down	4.79065e+06	3.25309e+06	4.07513e+06	2.33534e+06	1.78749e+06	2.66848e+06
Q6QAT0	RPL32	0.662251	-0.59455	0.111612	Non-significant	1.82375e+06	1.52143e+06	2.55832e+06	1.4863e+06	1.31456e+06	1.10874e+06
P00889	CS	0.783351	-0.352269	0.029681	Down	1.17944e+07	1.24452e+07	1.31188e+07	1.00274e+07	8.39393e+06	1.08434e+07
P80031	GSTP1	0.820043	-0.286228	0.135178	Non-significant	8.42441e+06	7.95809e+06	6.82529e+06	5.34906e+06	6.34299e+06	7.33934e+06
Q06AU5	RAB32	0.653849	-0.612972	0.0274182	Down	1.20299e+06	1.19387e+06	1.08699e+06	539682	910794	827432
A2TLM1	RPIA	1.07635	0.106142	0.601551	Non-significant	392418	415612	441085	500236	504776	339467
Q8MJ30	QDPR	0.394288	-1.34268	0.0224042	Down	322515	264143	456762	143493	153660	114256
Q6DUB7	STMN1	0.656284	-0.607608	0.117666	Non-significant	4.10763e+06	3.49427e+06	5.74819e+06	2.76256e+06	2.36818e+06	3.63071e+06
Q6QRN9	SLC25A6	0.654129	-0.612353	0.00243141	Down	2.16516e+07	2.42198e+07	2.19282e+07	1.55728e+07	1.31641e+07	1.56128e+07
P79431	MT1E	0.942764	-0.0850319	0.863558	Non-significant	5.0523e+06	2.52619e+06	1.85758e+06	3.08835e+06	2.68744e+06	3.1202e+06
Q9TUZ1	STAT5A	0.858386	-0.220301	0.137562	Non-significant	604297	512603	578078	468861	436740	549345
A5GFS8	VAPB	0.703229	-0.507934	0.0879804	Non-significant	547275	513242	736123	381609	497377	384463
P04175	POR	1.8634	0.897938	0.022392	Up	603619	715826	603243	914114	1.41857e+06	1.25005e+06
P04178	SOD1	0.857672	-0.221503	0.801222	Non-significant	1.64992e+07	1.9569e+07	5.07917e+06	2.32906e+07	5.85469e+06	6.14564e+06
Q9XT90	MMP14	0.920906	-0.118874	0.653643	Non-significant	721501	555546	648634	756383	433677	583312
P40125	CAP1	0.834674	-0.260715	0.260437	Non-significant	6.58199e+06	9.40166e+06	7.77059e+06	7.64767e+06	5.66098e+06	6.51839e+06
O77591	IMPA1	1.39892	0.484313	0.17545	Non-significant	252620	214636	268665	291132	457637	280725
A5GFN6	RAE1	0.732432	-0.449233	0.108125	Non-significant	222574	339555	292709	237641	196350	192120
P00503	GOT1	0.520698	-0.941482	0.0104487	Down	3.7384e+06	3.66913e+06	4.94401e+06	2.34739e+06	2.18438e+06	1.89965e+06
Q06AU2	RAP2A	1.38958	0.474653	0.246257	Non-significant	15245	165179	149207	165791	211184	278322
Q96A00	PPP1R14A	1.22134	0.288459	0.215551	Non-significant	285294	215710	188893	319521	260419	262656
Q19QU3	ZRANB2	0.524261	-0.931642	0.0546617	Non-significant	1.95905e+06	2.39928e+06	3.30188e+06	1.74865e+06	1.00282e+06	1.26449e+06
Q29228	ALDH9A1	2.37285	1.24662	0.34132	Non-significant	283935	700978	940698	149452	1.52036e+06	2.89938e+06
Q95266	CAMK2D	1.4624	0.548334	0.201341	Non-significant	15245	330484	324374	508711	342123	585659
Q02038	NLN	0.525042	-0.929495	0.0037525	Down	219206	201326	186486	10057.5	101657	101960
Q29122	MYO6	0.586988	-0.768597	0.0180691	Down	188109	167307	229546	134358	105688	103320
O46374	TOP2A	0.565515	-0.822363	0.110828	Non-significant	1.97417e+06	2.07761e+06	1.00789e+06	733912	1.11245e+06	1.01496e+06
P67776	PPP2CA	1.0856	0.118497	0.788061	Non-significant	325137	711638	878106	572744	622254	883803
P62279	RPS13	0.717579	-0.478791	0.263685	Non-significant	1.57579e+06	900528	1.93387e+06	1.09145e+06	863384	1.20982e+06
Q29329	SNRPD2	0.901407	-0.149749	0.318592	Non-significant	2.36093e+06	2.26059e+06	1.91205e+06	1.70191e+06	2.10289e+06	2.08462e+06
P61288	TPT1	1.14677	0.197574	0.2274	Non-significant	1.61764e+06	1.57002e+06	1.37264e+06	1.47021e+06	1.9082e+06	1.85121e+06
O19004	ARAF	1.71189	0.775589	0.633629	Non-significant	946149	809286	3.1643e+06	685601	7.07525e+06	661186
P20303	SLC2A1	0.666104	-0.58618	0.0649294	Non-significant	2.33138e+06	1.47397e+06	2.04125e+06	1.20339e+06	1.39178e+06	1.29927e+06
Q863I2	OXSR1	0.955634	-0.0654704	0.54808	Non-significant	832607	1.02526e+06	935032	873136	848693	947162
Q4PLW0	PLIN2	0.757373	-0.400924	0.0638825	Non-significant	611506	502768	626040	384843	417276	515948
O13010	PIP4K2A	0.642563	-0.63809	0.0651322	Non-significant	199532	195910	290985	128820	156838	155414
Q9TV69	DHDH	0.720103	-0.473724	0.0993185	Non-significant	142632	166091	104298	100438	99048.1	97932
P56941	NPC1	0.87983	-0.184703	0.29723	Non-significant	1.05658e+06	1.23005e+06	1.42875e+06	1.16464e+06	965878	1.13838e+06
P79324	RPL15	0.788273	-0.343233	0.128517	Non-significant	5.32562e+06	5.02893e+06	6.49041e+06	5.29262e+06	4.01594e+06	3.96987e+06
Q29315	RPLP2	0.75949	-0.396897	0.0310673	Down	4.35713e+07	5.09472e+07	5.26154e+07	3.26667e+07	4.01354e+07	3.89445e+07
P52552	PRDX2	0.630864	-0.664599	0.00261675	Down	1.534e+07	1.63803e+07	1.84104e+07	1.05678e+07	1.08784e+07	1.01795e+07
P80928	MIF	1.09383	0.129393	0.521473	Non-significant	1.21121e+07	1.27654e+07	1.814e+07	1.5566e+07	1.60163e+07	1.54717e+07
A5GFQ0	RPL7L1	1.77472	0.827595	0.38782	Non-significant	15245	17745.2	20839.9	10057.5	31446	54030.1
Q6PWT7	CCS	0.529116	-0.918345	0.0182553	Down	264280	406336	361358	176599	181741	187695
Q29551	OXCT1	0.790795	-0.338623	0.110908	Non-significant	748840	749002	548424	524704	513374	580100
Q29293		0.155956	-2.68079	0.00433812	Down	2.02652e+06	2.62271e+06	3.32823e+06	420905	265237	557988
Q29036	DAD1	0.772948	-0.371556	0.00514908	Down	3.17513e+06	2.99609e+06	3.28387e+06	2.31317e+06	2.36571e+06	2.6294e+06
P14332	PGD	0.768908	-0.379117	0.203985	Non-significant	369297	269785	229014	241340	194116	232031
A7WLI0	SUMO4	1.04424	0.0624527	0.867215	Non-significant	4.1883e+06	4.22959e+06	3.63787e+06	2.99741e+06	3.45492e+06	6.13678e+06
A1XQU1	PSMB7	0.776365	-0.365192	0.00639365	Down	1.45084e+06	1.59606e+06	1.58103e+06	1.16146e+06	1.14022e+06	1.29128e+06
P81405	PSAP	0.237412	-2.07454	0.243055	Non-significant	518355	448418	20839.9	195382	17926.4	21162.9
Q767K6	DHX16	0.519292	-0.945383	0.0191427	Down	1.97757e+06	1.78317e+06	1.3013e+06	815845	792830	1.02e+06
Q9GLV6	RIGI	106.68	6.73714	0.026075	Up	15245	17745.2	20839.9	2.53884e+06	1.59351e+06	1.61022e+06
Q767L6	FLOT1	0.944221	-0.082804	0.632479	Non-significant	502736	367232	423301	454916	371402	394813
C5HGF3	TMCO1	0.545535	-0.874255	0.0115427	Down	1.01707e+06	1.28454e+06	1.03134e+06	713091	463255	641896
P63053	UBA52	0.947338	-0.0780488	0.66656	Non-significant	3.44404e+06	4.11314e+06	3.56713e+06	3.05483e+06	3.24538e+06	4.23827e+06
P81693	ACP1	0.486838	-1.03849	0.00962501	Down	3.06301e+06	3.04736e+06	3.93863e+06	2.04966e+06	1.29008e+06	1.55249e+06
P53714	ITGB2	0.755643	-0.404223	0.133286	Non-significant	1.04375e+06	696102	1.0621e+06	710552	662479	744240
P18648	APOA1	0.631796	-0.662469	0.0623083	Non-significant	284588	236676	353109	213693	135133	203599
O19175	CSNK1A1	0.380819	-1.39282	6.58373e-05	Down	283057	309138	295940	127082	109214	101923
A2TF48	MYD88	1.49459	0.579749	0.0370249	Up	85113.1	81455.7	78274.3	112432	105872	147636
A1Y2K1	FYN	0.580096	-0.785636	0.000908895	Down	15245	531739	546461	291298	312536	334356
Q28960	CBR1	1.40872	0.494387	0.0119424	Up	504246	463201	499726	776259	638602	651978
Q5G6V9	CFL2	1.03176	0.0451066	0.827449	Non-significant	2.01289e+06	2.48957e+06	1.95101e+06	2.68125e+06	1.87942e+06	2.09775e+06
O97763	NPC2	0.886175	-0.174337	0.40588	Non-significant	3.712e+06	2.86609e+06	3.81755e+06	2.67864e+06	2.87381e+06	3.6599e+06
O62839	CAT	1.05654	0.0793453	0.43202	Non-significant	590527	635688	634224	729880	617042	618704
F1RRT2	MYL4	0.474249	-1.07628	0.0573367	Non-significant	279346	473685	553409	263615	164645	191318
A5A779	RABGGTA	0.825426	-0.276789	0.297702	Non-significant	230997	172349	220896	216443	132497	166326
A5GFZ5	DPM1	0.343511	-1.54157	0.365275	Non-significant	1.43812e+06	17745.2	2.34247e+06	1.26568e+06	17926.4	21162.9
Q95307	RPL13A	0.512044	-0.96566	0.00925625	Down	3.09741e+06	2.87607e+06	2.47677e+06	1.39369e+06	1.07288e+06	1.86033e+06
P84024	SMAD3	0.471173	-1.08567	0.0231922	Down	203148	145815	222756	83593	65477.6	120308
P62863	FAU	0.178827	-2.48336	0.149875	Non-significant	511133	392681	1.58838e+06	242808	79631.2	123233
P47788	THOP1	0.756666	-0.402272	0.0530925	Non-significant	422760	440521	461610	271995	402832	327672
Q29361	RPL35	0.681823	-0.552531	0.156871	Non-significant	9.77702e+06	7.71811e+06	5.44345e+06	6.23768e+06	4.08457e+06	5.31779e+06
P31006	GUK1	0.790367	-0.339406	0.965511	Non-significant	159167	264541	20839.9	10057.5	230185	187984
Q864R5	RHOT2	0.698054	-0.51859	0.109237	Non-significant	297831	194889	246890	188187	130911	197189
Q6RVA9	CAV1	1.20262	0.266176	0.567971	Non-significant	387123	309573	135481	405227	233883	361679
Q8MI68	MMUT	0.52113	-0.940286	0.00258613	Down	262640	242162	281629	166042	118048	125742
Q8MIZ3	DCPS	1.00872	0.0125265	0.784865	Non-significant	545503	528706	565482	572927	551066	529996
Q29205	RPL11	2.15808	1.10975	0.715303	Non-significant	50153.5	17745.2	20839.9	62131.3	17926.4	27817
Q49I35	LGALS1	1.59938	0.677513	0.174337	Non-significant	3.53618e+06	3.30881e+06	4.01409e+06	4.4901e+06	4.49132e+06	8.38637e+06
O46560	PDXK	0.631132	-0.663987	0.0207249	Down	591951	672544	690871	525820	359707	348567
Q9TUQ3	C7	0.979819	-0.0294122	0.712203	Non-significant	514389	584079	759604	682973	633594	21162.9
Q5PYH3	SAR1B	0.613475	-0.704924	0.0281775	Down	2.48855e+06	2.72602e+06	3.48913e+06	1.99803e+06	1.82623e+06	1.51524e+06
P04163	S100A10	0.610115	-0.712847	0.281113	Non-significant	4.00343e+06	3.57062e+06	8.34504e+06	4.49375e+06	2.24947e+06	2.96926e+06
Q767K8	MRPS18B	0.951779	-0.0713019	0.751073	Non-significant	383857	447298	298572	328965	324713	421571
Q28955	NTAN1	0.74982	-0.415384	0.030779	Down	194126	178701	230152	147911	154599	149616
Q8WNV7	DHRS4	0.456531	-1.13121	0.00209526	Down	436568	516410	555700	251705	198223	238831
P00172	CYB5A	1.09983	0.13728	0.810891	Non-significant	115182	232127	421736	191521	323128	331169
P00377	DHFR	0.643562	-0.635848	0.0232163	Down	614574	589730	489070	325394	318992	445406
P36968	GPX4	0.648219	-0.625447	0.0139077	Down	146795	136962	171546	110097	100804	84234.3
Q9MYT8	ATP5ME	0.505111	-0.985329	0.130359	Non-significant	593014	335329	341367	99179.8	17926.4	242627
Q28832	LDLR	0.525422	-0.928453	0.0947412	Non-significant	53639.6	85422.7	57666.7	54495.2	27707.6	21162.9
Q6SA96	RPS23	0.248558	-2.00834	0.291851	Non-significant	15245	49503.2	132979	10057.5	17926.4	21162.9
P0C5I2	GMPPB	0.620977	-0.687388	0.0231839	Down	515975	676535	728233	400188	357106	435443
O77737	BCL2L1	0.910542	-0.135202	0.326225	Non-significant	338315	403055	409540	317511	387975	342466
P79293	MYH7	0.601514	-0.73333	0.0241305	Down	386403	424948	491313	326036	193845	263689
Q007T0	SDHB	0.806134	-0.310909	0.278676	Non-significant	337991	491596	497208	432216	358715	278644
P49171	RPS26	0.233158	-2.10062	0.0046392	Down	1.61274e+06	2.23022e+06	1.9229e+06	809701	188659	345999
Q06A98	SRSF2	1.10762	0.147464	0.964335	Non-significant	169192	144097	20839.9	70008.9	227115	181689
Q864V5	FUNDC2	0.485738	-1.04175	0.352565	Non-significant	412144	330005	248032	441879	17926.4	21162.9
Q9GLP1	F5	5.79053	2.5337	0.0133192	Up	15245	17745.2	20839.9	101415	123390	86899.5
Q56P28	ARL6IP5	0.554744	-0.850106	0.0130059	Down	400913	413283	296647	185285	206795	224153
A7WLH8	SUMO1	0.924182	-0.113752	0.538663	Non-significant	1.30441e+06	1.63444e+06	1.11915e+06	1.25854e+06	1.20363e+06	1.28816e+06
Q06AU4	RAB34	0.632898	-0.659955	0.210767	Non-significant	123863	89444.3	52138.1	56058.3	44089.9	67851.8
P62844	RPS15	0.63107	-0.664127	0.142881	Non-significant	549974	631901	824319	638782	306236	321031
Q52N47	ITM2B	0.856588	-0.223326	0.65066	Non-significant	200644	220484	282081	329187	131230	141943
P68211	ENSA	0.684201	-0.547508	0.177711	Non-significant	261465	265473	364850	290153	131156	188852
Q7M2W6	CRYAB	0.817317	-0.291032	0.247513	Non-significant	662736	485962	723785	564116	420940	545356
P00258	FDX1	0.619794	-0.69014	0.023387	Down	672987	796103	957118	552363	476432	474953
Q66UW5	Isg20	0.291351	-1.77917	0.00473294	Down	1.26348e+07	1.79278e+07	1.24935e+07	4.1329e+06	4.31695e+06	4.09455e+06
A5PF10	NEU1	1.69874	0.764462	0.00071566	Up	95597.7	120366	107517	188899	184170	176440
Q29223	RPL34	0.16923	-2.56294	0.0301731	Down	752800	856561	1.60442e+06	248663	153339	141866
Q29375	RPL7A	0.246198	-2.02211	0.0614907	Non-significant	986831	1.23378e+06	707081	10057.5	689572	21162.9
Q6R2V0	WNK1	0.47772	-1.06576	0.0243517	Down	120776	125011	186398	66043.1	73768	66652.6
P82460	TXN	1.02013	0.0287546	0.939625	Non-significant	679272	438210	566205	331421	664977	721184
Q29121	GALNT1	0.661569	-0.596037	0.0566386	Non-significant	410951	554722	608131	410029	309853	321297
P00571	AK1	1.06406	0.089578	0.48917	Non-significant	353298	333721	309857	402945	335787	322004
Q27HK4	MTX1	0.537101	-0.896735	0.0263934	Down	99292.3	128446	149046	79878.3	50370.8	72121.7
Q95283	COX4I1	0.595734	-0.74726	0.165341	Non-significant	585667	263061	637719	325917	280232	279378
P00348	HADH	0.774657	-0.368371	0.00792111	Down	527493	480262	474125	410683	378249	359017
O77636	ADAM17	0.676974	-0.562827	0.268357	Non-significant	31088.8	57287.9	71661.1	27307.6	32855.5	48178.4
Q5PXT2	LMCD1	0.679972	-0.556453	0.0503937	Non-significant	434331	540735	634483	354222	332376	407850
O97557	TUFT1	1.45449	0.540509	0.0117184	Up	141892	189811	201464	254286	262096	259103
A5A761	SFXN1	0.910148	-0.135828	0.36762	Non-significant	372877	449165	468238	345792	398737	429817
Q9DUN3		0.748066	-0.418763	0.0321549	Down	1.26329e+06	1.14212e+06	1.35554e+06	903387	826794	1.08325e+06
Q52NJ4	ARL3	0.91677	-0.125368	0.762252	Non-significant	34405.9	17745.2	27161	33621.7	17926.4	21162.9
P31950	S100A11	0.815546	-0.294162	0.153117	Non-significant	5.13337e+06	4.35025e+06	5.37217e+06	3.85097e+06	3.42849e+06	4.83611e+06
A0A1S6M251	B4GALT5	1.33468	0.416498	0.296773	Non-significant	15245	17745.2	20839.9	21631.6	17926.4	32288.2
Q684M4	KEAP1	0.321521	-1.63702	0.0017859	Down	97102.3	110176	98910.4	29224.3	20348.6	48872.9
P62901	RPL31	0.526341	-0.925929	0.000577012	Down	1.80606e+07	2.08885e+07	1.94932e+07	9.38023e+06	1.08239e+07	1.05565e+07
P19703	PB1	0.590932	-0.758937	0.083875	Non-significant	1.57954e+06	1.45476e+06	2.41897e+06	1.10128e+06	858557	1.26268e+06

## Sheet: HA130_vs_Blank
Identification of differentially expressed proteins in HA130 group compared with blank group.
UniprotID	GeneSymbol	FoldChange	log2fc	Pvalue	Trend	Blank_1	Blank_2	Blank_3	HA130_1	HA130_2	HA130_3
P26234	VCL	1.09172	0.126604	0.258912	Non-significant	9.38382e+07	9.65725e+07	1.12611e+08	1.02568e+08	1.12858e+08	1.15389e+08
Q8B912	PRRSV Rep1ab	0.816734	-0.292061	0.450931	Non-significant	576267	702520	997264	535050	485200	838678
Q6QAQ1	ACTB	1.02824	0.0401812	0.429636	Non-significant	6.94836e+08	7.37354e+08	6.84233e+08	7.00621e+08	7.54964e+08	7.20612e+08
Q3ZD69	LM	0.994813	-0.00750257	0.959926	Non-significant	1.08484e+08	1.04633e+08	8.48888e+07	9.98399e+07	1.09155e+08	8.74649e+07
O02705	HSP90AA1	0.988266	-0.0170291	0.826566	Non-significant	2.38597e+08	2.58465e+08	2.67666e+08	2.38287e+08	270163386	2.47304e+08
Q2XVP4	TUBA1B	1.06119	0.0856822	0.51422	Non-significant	1.56655e+08	1.80423e+08	2.04204e+08	1.81409e+08	187864639	2.05128e+08
P02543	VIM	1.05703	0.08002	0.179353	Non-significant	6.04728e+08	6.59334e+08	5.89428e+08	6.50928e+08	6.61594e+08	6.46678e+08
P11607	ATP2A2	1.01284	0.0184078	0.865811	Non-significant	1.33127e+07	1.44525e+07	1.49981e+07	1.26643e+07	1.53327e+07	1.53156e+07
P00761		0.963881	-0.0530725	0.525053	Non-significant	3740052121	3414110528	3296325302	3600025593	3272638679	3200366272
Q764M5	STAT1	1.0274	0.0389927	0.700809	Non-significant	1.38379e+08	1.46213e+08	152644822	1.32282e+08	1.59398e+08	157535178
Q29092	HSP90B1	0.992548	-0.0107906	0.826375	Non-significant	9.48976e+07	9.86964e+07	9.94996e+07	9.88132e+07	9.15301e+07	1.00566e+08
P02550	TUBA1A	1.27724	0.353029	0.527878	Non-significant	241979	354156	522549	255195	483598	690033
P03974	VCP	0.991886	-0.0117535	0.909533	Non-significant	2.58165e+07	2.90556e+07	2.98979e+07	2.52861e+07	2.86957e+07	3.01004e+07
P28491	CALR	1.13235	0.179322	0.294191	Non-significant	3.24957e+07	3.05735e+07	3.39329e+07	2.98825e+07	4.09483e+07	3.90097e+07
P23220	ATP2B1	1.09683	0.133337	0.550842	Non-significant	4.1128e+06	5.31272e+06	6.82296e+06	5.8208e+06	5.69251e+06	6.30848e+06
P00355	GAPDH	0.963576	-0.053529	0.769205	Non-significant	141478171	1.84061e+08	2.10498e+08	1.69715e+08	1.64945e+08	1.81853e+08
P19620	ANXA2	1.03751	0.0531223	0.545093	Non-significant	1.1762e+08	1.21384e+08	1.19035e+08	1.10898e+08	1.27296e+08	1.33274e+08
Q64L94	PSME1	1.15035	0.202075	0.122246	Non-significant	1.57226e+07	1.49419e+07	1.73305e+07	1.70718e+07	2.0384e+07	1.77554e+07
P54612	PPP2R1A	0.978595	-0.0312161	0.868027	Non-significant	3.86033e+07	4.56156e+07	5.19739e+07	3.8881e+07	4.24529e+07	5.19436e+07
P68137	ACTA1	0.882802	-0.179839	0.552334	Non-significant	1.14858e+07	1.78212e+07	1.60699e+07	1.21099e+07	1.07198e+07	1.72291e+07
P02554		0.906662	-0.141363	0.421805	Non-significant	1.08846e+08	9.73193e+07	121159710	8.12248e+07	1.04295e+08	111253844
D2SW95	COPB1	1.13039	0.176825	0.202553	Non-significant	3.78779e+06	3.53526e+06	3.93033e+06	3.66978e+06	4.68529e+06	4.36568e+06
P80021	ATP5F1A	0.983926	-0.023379	0.719459	Non-significant	5.41592e+07	5.05646e+07	5.65795e+07	5.14158e+07	5.57104e+07	5.15842e+07
P61292	PPP1CB	0.95799	-0.0619178	0.665089	Non-significant	9.97294e+06	1.20408e+07	1.36588e+07	1.12354e+07	1.13825e+07	1.1556e+07
Q7SIB7	PGK1	1.04769	0.0672172	0.56786	Non-significant	1.3146e+08	135580134	1.41155e+08	1.24418e+08	1.44102e+08	1.59144e+08
P67937	TPM4	1.04477	0.0631832	0.591402	Non-significant	7.80268e+07	6.5697e+07	6.89442e+07	6.65237e+07	8.01852e+07	7.548e+07
A6M931	EIF4A3	1.005	0.00719436	0.965532	Non-significant	7.92221e+06	7.84709e+06	6.31218e+06	7.40822e+06	8.43864e+06	6.34501e+06
P26042	MSN	1.07728	0.107396	0.395588	Non-significant	4.56279e+07	4.85784e+07	4.95818e+07	4.50564e+07	5.79006e+07	5.19434e+07
P04574	CAPNS1	1.08662	0.119851	0.639265	Non-significant	1.59674e+07	1.57987e+07	1.59324e+07	1.18379e+07	2.00553e+07	1.99371e+07
A5GFY8	PHGDH	1.07328	0.102022	0.239805	Non-significant	1.17759e+07	1.0429e+07	9.91724e+06	1.14144e+07	1.13211e+07	1.17405e+07
Q52NJ6	RAB14	0.929015	-0.106226	0.242682	Non-significant	3.09335e+07	3.46121e+07	3.27688e+07	2.78425e+07	3.21848e+07	3.13081e+07
Q0Z8U2	RPS3	1.02605	0.0371073	0.43877	Non-significant	5.41084e+07	5.93782e+07	5.92962e+07	5.89644e+07	5.8996e+07	5.93242e+07
P60662	MYL6	0.937879	-0.0925261	0.697665	Non-significant	1.28192e+07	1.65019e+07	1.94311e+07	1.26212e+07	1.53662e+07	1.77363e+07
Q29387	EEF1G	1.04602	0.0649038	0.701447	Non-significant	2.93678e+07	2.72395e+07	3.4677e+07	2.68571e+07	3.55129e+07	3.31147e+07
Q1KYT0	ENO3	1.10909	0.149377	0.231413	Non-significant	8.36628e+06	8.03333e+06	6.98947e+06	8.99681e+06	7.77617e+06	9.16764e+06
P05024	ATP1A1	0.967367	-0.0478649	0.721608	Non-significant	1.64303e+07	2.02077e+07	2.16101e+07	1.88702e+07	1.77128e+07	1.97642e+07
P62197	PSMC5	1.02354	0.0335676	0.855425	Non-significant	3.33289e+06	4.05907e+06	4.08725e+06	3.14525e+06	4.42817e+06	4.17602e+06
P00336	LDHB	1.02042	0.0291673	0.836676	Non-significant	1.82571e+08	1.7724e+08	2.18989e+08	220384676	179473741	1.90761e+08
Q19PY3	RTCB	0.98816	-0.0171831	0.964525	Non-significant	4.41531e+06	8.58187e+06	8.74184e+06	7.12971e+06	9.13624e+06	5.21568e+06
Q710C4	AHCY	1.0125	0.0179166	0.854499	Non-significant	1.13946e+07	1.24378e+07	1.2777e+07	1.36351e+07	1.19944e+07	1.14374e+07
Q29371	TPI1	1.07218	0.100546	0.486876	Non-significant	1.39574e+08	1.81796e+08	175777444	1.75004e+08	1.64649e+08	1.93377e+08
P46405	RPS12	0.991995	-0.0115951	0.966606	Non-significant	3.32264e+07	4.68084e+07	5.57424e+07	4.24267e+07	3.80482e+07	5.42154e+07
Q863Z0	PSME2	0.967704	-0.0473628	0.850703	Non-significant	3.39178e+06	2.83884e+06	4.56645e+06	2.96887e+06	3.56801e+06	3.91149e+06
Q6QAP7	RPS17	1.09815	0.135071	0.362029	Non-significant	4.92314e+06	5.79365e+06	6.24932e+06	5.77506e+06	5.90053e+06	6.95568e+06
Q29024	DDX39B	0.995517	-0.0064817	0.971395	Non-significant	6.52285e+06	8.14551e+06	7.91243e+06	6.36436e+06	8.84565e+06	7.26957e+06
P42174	GLUD1	1.03607	0.0511264	0.699118	Non-significant	1.24459e+07	1.40103e+07	1.51733e+07	1.28624e+07	1.60068e+07	1.42621e+07
P16276	ACO2	1.0399	0.056438	0.706606	Non-significant	8.19844e+06	1.0585e+07	9.66168e+06	8.82889e+06	9.75976e+06	1.09913e+07
Q6S4N2	HSPA1B	1.06725	0.0938947	0.478436	Non-significant	134674537	1.15526e+08	1.11927e+08	1.21764e+08	144068727	1.20647e+08
P26044	RDX	1.0365	0.0517268	0.71173	Non-significant	1.93053e+06	1.58128e+06	1.64256e+06	1.58497e+06	1.77213e+06	1.98544e+06
P63221	RPS21	0.884841	-0.176509	0.487946	Non-significant	2.67388e+06	3.16931e+06	3.99822e+06	2.51607e+06	3.51489e+06	2.67713e+06
Q29195	RPL10	1.08229	0.114086	0.787792	Non-significant	4.62675e+06	5.98212e+06	1.01134e+07	6.70185e+06	6.10653e+06	9.61907e+06
P61291	PSME3	1.03004	0.042707	0.851678	Non-significant	2.88837e+06	3.91275e+06	4.15767e+06	3.04843e+06	3.8499e+06	4.3897e+06
Q29554	HADHA	0.880792	-0.183127	0.604926	Non-significant	2.98478e+06	5.34988e+06	4.4415e+06	2.89693e+06	4.87729e+06	3.47891e+06
Q767L0	ABCF1	1.09789	0.134734	0.689829	Non-significant	2.42474e+06	4.01314e+06	4.54424e+06	3.51587e+06	3.44339e+06	5.09792e+06
Q9GL01	RPN2	0.950772	-0.0728289	0.718498	Non-significant	5.84255e+06	7.31426e+06	7.34668e+06	5.8638e+06	5.70698e+06	7.92337e+06
P00339	LDHA	0.954947	-0.066507	0.605401	Non-significant	3.32012e+06	3.23015e+06	4.06338e+06	3.32914e+06	3.22389e+06	3.58244e+06
Q19S50	STAT3	0.899826	-0.152283	0.397639	Non-significant	4.08963e+06	5.18384e+06	5.9312e+06	4.5829e+06	4.62383e+06	4.47481e+06
M3TYT0	ROCK2	0.989345	-0.0154541	0.734993	Non-significant	1.51829e+06	1.41205e+06	1.49868e+06	1.40771e+06	1.46862e+06	1.5055e+06
P08059	GPI	1.13025	0.176641	0.368667	Non-significant	7.32551e+06	6.07054e+06	7.49902e+06	6.55763e+06	7.81831e+06	9.2407e+06
A1XQV4	TPM3	1.09323	0.1286	0.637206	Non-significant	1.15829e+07	1.42828e+07	1.31622e+07	9.91013e+06	1.74799e+07	1.52766e+07
Q6RI85	PGK2	0.941592	-0.0868259	0.68832	Non-significant	5.41391e+06	6.37722e+06	4.96659e+06	3.99919e+06	5.82985e+06	5.94989e+06
Q2HYU2	PFKM	1.00354	0.00509317	0.978039	Non-significant	1.11097e+07	1.19035e+07	1.39383e+07	9.90904e+06	1.35626e+07	1.36105e+07
Q9MZ15	VDAC2	0.95239	-0.070376	0.508433	Non-significant	3.22656e+07	3.88043e+07	3.69292e+07	3.63016e+07	3.17387e+07	3.48169e+07
P42639	TPM1	1.12503	0.169958	0.30455	Non-significant	7.31318e+06	7.94817e+06	7.31814e+06	6.94719e+06	9.45486e+06	9.00047e+06
Q06AU7	RAB1B	1.04384	0.0618943	0.638039	Non-significant	3.59235e+07	3.59222e+07	4.01138e+07	3.33671e+07	4.0407e+07	4.30932e+07
Q9GL51	PAFAH1B1	1.01215	0.0174252	0.929207	Non-significant	1.21042e+06	1.61405e+06	1.84878e+06	1.43379e+06	1.62292e+06	1.67333e+06
A5D9M6	BAG6	1.02937	0.041764	0.726505	Non-significant	4.05786e+06	3.79777e+06	4.79119e+06	4.23835e+06	4.15858e+06	4.62134e+06
Q007T2	CDC42	0.873584	-0.194981	0.21415	Non-significant	9.83057e+06	9.61811e+06	9.76261e+06	7.95907e+06	7.41882e+06	1.01406e+07
P79403	GAB	1.00743	0.0106761	0.93818	Non-significant	4.3225e+06	5.11813e+06	5.52542e+06	4.50643e+06	5.45256e+06	5.11824e+06
Q29308	RPS19	1.02449	0.0349101	0.79895	Non-significant	3.84983e+07	4.62024e+07	4.7476e+07	3.95902e+07	4.72212e+07	4.86026e+07
Q9GMB0	RPN1	1.06621	0.0924886	0.383363	Non-significant	4.98947e+06	5.4181e+06	6.15345e+06	5.84816e+06	5.63783e+06	6.17149e+06
Q52I78	MPT	1.33867	0.420798	0.40183	Non-significant	2.17407e+06	1.11964e+06	4.16861e+06	3.39656e+06	3.14119e+06	3.45182e+06
P61220	EIF1B	1.19372	0.255461	0.0816461	Non-significant	1.91428e+06	2.19636e+06	1.95184e+06	2.28078e+06	2.25578e+06	2.70033e+06
Q8WNW3	Jup	0.843955	-0.244763	0.153751	Non-significant	1.06418e+06	1.34079e+06	1.24522e+06	1.00022e+06	918691	1.16168e+06
P62831	RPL23	0.884852	-0.176491	0.370619	Non-significant	1.3784e+07	1.6391e+07	1.90992e+07	1.24877e+07	1.49521e+07	1.61606e+07
P80895	PCMT1	0.940733	-0.0881434	0.307961	Non-significant	5.02989e+06	4.2922e+06	4.76756e+06	4.50222e+06	4.53584e+06	4.21653e+06
P29269	MYL9	0.971944	-0.0410551	0.789546	Non-significant	1.16509e+07	1.51263e+07	1.61869e+07	1.44542e+07	1.33294e+07	1.3975e+07
Q29048	ATP6V1A	0.946409	-0.0794646	0.51623	Non-significant	3.42826e+06	3.31298e+06	4.09837e+06	3.65452e+06	3.26868e+06	3.3355e+06
Q29214	RPLP0	1.08943	0.123572	0.652948	Non-significant	8.28226e+06	1.00131e+07	1.50155e+07	1.25123e+07	11427943	1.23496e+07
Q29099		0.931298	-0.102685	0.293954	Non-significant	4.28493e+06	4.00142e+06	3.98781e+06	3.46228e+06	4.19345e+06	3.77518e+06
P63246	RACK1	1.11985	0.16331	0.347927	Non-significant	8.36924e+06	9.81605e+06	1.08519e+07	1.18143e+07	9.20762e+06	1.14955e+07
P10668	CFL1	0.906817	-0.141117	0.0405178	Non-significant	2.18159e+07	2.07553e+07	2.19679e+07	1.9845e+07	2.02518e+07	1.84284e+07
P28839	LAP3	0.987651	-0.0179272	0.940365	Non-significant	3.73144e+06	4.50221e+06	5.22516e+06	4.55717e+06	3.42821e+06	5.30722e+06
Q6SEG5	UCHL1	1.04172	0.058963	0.794374	Non-significant	2.00184e+07	2.2552e+07	3.03788e+07	2.58777e+07	2.1835e+07	2.82797e+07
P00346	MDH2	1.03915	0.055402	0.597728	Non-significant	3.81567e+07	3.81247e+07	4.33567e+07	3.73964e+07	4.44563e+07	4.2469e+07
A1XQU9	RPS20	0.988208	-0.0171139	0.899174	Non-significant	2.38871e+07	2.88474e+07	2.98608e+07	2.80309e+07	2.4219e+07	2.93714e+07
Q9N0F1	DLST	1.0809	0.112238	0.273417	Non-significant	4.85653e+06	4.64839e+06	5.39646e+06	4.99821e+06	5.33323e+06	5.7755e+06
Q29594	CKB	1.066	0.0922125	0.69329	Non-significant	2.22076e+06	2.44645e+06	1.9676e+06	1.93345e+06	2.16581e+06	2.97346e+06
P20112	SPARC	1.01354	0.0193979	0.911705	Non-significant	1.75444e+06	1.69394e+06	2.20793e+06	1.81198e+06	1.72826e+06	2.19265e+06
Q2MJK3	NRAS	1.99768	0.998326	0.134446	Non-significant	1.35368e+06	385299	321726	1.6379e+06	1.11915e+06	1.35958e+06
P53590	SUCLG2	0.976262	-0.03466	0.703196	Non-significant	3.27076e+06	3.24691e+06	3.08953e+06	2.81549e+06	3.42754e+06	3.13611e+06
Q09138	PRKAG1	0.963253	-0.0540136	0.787097	Non-significant	1.31719e+06	1.21593e+06	1.79137e+06	1.37258e+06	1.47635e+06	1.31665e+06
Q52NJ2	RAB1A	1.07971	0.110643	0.683911	Non-significant	1.19637e+06	1.39693e+06	1.11324e+06	1.0685e+06	1.74502e+06	1.18846e+06
D2WKD8	ATP1A2	0.828394	-0.271611	0.34682	Non-significant	302167	505309	428930	293463	334187	396582
P79303	UGP2	1.08449	0.117023	0.614529	Non-significant	1.29271e+06	1.63395e+06	1.03299e+06	1.2223e+06	1.49302e+06	1.5789e+06
Q9GLP0	ITGB1	0.978976	-0.0306542	0.769325	Non-significant	1.66935e+07	1.70297e+07	1.86928e+07	1.51229e+07	1.82295e+07	1.79617e+07
Q6Q7J2	GDI2	1.07899	0.109676	0.546744	Non-significant	3.51949e+07	3.97103e+07	3.68451e+07	3.20343e+07	4.64917e+07	4.20511e+07
A0PFK7	CAPZB	1.06259	0.0875917	0.455511	Non-significant	1.46019e+06	1.1859e+06	1.40029e+06	1.48487e+06	1.31473e+06	1.50006e+06
Q007T5	ARF6	1.32736	0.40856	0.114086	Non-significant	1.40566e+06	1.79205e+06	1.88223e+06	1.86432e+06	2.66874e+06	2.20985e+06
Q29090	PPP2R2A	1.05016	0.070612	0.707117	Non-significant	964819	733752	932988	1.03733e+06	962356	763876
P10173	FH	0.910273	-0.135629	0.620148	Non-significant	2.38173e+06	2.88597e+06	3.59363e+06	1.99439e+06	3.01897e+06	3.05287e+06
P53027	RPL10A	1.15121	0.203154	0.197866	Non-significant	4.0615e+06	5.39373e+06	4.19692e+06	4.97951e+06	5.27273e+06	5.46428e+06
Q9MYY8	TXNRD1	1.12498	0.169905	0.0367253	Non-significant	4.89916e+06	4.47968e+06	5.10612e+06	5.38988e+06	5.34527e+06	5.5602e+06
Q4GWZ2	RPSA	0.970125	-0.0437579	0.74732	Non-significant	7.56042e+06	7898449	7.67916e+06	8.80005e+06	6.89175e+06	6.75499e+06
B6CVD7	ERO1A	1.04347	0.0613896	0.367627	Non-significant	3.14051e+06	3.53644e+06	3.5287e+06	3.54832e+06	3.43884e+06	3.66213e+06
Q29238	CLIC1	1.75263	0.809519	0.520212	Non-significant	314111	782508	339265	288533	414917	1.81312e+06
P07802	PRKAR1A	1.15929	0.213237	0.0584597	Non-significant	3.2108e+06	3.82355e+06	3.81948e+06	4.34608e+06	4.06436e+06	4.17225e+06
P62936	PPIA	1.01187	0.017017	0.89668	Non-significant	2.99904e+07	3.32841e+07	3.33232e+07	2.75466e+07	3.55678e+07	3.46295e+07
Q45FY6	HPRT1	1.03435	0.0487229	0.587115	Non-significant	1.90421e+06	1.58631e+06	1.83865e+06	1.84559e+06	1.77086e+06	1.89577e+06
P62802		1.11549	0.157676	0.566214	Non-significant	1.26048e+07	1.39594e+07	9.72346e+06	1.07758e+07	1.70421e+07	1.26607e+07
A7Y521	COPS4	1.02576	0.0366954	0.838787	Non-significant	2.25187e+06	2.24504e+06	3.00745e+06	2.28243e+06	2.5975e+06	2.81776e+06
Q8MIK9	PPP1R14B	1.41985	0.505734	0.412329	Non-significant	326645	629490	768262	497763	688900	1.26172e+06
Q5W9D5	QKI	0.850901	-0.232937	0.282777	Non-significant	1.42366e+06	1.54548e+06	2.05635e+06	1.49015e+06	1.31622e+06	1.46982e+06
B2DCZ9	ARHGEF2	1.05209	0.0732566	0.287292	Non-significant	1.26532e+06	1.25576e+06	1.39845e+06	1.36643e+06	1.32547e+06	1.43179e+06
A5A8V7	HSPA1L	0.983977	-0.0233036	0.935444	Non-significant	941366	1.15822e+06	909858	652945	1.10643e+06	1.20185e+06
P09623	DLD	1.47656	0.562243	0.0312303	Up	1.88974e+06	2.69409e+06	3.05346e+06	3.63542e+06	3.59654e+06	4.045e+06
Q29221	CAPZA2	1.13374	0.181095	0.0704361	Non-significant	3.33269e+06	3.42303e+06	3.85964e+06	3.82489e+06	4.02549e+06	4.18473e+06
Q29561	CMPK1	0.798728	-0.324223	0.20528	Non-significant	2.33563e+06	2.17034e+06	1.73229e+06	1.3052e+06	1.64374e+06	2.03375e+06
P08132	ANXA4	0.919554	-0.120994	0.529577	Non-significant	4.55454e+06	4.22832e+06	5.89508e+06	5.0144e+06	4.17874e+06	4.30401e+06
P36887	PRKACA	0.985973	-0.0203805	0.910603	Non-significant	3.48765e+06	2.91128e+06	3.43892e+06	2.66576e+06	3.83395e+06	3.20014e+06
Q52NJ1	RAB11A	0.960639	-0.0579342	0.68323	Non-significant	5.04234e+06	6.65214e+06	6.68998e+06	6.00944e+06	5.72967e+06	5.92172e+06
Q3YLA6	SRSF1	1.1366	0.18473	0.350497	Non-significant	1.84069e+06	1.30833e+06	1.61493e+06	1.79221e+06	2.0459e+06	1.57661e+06
P20305	GSN	1.0544	0.076418	0.45451	Non-significant	3.37297e+06	2.97924e+06	3.6529e+06	3.4385e+06	3.3969e+06	3.71396e+06
Q06AB3	UCHL3	0.826203	-0.275431	0.494903	Non-significant	288042	546714	621003	350174	352516	500063
Q6J1I8	RNF114	1.21027	0.275324	0.361034	Non-significant	1.03311e+06	830396	1.43352e+06	1.19769e+06	1.18765e+06	1.60493e+06
A1XQU3	RPL14	0.979222	-0.0302925	0.711839	Non-significant	1.40209e+07	1.4864e+07	1.43903e+07	1.50074e+07	1.46592e+07	12709442
P29804	PDHA1	1.25662	0.329546	0.267159	Non-significant	687670	463842	377414	701022	660443	559810
Q0QF01	SDHA	1.39198	0.47714	0.157544	Non-significant	1.723e+06	941749	2.01459e+06	2.26817e+06	2.36199e+06	1.88339e+06
O02772	FABP3	1.009	0.0129325	0.953071	Non-significant	2.76647e+06	3.30372e+06	4.07807e+06	3.63742e+06	2.81397e+06	3.78825e+06
P79432	CDK4	1.08902	0.123024	0.478724	Non-significant	2.10289e+06	2.3463e+06	2.74703e+06	2.8081e+06	2.21436e+06	2.81434e+06
Q29201	RPS16	1.18477	0.244612	0.0793376	Non-significant	3.70645e+06	3.24105e+06	4.08007e+06	4.06223e+06	4.39359e+06	4.60936e+06
Q06AT3	UCHL5	1.02339	0.0333547	0.821452	Non-significant	666245	708592	903854	774033	794464	763490
P08835	ALB	1.08201	0.113716	0.725221	Non-significant	233967	424198	400980	378345	300756	466907
P11708	MDH1	1.04711	0.0664152	0.771335	Non-significant	1.6966e+06	2.05889e+06	2.35399e+06	2.30129e+06	1.65341e+06	2.44262e+06
Q2XSV9	G11	1.06563	0.0917087	0.462119	Non-significant	1.14292e+06	1.47975e+06	1.22391e+06	1.4075e+06	1.34395e+06	1.34759e+06
Q08094	CNN2	1.07331	0.102066	0.763255	Non-significant	5.29457e+06	6.05639e+06	1.01498e+07	8.85351e+06	6.74441e+06	7.47905e+06
P67872	CSNK2B	1.02697	0.0383971	0.714806	Non-significant	2.2718e+06	1.83151e+06	2.10463e+06	2.00233e+06	2.18643e+06	2.18662e+06
A9YUB1	CHORDC1	1.02574	0.0366685	0.854021	Non-significant	1.73173e+06	2.04267e+06	1.54662e+06	1.82443e+06	1.50116e+06	2.1324e+06
P29412	EEF1B	0.870645	-0.199843	0.31651	Non-significant	1.53896e+07	1.88248e+07	20493440	1.32833e+07	1.62032e+07	1.81446e+07
Q9MZ16	VDAC1	0.91533	-0.127636	0.508523	Non-significant	6.30788e+06	8.51192e+06	9.20575e+06	7.66528e+06	6.66326e+06	7.66278e+06
A5GFW1	AURKA	1.58564	0.665062	0.229775	Non-significant	157058	736119	749553	650288	915135	1.03935e+06
Q9GJT2	ESD	1.26342	0.337336	0.443099	Non-significant	1.12531e+06	1.19145e+06	607432	1.68685e+06	878023	1.12963e+06
Q2XQV4	ALDH2	1.03172	0.0450466	0.6568	Non-significant	5.1476e+06	5.73568e+06	6.0891e+06	6.33258e+06	5.68959e+06	5.48851e+06
P67985	RPL22	1.06527	0.0912256	0.629773	Non-significant	1.26842e+07	1.59047e+07	10328753	1.37354e+07	1.35799e+07	1.41428e+07
Q27HV0	OGT	0.909461	-0.136917	0.470351	Non-significant	496260	541221	704183	517782	565020	501174
P33198	IDH2	1.21147	0.276763	0.127618	Non-significant	239331	338420	337915	381054	370984	357267
O19069	SUCLG1	1.04842	0.0682227	0.476115	Non-significant	1.66098e+06	1.42101e+06	1.62201e+06	1.61154e+06	1.7634e+06	1.55685e+06
Q6QAT1	RPS28	1.04963	0.0698751	0.487796	Non-significant	5.02974e+06	4.72437e+06	4.08037e+06	5.0429e+06	4.67596e+06	4.80216e+06
Q06AA9	UBE2D2	1.01756	0.0251118	0.345998	Non-significant	4.3838e+06	4.20231e+06	4.41469e+06	4.42125e+06	4.35937e+06	4.44845e+06
P35750	CAPN1	1.05066	0.0712911	0.624945	Non-significant	2.77962e+06	2.52597e+06	2.98871e+06	2.63965e+06	2.71488e+06	3.35994e+06
P00506	GOT2	0.920561	-0.119415	0.731462	Non-significant	3.79588e+06	4.85325e+06	6.61176e+06	3.73105e+06	4.20319e+06	6.11436e+06
Q06AT9	RBM4B	0.937905	-0.0924859	0.336094	Non-significant	1.48468e+06	1.46509e+06	1.27844e+06	1.39824e+06	1.23981e+06	1.32761e+06
Q9TSX9	PRDX6	0.94418	-0.082866	0.170675	Non-significant	2.66845e+07	2.65271e+07	2.77382e+07	2.51614e+07	2.42427e+07	2.70272e+07
Q6GWX0	DDX4	0.931022	-0.103114	0.301208	Non-significant	3.06498e+06	2.64288e+06	2.57405e+06	2.66039e+06	2.54892e+06	2.50132e+06
Q2EN76	NME2	1.21886	0.28553	0.0839077	Non-significant	3.788e+06	4.16365e+06	4.89539e+06	4.99068e+06	4.95152e+06	5.71653e+06
Q2YGT9	RPL6	0.928904	-0.106398	0.612328	Non-significant	1.26844e+07	1.26986e+07	1.83237e+07	1.38114e+07	1.31615e+07	1.36266e+07
P19619	ANXA1	1.0025	0.00360564	0.961028	Non-significant	1.48735e+07	1.40186e+07	1.64159e+07	1.55027e+07	1.48568e+07	1.50619e+07
P62272	RPS18	0.983627	-0.0238163	0.667297	Non-significant	1.57933e+07	1.55877e+07	1.6918e+07	1.64372e+07	1.51023e+07	1.59688e+07
Q29197	RPS9	0.996301	-0.00534676	0.943662	Non-significant	2.07252e+07	2.27558e+07	2.32976e+07	2.07251e+07	2.33228e+07	2.24837e+07
Q19QT7	CTH	1.06877	0.0959487	0.263214	Non-significant	1.49329e+06	1.52207e+06	1.65373e+06	1.53299e+06	1.7441e+06	1.71309e+06
A4Z6H1	ADSS2	0.924652	-0.113018	0.568764	Non-significant	1.75834e+06	1.48701e+06	1.78487e+06	1.24634e+06	1.53507e+06	1.86979e+06
A7TX81	COPS6	0.966249	-0.0495327	0.802085	Non-significant	393820	401953	461316	357821	355299	501542
P83686	CYB5R3	0.943792	-0.0834598	0.741586	Non-significant	1.52794e+06	2.24381e+06	2.11106e+06	1.41487e+06	2.00355e+06	2.13371e+06
P29797	GS	1.10067	0.138385	0.1299	Non-significant	6.69036e+06	6.55542e+06	6.28483e+06	6.70937e+06	7.7904e+06	6.99702e+06
D3K5L7	TRIP13	1.08781	0.121421	0.702524	Non-significant	512147	491040	781168	790843	658123	492066
Q95342	RPL18	0.952095	-0.0708218	0.428948	Non-significant	1.70242e+07	1.90232e+07	1.86088e+07	1.85921e+07	1.58992e+07	1.75465e+07
Q9TVC1	ATP6V1H	1.0421	0.0594955	0.720224	Non-significant	780560	701613	880602	842037	692068	928146
P17741	HMGB2	0.865089	-0.209079	0.389332	Non-significant	1.23987e+06	1.49654e+06	1.87016e+06	1.10362e+06	1.43819e+06	1.44329e+06
Q6UAQ8	ETFB	1.02251	0.0321123	0.770015	Non-significant	2.97459e+06	3.2198e+06	2.66513e+06	3.04361e+06	2.76741e+06	3.24791e+06
Q1W674	HK2	1.0085	0.0122063	0.973908	Non-significant	1.34872e+06	1.72502e+06	1.61936e+06	1.03729e+06	2.27333e+06	1.42235e+06
Q06AU6	RAB5A	0.918431	-0.122756	0.280789	Non-significant	1.22126e+07	1.44578e+07	12699250	1.11039e+07	1.21475e+07	1.2907e+07
Q29236	CCT6	1.04198	0.0593314	0.793199	Non-significant	2.35952e+06	2.83908e+06	3.44675e+06	2.78897e+06	3.58719e+06	2.63214e+06
Q2QLE3	TES	1.01536	0.0219973	0.904727	Non-significant	2.78381e+06	2.91687e+06	3.25001e+06	2.58341e+06	2.82675e+06	3.67804e+06
P60982	DSTN	1.12351	0.168008	0.294734	Non-significant	2.78074e+06	1.96468e+06	2.36798e+06	2.54807e+06	2.74871e+06	2.69517e+06
P60899	POLR2I	1.06954	0.096992	0.726488	Non-significant	720362	1.12784e+06	1.16743e+06	836210	1.18958e+06	1.19956e+06
Q29381	DDOST	1.11148	0.152483	0.325227	Non-significant	2.1015e+06	1.50139e+06	1.82197e+06	1.96145e+06	2.106e+06	1.96217e+06
Q5S1U1	HSPB1	0.989075	-0.0158482	0.933859	Non-significant	5.63345e+07	4.37146e+07	39003336	4.23554e+07	5.06154e+07	4.45624e+07
P80276	AKR1B1	0.838609	-0.253929	0.0770836	Non-significant	5.31887e+06	5.42237e+06	5.05066e+06	3.86465e+06	4.33854e+06	5.04004e+06
P34935	HSPA5	0.995812	-0.00605434	0.948131	Non-significant	3.92413e+07	3.72399e+07	3.4101e+07	3.36936e+07	3.70316e+07	3.93939e+07
A5GFY4	NELFCD	1.12058	0.164243	0.737102	Non-significant	813230	682566	351307	430721	962883	676219
P79307	APP	2.50321	1.32378	0.270135	Non-significant	25126.7	217267	31767.6	290575	60272.4	335435
Q06AU3	RAB3A	0.873062	-0.195844	0.218233	Non-significant	1.28752e+06	1.43761e+06	1196284	1.20492e+06	964829	1.25389e+06
P50578	AKR1A1	1.14005	0.189095	0.48711	Non-significant	2.94231e+06	3.71098e+06	4.9215e+06	3.68799e+06	5.10584e+06	4.40199e+06
Q6QAT0	RPL32	0.691648	-0.53189	0.0666061	Non-significant	1.40284e+06	1.31222e+06	1.69473e+06	955740	1.28314e+06	811140
P00889	CS	1.06194	0.0867087	0.612671	Non-significant	1.03221e+07	1.17272e+07	1.17182e+07	9.78499e+06	1.38571e+07	1.22171e+07
P80031	GSTP1	0.739405	-0.435563	0.0750796	Non-significant	8.67692e+06	1.04473e+07	10651825	5.59065e+06	8.41e+06	8.01593e+06
Q06AU5	RAB32	1.04478	0.0631948	0.706243	Non-significant	1.05608e+06	1.15214e+06	1.40775e+06	1.10233e+06	1.37989e+06	1.29565e+06
A2TLM1	RPIA	0.801452	-0.319313	0.413983	Non-significant	310876	414210	429383	458507	241372	225372
Q8MJ30	QDPR	1.46145	0.547403	0.27527	Non-significant	144074	130176	182126	138294	321365	207314
Q6DUB7	STMN1	1.14634	0.197035	0.320805	Non-significant	5.86781e+06	4.59134e+06	5.91277e+06	5.18798e+06	6.51748e+06	7.06232e+06
Q6QRN9	SLC25A6	0.882559	-0.180235	0.110575	Non-significant	1.96489e+07	2.00559e+07	22937688	1.84796e+07	1.94548e+07	1.73513e+07
P79431	MT1E	1.14854	0.199802	0.322307	Non-significant	2.47401e+06	2.92008e+06	2.09857e+06	3.21473e+06	2.95107e+06	2.43982e+06
Q9TUZ1	STAT5A	0.990249	-0.0141361	0.873631	Non-significant	567296	537989	481739	526970	551962	492618
A5GFS8	VAPB	0.99043	-0.0138731	0.886392	Non-significant	524696	500464	587147	488714	553090	555073
P04175	POR	0.99499	-0.0072461	0.945996	Non-significant	1.24955e+06	1.12447e+06	999599	1.09776e+06	1.17818e+06	1.08077e+06
P04178	SOD1	2.33492	1.22337	0.178289	Non-significant	4.15668e+06	5.2262e+06	17925260	1.83194e+07	1.26488e+07	3.27941e+07
Q9XT90	MMP14	0.902172	-0.148525	0.540436	Non-significant	940207	968270	806796	767547	632743	1.04935e+06
P40125	CAP1	0.99882	-0.00170293	0.988773	Non-significant	6.61979e+06	8.30334e+06	6.60343e+06	7.09752e+06	7.16176e+06	7.24188e+06
O77591	IMPA1	1.46235	0.548288	0.0832927	Non-significant	203530	288448	341804	477077	343008	399197
A5GFN6	RAE1	1.31117	0.390856	0.156008	Non-significant	239146	243586	277790	246743	388816	361615
P00503	GOT1	0.748837	-0.417277	0.0231675	Down	2.83289e+06	3.22941e+06	3.55196e+06	2.55453e+06	2.38564e+06	2.25935e+06
Q06AU2	RAP2A	1.12363	0.168163	0.457762	Non-significant	241370	179733	230133	210058	225232	296455
Q96A00	PPP1R14A	1.21021	0.275263	0.535511	Non-significant	254970	400484	526414	310738	483909	635667
Q19QU3	ZRANB2	0.950123	-0.0738133	0.731613	Non-significant	1.68714e+06	1.72029e+06	1.47417e+06	1.95836e+06	1.31384e+06	1.36591e+06
Q29228	ALDH9A1	1.29506	0.37302	0.390334	Non-significant	223612	483491	421772	601948	537875	322138
Q95266	CAMK2D	0.65186	-0.617366	0.197753	Non-significant	25126.7	839664	535706	307664	523661	513499
Q02038	NLN	0.840038	-0.251473	0.374685	Non-significant	116924	159626	186564	144999	101358	142675
Q29122	MYO6	1.00405	0.00583197	0.979558	Non-significant	227174	164486	247817	195179	194117	252770
O46374	TOP2A	1.25469	0.32733	0.612921	Non-significant	668491	854596	60300.4	558927	719200	708532
P67776	PPP2CA	0.814974	-0.295174	0.514093	Non-significant	1.0094e+06	758338	697847	724478	968250	316662
P62279	RPS13	1.03813	0.0539836	0.761156	Non-significant	1.66728e+06	1.19101e+06	1.53737e+06	1.71197e+06	1.44705e+06	1.40424e+06
Q29329	SNRPD2	1.14006	0.189109	0.293823	Non-significant	2.16408e+06	1.94055e+06	1.6193e+06	2.02434e+06	2.48498e+06	2.01629e+06
P61288	TPT1	1.16058	0.214852	0.323895	Non-significant	1.32472e+06	1.55842e+06	1.66216e+06	1.63398e+06	1.50586e+06	2.13538e+06
O19004	ARAF	2.07587	1.05371	0.170332	Non-significant	4.0477e+06	677943	726535	4.31512e+06	3.09806e+06	3.90482e+06
P20303	SLC2A1	0.974466	-0.037316	0.638546	Non-significant	1.49783e+06	1.4624e+06	1.67498e+06	1.4859e+06	1.44569e+06	1.58527e+06
Q863I2	OXSR1	1.02948	0.0419129	0.782808	Non-significant	969511	1.07951e+06	779105	909887	1.02911e+06	972489
Q4PLW0	PLIN2	1.34901	0.431902	0.430319	Non-significant	147951	168614	82777.8	231370	87250.1	220098
O13010	PIP4K2A	1.07946	0.110316	0.483777	Non-significant	184973	238601	217147	232656	256362	202618
Q9TV69	DHDH	1.12997	0.176287	0.42175	Non-significant	164100	142273	142982	145384	152191	210184
P56941	NPC1	1.00823	0.0118213	0.955827	Non-significant	1.05114e+06	1.38409e+06	1552028	1.12507e+06	1.50765e+06	1.38734e+06
P79324	RPL15	1.17609	0.233996	0.502607	Non-significant	6.01468e+06	8.46168e+06	8.10528e+06	6.16622e+06	8.59229e+06	1.17995e+07
Q29315	RPLP2	1.01349	0.019334	0.869308	Non-significant	3.46939e+07	3.99294e+07	39423512	4.19176e+07	3.38834e+07	3.97845e+07
P52552	PRDX2	0.889862	-0.168347	0.343424	Non-significant	1.53332e+07	1.8626e+07	1.77728e+07	1.26307e+07	1.57312e+07	1.76724e+07
P80928	MIF	0.873707	-0.194778	0.342472	Non-significant	1.26632e+07	1.61305e+07	19082353	1.38346e+07	1.35595e+07	1.44356e+07
A5GFQ0	RPL7L1	0.751215	-0.412702	0.404229	Non-significant	25126.7	49406.8	31767.6	25069.6	37749.7	17035.6
Q6PWT7	CCS	0.92323	-0.115238	0.608817	Non-significant	229203	266646	227040	179072	206325	281997
Q29551	OXCT1	0.9574	-0.0628058	0.785218	Non-significant	755806	585983	503570	615313	660515	490920
P09955	CPB1	0.84799	-0.23788	0.649529	Non-significant	25126.7	167497	180623	222003	82392.5	138409
Q29293		0.764195	-0.387986	0.517166	Non-significant	1.219e+06	1.80282e+06	3609884	1.97764e+06	1.49003e+06	1.60025e+06
Q29036	DAD1	0.981789	-0.0265149	0.807479	Non-significant	2.47353e+06	2.23663e+06	2.48226e+06	2.57495e+06	2.41146e+06	2.07503e+06
P14332	PGD	1.36476	0.44865	0.236824	Non-significant	225345	372353	445790	362267	477025	584821
A7WLI0	SUMO4	0.914295	-0.129268	0.441293	Non-significant	5.96162e+06	5.7352e+06	4.74351e+06	4.49854e+06	5.80618e+06	4.72658e+06
A1XQU1	PSMB7	0.986506	-0.0195996	0.86639	Non-significant	1.57589e+06	1.41352e+06	1.66066e+06	1.3468e+06	1.63062e+06	1.6099e+06
P81045	COX17	1.48491	0.570371	0.581099	Non-significant	25126.7	33970.8	156518	72216.2	61988.1	185964
P81405	PSAP	2.02115	1.01518	0.469269	Non-significant	25126.7	33970.8	438736	322678	61839.9	621679
Q767K6	DHX16	1.18309	0.24256	0.111735	Non-significant	1.44541e+06	1.36639e+06	1.26113e+06	1.46607e+06	1.82305e+06	1.52953e+06
Q9GLV6	RIGI	1.38503	0.469922	0.338461	Non-significant	898260	1.48456e+06	2584652	2.64599e+06	1.66178e+06	2.57235e+06
Q767L6	FLOT1	1.07821	0.108636	0.246249	Non-significant	379180	346331	350853	421971	362946	375628
C5HGF3	TMCO1	1.09576	0.131928	0.471979	Non-significant	970393	1.37488e+06	1.15399e+06	1.43489e+06	1.19646e+06	1.203e+06
P63053	UBA52	0.976475	-0.0343446	0.861308	Non-significant	4.50059e+06	4.38139e+06	3.3743e+06	3.35291e+06	4.64246e+06	3.97258e+06
P81693	ACP1	0.982714	-0.0251566	0.822508	Non-significant	2.59896e+06	2.99446e+06	2.49546e+06	2.52404e+06	2.53237e+06	2.89263e+06
P53714	ITGB2	1.23317	0.30237	0.263179	Non-significant	1.29584e+06	777508	1.005e+06	1470655	1.21146e+06	1.11401e+06
P18648	APOA1	1.16371	0.218728	0.298804	Non-significant	178469	206965	257076	257096	214296	276302
O19175	CSNK1A1	1.25333	0.325763	0.325286	Non-significant	185900	225612	173726	317702	240788	175006
A2TF48	MYD88	1.34735	0.43012	0.0317233	Up	139687	131377	151890	172818	217479	179568
A1Y2K1	FYN	0.718351	-0.477239	0.0152971	Down	402336	33970.8	445723	277958	322311	313537
Q28960	CBR1	0.953991	-0.0679522	0.679652	Non-significant	595870	580685	438217	466967	547873	525638
Q5G6V9	CFL2	1.11363	0.155274	0.165099	Non-significant	2.2895e+06	2.02424e+06	2.1787e+06	2.42023e+06	2.19229e+06	2.61767e+06
O97763	NPC2	1.12285	0.16716	0.430063	Non-significant	4.40152e+06	3.17733e+06	2.9237e+06	4.28023e+06	3.8313e+06	3.68123e+06
O62839	CAT	1.10099	0.138798	0.081505	Non-significant	525154	566896	544124	640170	589444	571793
F1RRT2	MYL4	0.703431	-0.507518	0.137319	Non-significant	259512	451336	431469	268132	268386	267024
A5A779	RABGGTA	1.13649	0.184582	0.564681	Non-significant	176017	228955	224441	183046	321773	210501
A5GFZ5	DPM1	1.0365	0.0517205	0.833736	Non-significant	1.26976e+06	2.02434e+06	1.91622e+06	1.9454e+06	1.4868e+06	1.9683e+06
Q95307	RPL13A	0.824306	-0.278748	0.384882	Non-significant	2.9465e+06	2.47892e+06	2.08095e+06	1.54109e+06	2.79077e+06	1.85568e+06
P84024	SMAD3	0.784885	-0.349447	0.332547	Non-significant	105512	175686	203747	150601	117822	112203
P62863	FAU	1.11841	0.161448	0.691248	Non-significant	934780	1.18329e+06	1.93565e+06	1.46301e+06	1.15123e+06	1.91947e+06
P47788	THOP1	1.97814	0.984143	0.00544298	Up	211385	240155	259230	396235	534457	475308
Q29361	RPL35	0.909017	-0.137622	0.701793	Non-significant	7.1055e+06	4.5118e+06	3.89268e+06	4.85319e+06	5.62114e+06	3.6245e+06
P31006	GUK1	0.781337	-0.355983	0.226424	Non-significant	252490	221937	311022	25069.6	194181	222240
Q864R5	RHOT2	1.15748	0.210986	0.132015	Non-significant	199763	203800	232383	223744	239717	272632
Q6RVA9	CAV1	0.793139	-0.334355	0.318818	Non-significant	580042	625132	514671	257250	570180	536645
Q8MI68	MMUT	1.13213	0.179042	0.452082	Non-significant	229705	151136	245738	226520	267144	215705
Q8MIZ3	DCPS	1.02267	0.0323473	0.824133	Non-significant	675831	522560	523986	626131	579293	556009
Q29205	RPL11	1.02637	0.0375519	0.902288	Non-significant	51467.9	39007.4	72009.5	53361.6	47954.3	65453.7
F1SPM8	AAK1	1.03081	0.0437783	0.965069	Non-significant	25126.7	33970.8	137345	51516.8	37749.7	113228
Q49I35	LGALS1	1.15236	0.204593	0.587074	Non-significant	5.13266e+06	5.56233e+06	7317105	5.01224e+06	6.09641e+06	9.64779e+06
O46560	PDXK	0.960957	-0.0574565	0.85453	Non-significant	387436	327595	566205	495840	398293	337079
Q5PYH3	SAR1B	1.24057	0.310998	0.268757	Non-significant	2.89006e+06	3.0421e+06	4239210	3.52171e+06	3.98711e+06	5.10944e+06
P04163	S100A10	0.949672	-0.0744991	0.823034	Non-significant	3.35324e+06	2.59049e+06	4.8845e+06	4.07222e+06	2.85972e+06	3.35133e+06
Q767K8	MRPS18B	0.989072	-0.0158525	0.93952	Non-significant	338608	362903	278845	367329	351521	250793
Q28955	NTAN1	0.934377	-0.0979231	0.506052	Non-significant	155197	181654	207495	175548	175927	157150
Q95276	RPL5	1.092	0.126967	0.111755	Non-significant	25126.7	153247	144320	25069.6	164736	160205
Q8WNV7	DHRS4	1.01003	0.0143974	0.939898	Non-significant	314036	447252	438148	352819	428038	430609
P00172	CYB5A	1.00774	0.0111294	0.983653	Non-significant	379078	483768	324848	191518	359361	646014
P00377	DHFR	0.95198	-0.0709972	0.863535	Non-significant	443839	605566	356801	345752	644004	348923
P36968	GPX4	1.14472	0.194992	0.613368	Non-significant	101949	33970.8	113537	102985	156825	103111
Q9MYT8	ATP5ME	0.750622	-0.413842	0.153119	Non-significant	496301	598620	413346	285381	407449	439309
Q28832	LDLR	1.22165	0.288832	0.375521	Non-significant	36022	58163.8	75075.4	76681.1	58411.6	71685.4
Q6SA96	RPS23	1.32716	0.408346	0.299018	Non-significant	52222.9	69866.9	39780.7	25069.6	86060.1	59460.2
P0C5I2	GMPPB	0.958172	-0.0616435	0.661931	Non-significant	490081	622169	573660	546945	479985	588462
O77737	BCL2L1	0.861707	-0.214731	0.485876	Non-significant	363424	509643	631902	356985	422732	517124
P79293	MYH7	0.952429	-0.070316	0.776929	Non-significant	297969	351195	486222	399674	337081	344620
Q007T0	SDHB	1.03244	0.0460512	0.702921	Non-significant	385594	442662	486420	415581	476637	465100
P49171	RPS26	0.991709	-0.0120107	0.933024	Non-significant	1.63665e+06	1.88725e+06	2.07561e+06	1.67861e+06	1.79942e+06	2.07506e+06
Q06A98	SRSF2	1.31119	0.390879	0.414095	Non-significant	53747	67644	31767.6	62771.1	88694.2	17035.6
Q864V5	FUNDC2	1.14742	0.198389	0.240882	Non-significant	281298	197993	236439	283662	280966	256613
Q56P28	ARL6IP5	1.185	0.244885	0.257419	Non-significant	264960	279681	329022	273295	383808	378185
A7WLH8	SUMO1	1.11654	0.159041	0.568733	Non-significant	1.12222e+06	1.14009e+06	849989	1.47881e+06	1.10093e+06	895286
Q06AU4	RAB34	0.796252	-0.328704	0.434641	Non-significant	52322.3	97673.4	77302.5	64085.4	56572.3	17035.6
P62844	RPS15	1.08982	0.124095	0.78706	Non-significant	445579	799278	813114	399603	873551	969672
Q52N47	ITM2B	1.14391	0.193971	0.396504	Non-significant	244408	256073	338680	337369	260946	361607
P68211	ENSA	1.06989	0.097463	0.613905	Non-significant	296784	312966	406777	309596	385861	392116
Q7M2W6	CRYAB	1.03564	0.050518	0.752749	Non-significant	533477	403722	454370	541873	440298	458990
P00258	FDX1	0.972807	-0.0397749	0.873476	Non-significant	597551	663258	762207	847965	582789	537250
Q66UW5	Isg20	1.0871	0.120484	0.153311	Non-significant	5.03278e+06	5.18706e+06	4604798	5.32137e+06	5.69152e+06	5.10296e+06
A5PF10	NEU1	1.10951	0.149923	0.587199	Non-significant	227011	204179	238864	327875	214539	201018
Q29223	RPL34	1.02829	0.0402417	0.849613	Non-significant	488512	709799	797120	655001	692600	704273
Q29375	RPL7A	1.35396	0.437181	0.151865	Non-significant	608683	547217	379697	25069.6	739095	646991
Q6R2V0	WNK1	1.47066	0.556465	0.00587844	Up	91819.3	118506	116150	167189	152204	160741
P82460	TXN	1.11211	0.153296	0.672932	Non-significant	734205	462583	359663	565498	690211	475232
Q29121	GALNT1	1.1739	0.231305	0.283441	Non-significant	25126.7	379941	502646	532445	558987	462667
P00571	AK1	0.902324	-0.148283	0.166539	Non-significant	422037	402739	470081	373308	375824	419249
Q27HK4	MTX1	0.874898	-0.192813	0.64167	Non-significant	87495.9	103752	187852	110201	102563	118909
Q95283	COX4I1	1.13137	0.17807	0.654941	Non-significant	379291	448720	411672	361204	352269	689065
P00348	HADH	0.964632	-0.0519493	0.770261	Non-significant	449458	488151	615666	557586	484564	456189
O77636	ADAM17	0.75721	-0.401234	0.412882	Non-significant	59900	46430.7	71624.6	25069.6	37749.7	71930.2
Q5PXT2	LMCD1	0.91441	-0.129086	0.718669	Non-significant	494140	436892	292639	357978	496673	264287
O97557	TUFT1	0.987046	-0.0188106	0.905523	Non-significant	437222	471562	343528	450175	390046	395869
A5A761	SFXN1	0.952423	-0.070325	0.671655	Non-significant	420523	521139	513448	385549	488019	512313
Q9DUN3		0.943316	-0.0841869	0.599314	Non-significant	1.12141e+06	1.16409e+06	1.06438e+06	1.10272e+06	1.20944e+06	847831
Q2QLE0	MET	1.12686	0.172314	0.829049	Non-significant	25126.7	75709.5	31767.6	25069.6	50500.6	63128.1
P31950	S100A11	0.987021	-0.0188479	0.86393	Non-significant	5.25617e+06	5.59631e+06	4718349	4.90559e+06	5.65177e+06	4.81137e+06
A0A1S6M251	B4GALT5	1.02402	0.0342504	0.717982	Non-significant	66734.3	81540.5	75641.3	76446.6	73489.5	79359.5
Q684M4	KEAP1	1.08796	0.121619	0.849309	Non-significant	33916.8	33970.8	66414.5	27053.1	38801.7	80259.9
P62901	RPL31	0.92592	-0.11104	0.374975	Non-significant	2.03788e+07	1.61661e+07	17505550	1.6681e+07	1.58235e+07	1.7542e+07
P19703	PB1	1.16799	0.224026	0.544467	Non-significant	1.13702e+06	1.7411e+06	1109777	2.07838e+06	1.37456e+06	1.20487e+06

## Sheet: PRRSV_vs_Blank
Identification of differentially expressed proteins in PRRSV group compared with blank group.
UniprotID	GeneSymbol	FoldChange	log2fc	Pvalue	Trend	Blank_1	Blank_2	Blank_3	PRRSV_1	PRRSV_2	PRRSV_3
P26234	VCL	0.976885	-0.0337396	0.713144	Non-significant	9.38382e+07	9.65725e+07	1.12611e+08	9.82972e+07	1.00262e+08	9.74578e+07
Q8B912	PRRSV Rep1ab	133.298	7.05851	2.35e-05	Up	576267	702520	997264	9.42429e+07	9.96119e+07	1.09539e+08
Q6QAQ1	ACTB	1.0335	0.0475386	0.427177	Non-significant	6.94836e+08	7.37354e+08	6.84233e+08	7.71337e+08	7.03311e+08	7.12676e+08
Q3ZD69	LM	0.845233	-0.242579	0.218532	Non-significant	1.08484e+08	1.04633e+08	8.48888e+07	8.54235e+07	9.6331e+07	7.01298e+07
O02705	HSP90AA1	1.02323	0.0331359	0.836696	Non-significant	2.38597e+08	2.58465e+08	2.67666e+08	2.29256e+08	2.41876e+08	3.11363e+08
Q2XVP4	TUBA1B	0.887771	-0.171741	0.242364	Non-significant	1.56655e+08	1.80423e+08	2.04204e+08	1.53913e+08	1.55558e+08	1.71062e+08
P02543	VIM	1.11235	0.153611	0.081906	Non-significant	6.04728e+08	6.59334e+08	5.89428e+08	6.64702e+08	7.29724e+08	6.67305e+08
P11607	ATP2A2	0.976837	-0.0338096	0.644989	Non-significant	1.33127e+07	1.44525e+07	1.49981e+07	1.33341e+07	1.36529e+07	1.47859e+07
P00761		0.948851	-0.0757465	0.313955	Non-significant	3740052121	3414110528	3296325302	3456562277	3273689240	3185704467
Q764M5	STAT1	0.494553	-1.0158	0.000478075	Down	1.38379e+08	1.46213e+08	152644822	6.33521e+07	6.99919e+07	8.28926e+07
Q29092	HSP90B1	1.07725	0.107358	0.310662	Non-significant	9.48976e+07	9.86964e+07	9.94996e+07	9.25579e+07	1.12124e+08	1.11054e+08
P02550	TUBA1A	0.725963	-0.462031	0.316099	Non-significant	241979	354156	522549	315360	198782	297981
P03974	VCP	0.857087	-0.222486	0.108032	Non-significant	2.58165e+07	2.90556e+07	2.98979e+07	2.42583e+07	2.6815e+07	2.1582e+07
P28491	CALR	0.695327	-0.524236	0.00596995	Down	3.24957e+07	3.05735e+07	3.39329e+07	2.08933e+07	2.56263e+07	2.09286e+07
P23220	ATP2B1	0.894346	-0.161095	0.569514	Non-significant	4.1128e+06	5.31272e+06	6.82296e+06	4.59994e+06	4.14364e+06	5.78819e+06
P00355	GAPDH	0.999962	-5.47773e-05	0.999803	Non-significant	141478171	1.84061e+08	2.10498e+08	2.10962e+08	1.61356e+08	1.63699e+08
P19620	ANXA2	0.991069	-0.0129425	0.856413	Non-significant	1.1762e+08	1.21384e+08	1.19035e+08	1.07453e+08	1.23834e+08	1.23555e+08
Q64L94	PSME1	0.691033	-0.533173	0.00535949	Down	1.57226e+07	1.49419e+07	1.73305e+07	1.11602e+07	1.00338e+07	1.19722e+07
P54612	PPP2R1A	0.816361	-0.292721	0.100204	Non-significant	3.86033e+07	4.56156e+07	5.19739e+07	3.80978e+07	3.58937e+07	3.71909e+07
P68137	ACTA1	0.735537	-0.443131	0.220568	Non-significant	1.14858e+07	1.78212e+07	1.60699e+07	9.76497e+06	8.53018e+06	1.50812e+07
P02554		1.10572	0.144983	0.182421	Non-significant	1.08846e+08	9.73193e+07	121159710	1.19595e+08	1.17883e+08	1.24451e+08
D2SW95	COPB1	1.14836	0.199576	0.314662	Non-significant	3.78779e+06	3.53526e+06	3.93033e+06	3.58068e+06	4.15379e+06	5.18848e+06
P80021	ATP5F1A	1.00789	0.0113349	0.894815	Non-significant	5.41592e+07	5.05646e+07	5.65795e+07	4.96603e+07	5.48306e+07	5.80847e+07
P61292	PPP1CB	1.17605	0.233946	0.125967	Non-significant	9.97294e+06	1.20408e+07	1.36588e+07	1.40282e+07	1.36181e+07	1.43063e+07
Q7SIB7	PGK1	1.00306	0.00440732	0.957414	Non-significant	1.3146e+08	135580134	1.41155e+08	1.23885e+08	1.38493e+08	1.47065e+08
P67937	TPM4	0.904387	-0.144988	0.218084	Non-significant	7.80268e+07	6.5697e+07	6.89442e+07	5.91039e+07	64376479	6.88538e+07
A6M931	EIF4A3	1.08292	0.114929	0.313581	Non-significant	7.92221e+06	7.84709e+06	6.31218e+06	8.11267e+06	7.85804e+06	7.9418e+06
P26042	MSN	0.886728	-0.173437	0.19869	Non-significant	4.56279e+07	4.85784e+07	4.95818e+07	3.76438e+07	4.10004e+07	4.88567e+07
P04574	CAPNS1	0.580895	-0.783651	2.09e-05	Down	1.59674e+07	1.57987e+07	1.59324e+07	8.75962e+06	9.7423e+06	9.20589e+06
A5GFY8	PHGDH	1.45461	0.540634	0.00828931	Up	1.17759e+07	1.0429e+07	9.91724e+06	1.54853e+07	1.70635e+07	1.41765e+07
Q52NJ6	RAB14	0.931455	-0.102441	0.311448	Non-significant	3.09335e+07	3.46121e+07	3.27688e+07	2.73667e+07	3.27616e+07	3.14471e+07
Q0Z8U2	RPS3	1.34831	0.431157	0.000933918	Up	5.41084e+07	5.93782e+07	5.92962e+07	8.02269e+07	7.76494e+07	7.50893e+07
P60662	MYL6	0.735312	-0.443571	0.0931894	Non-significant	1.28192e+07	1.65019e+07	1.94311e+07	1.1152e+07	1.2086e+07	1.26101e+07
Q29387	EEF1G	1.16678	0.222529	0.149443	Non-significant	2.93678e+07	2.72395e+07	3.4677e+07	3.22349e+07	3.84267e+07	3.58468e+07
Q1KYT0	ENO3	1.14475	0.195038	0.205848	Non-significant	8.36628e+06	8.03333e+06	6.98947e+06	8.87712e+06	1.00262e+07	7.87146e+06
P05024	ATP1A1	1.19124	0.252458	0.154641	Non-significant	1.64303e+07	2.02077e+07	2.16101e+07	2.23468e+07	2.11043e+07	2.59361e+07
P62197	PSMC5	0.926398	-0.110295	0.323287	Non-significant	3.33289e+06	4.05907e+06	4.08725e+06	3.61801e+06	3.47803e+06	3.5383e+06
P00336	LDHB	1.06706	0.0936374	0.439366	Non-significant	1.82571e+08	1.7724e+08	2.18989e+08	2.00196e+08	2.20624e+08	1.96792e+08
Q19PY3	RTCB	1.2504	0.322392	0.312261	Non-significant	4.41531e+06	8.58187e+06	8.74184e+06	7.70451e+06	9.78717e+06	9.69083e+06
Q710C4	AHCY	1.24716	0.318646	0.023353	Up	1.13946e+07	1.24378e+07	1.2777e+07	1.39404e+07	1.52306e+07	1.64867e+07
Q29371	TPI1	1.01621	0.023199	0.856704	Non-significant	1.39574e+08	1.81796e+08	175777444	1.5932e+08	1.73683e+08	1.72203e+08
P46405	RPS12	1.23561	0.305219	0.215443	Non-significant	3.32264e+07	4.68084e+07	5.57424e+07	4.96787e+07	5.91995e+07	5.8889e+07
Q863Z0	PSME2	0.90293	-0.147314	0.564434	Non-significant	3.39178e+06	2.83884e+06	4.56645e+06	3.16445e+06	2.90967e+06	3.67488e+06
Q6QAP7	RPS17	0.950783	-0.0728114	0.564785	Non-significant	4.92314e+06	5.79365e+06	6.24932e+06	5.72248e+06	5.42347e+06	4.98514e+06
Q29024	DDX39B	1.26622	0.340529	0.1132	Non-significant	6.52285e+06	8.14551e+06	7.91243e+06	9.72578e+06	1.08986e+07	7.96792e+06
P42174	GLUD1	1.02935	0.0417309	0.710408	Non-significant	1.24459e+07	1.40103e+07	1.51733e+07	1.30847e+07	1.44628e+07	1.53039e+07
P16276	ACO2	1.1564	0.209641	0.120766	Non-significant	8.19844e+06	1.0585e+07	9.66168e+06	1.11118e+07	1.03982e+07	1.1384e+07
Q6S4N2	HSPA1B	0.820823	-0.284858	0.0413144	Non-significant	134674537	1.15526e+08	1.11927e+08	1.01421e+08	9.54777e+07	1.00344e+08
P26044	RDX	1.04274	0.0603785	0.59643	Non-significant	1.93053e+06	1.58128e+06	1.64256e+06	1.74825e+06	1.6999e+06	1.92652e+06
P63221	RPS21	1.24714	0.318629	0.166223	Non-significant	2.67388e+06	3.16931e+06	3.99822e+06	4.20446e+06	4.51708e+06	3.55211e+06
Q29195	RPL10	0.966479	-0.0491903	0.927194	Non-significant	4.62675e+06	5.98212e+06	1.01134e+07	4.42147e+06	5.56225e+06	1.00439e+07
P61291	PSME3	0.975322	-0.03605	0.840449	Non-significant	2.88837e+06	3.91275e+06	4.15767e+06	3.2774e+06	3.82395e+06	3.58699e+06
Q29554	HADHA	0.9319	-0.101753	0.788504	Non-significant	2.98478e+06	5.34988e+06	4.4415e+06	5.44685e+06	3.30347e+06	3.15578e+06
Q767L0	ABCF1	0.682373	-0.551367	0.150413	Non-significant	2.42474e+06	4.01314e+06	4.54424e+06	2.52337e+06	2.74872e+06	2.22182e+06
Q9GL01	RPN2	0.720268	-0.473394	0.0437859	Down	5.84255e+06	7.31426e+06	7.34668e+06	5.09543e+06	5.56873e+06	4.10385e+06
P00339	LDHA	0.935119	-0.0967779	0.521975	Non-significant	3.32012e+06	3.23015e+06	4.06338e+06	3.01123e+06	3.24154e+06	3.67227e+06
Q19S50	STAT3	0.56351	-0.827488	0.0198398	Down	4.08963e+06	5.18384e+06	5.9312e+06	3.08292e+06	2.36292e+06	3.12214e+06
M3TYT0	ROCK2	0.883584	-0.178561	0.141353	Non-significant	1.51829e+06	1.41205e+06	1.49868e+06	1.22748e+06	1.2057e+06	1.48023e+06
P08059	GPI	0.961042	-0.0573284	0.781176	Non-significant	7.32551e+06	6.07054e+06	7.49902e+06	8.14748e+06	6.52312e+06	5.41044e+06
A1XQV4	TPM3	1.00925	0.0132855	0.88879	Non-significant	1.15829e+07	1.42828e+07	1.31622e+07	1.34488e+07	1.31751e+07	1.27652e+07
Q6RI85	PGK2	1.10586	0.145164	0.469868	Non-significant	5.41391e+06	6.37722e+06	4.96659e+06	5.07691e+06	6.25627e+06	7.19845e+06
Q2HYU2	PFKM	1.04558	0.0642968	0.548355	Non-significant	1.11097e+07	1.19035e+07	1.39383e+07	1.27464e+07	1.26929e+07	1.31963e+07
Q9MZ15	VDAC2	0.479146	-1.06146	0.00417666	Down	3.22656e+07	3.88043e+07	3.69292e+07	1.6892e+07	2.17934e+07	1.3062e+07
P42639	TPM1	0.874325	-0.193758	0.0924453	Non-significant	7.31318e+06	7.94817e+06	7.31814e+06	5.93735e+06	7.2337e+06	6.57078e+06
Q06AU7	RAB1B	1.1165	0.158988	0.261085	Non-significant	3.59235e+07	3.59222e+07	4.01138e+07	3.75386e+07	3.99212e+07	4.75433e+07
Q9GL51	PAFAH1B1	1.00595	0.00856328	0.969296	Non-significant	1.21042e+06	1.61405e+06	1.84878e+06	1.43481e+06	1.82412e+06	1.44215e+06
A5D9M6	BAG6	1.03697	0.0523765	0.775813	Non-significant	4.05786e+06	3.79777e+06	4.79119e+06	3.90039e+06	4.01263e+06	5.20138e+06
Q007T2	CDC42	0.675738	-0.565465	0.0248296	Down	9.83057e+06	9.61811e+06	9.76261e+06	6.17665e+06	8.29904e+06	5.26348e+06
P79403	GAB	1.22119	0.288283	0.0569366	Non-significant	4.3225e+06	5.11813e+06	5.52542e+06	6.5318e+06	5.89517e+06	5.84937e+06
Q29308	RPS19	1.1203	0.163879	0.246689	Non-significant	3.84983e+07	4.62024e+07	4.7476e+07	4.49389e+07	4.88112e+07	5.43268e+07
Q9GMB0	RPN1	1.14632	0.197014	0.252898	Non-significant	4.98947e+06	5.4181e+06	6.15345e+06	5.74957e+06	5.90931e+06	7.3254e+06
Q52I78	MPT	0.864158	-0.210634	0.774613	Non-significant	2.17407e+06	1.11964e+06	4.16861e+06	869927	2.94326e+06	2.63544e+06
P61220	EIF1B	1.15075	0.202578	0.0675404	Non-significant	1.91428e+06	2.19636e+06	1.95184e+06	2.21959e+06	2.49272e+06	2.26411e+06
Q8WNW3	Jup	1.07938	0.110203	0.573609	Non-significant	1.06418e+06	1.34079e+06	1.24522e+06	1.12321e+06	1.57532e+06	1.24141e+06
P62831	RPL23	1.0904	0.124852	0.473953	Non-significant	1.3784e+07	1.6391e+07	1.90992e+07	1.59052e+07	1.81824e+07	1.96407e+07
P80895	PCMT1	1.06082	0.0851856	0.475905	Non-significant	5.02989e+06	4.2922e+06	4.76756e+06	5.4547e+06	4.44735e+06	5.04459e+06
P29269	MYL9	0.926023	-0.110881	0.526514	Non-significant	1.16509e+07	1.51263e+07	1.61869e+07	1.19476e+07	1.42171e+07	1.3621e+07
Q29048	ATP6V1A	1.20381	0.267605	0.0628407	Non-significant	3.42826e+06	3.31298e+06	4.09837e+06	4.05658e+06	4.4285e+06	4.56373e+06
Q29214	RPLP0	1.33291	0.41458	0.176348	Non-significant	8.28226e+06	1.00131e+07	1.50155e+07	1.426e+07	1.3398e+07	1.67424e+07
Q29099		1.06939	0.0967917	0.385761	Non-significant	4.28493e+06	4.00142e+06	3.98781e+06	3.88865e+06	4.84178e+06	4.39547e+06
P63246	RACK1	1.07604	0.105729	0.459468	Non-significant	8.36924e+06	9.81605e+06	1.08519e+07	1.0629e+07	9.3908e+06	1.12253e+07
P10668	CFL1	1.25123	0.32335	0.0476386	Up	2.18159e+07	2.07553e+07	2.19679e+07	2.33134e+07	2.78203e+07	2.96197e+07
P28839	LAP3	0.793633	-0.333455	0.159461	Non-significant	3.73144e+06	4.50221e+06	5.22516e+06	3.00072e+06	4.10559e+06	3.57505e+06
Q6SEG5	UCHL1	0.858913	-0.219417	0.358104	Non-significant	2.00184e+07	2.2552e+07	3.03788e+07	1.86925e+07	2.21468e+07	2.18177e+07
P00346	MDH2	0.920296	-0.11983	0.347041	Non-significant	3.81567e+07	3.81247e+07	4.33567e+07	3.46293e+07	3.39348e+07	4.15383e+07
A1XQU9	RPS20	1.14999	0.201617	0.141942	Non-significant	2.38871e+07	2.88474e+07	2.98608e+07	2.916e+07	3.22507e+07	3.35727e+07
Q9N0F1	DLST	0.929671	-0.105208	0.374245	Non-significant	4.85653e+06	4.64839e+06	5.39646e+06	4.12951e+06	4.66496e+06	5.0589e+06
Q29594	CKB	0.784463	-0.350223	0.0325467	Down	2.22076e+06	2.44645e+06	1.9676e+06	1.77548e+06	1.80111e+06	1.62816e+06
P20112	SPARC	0.241407	-2.05046	0.000942063	Down	1.75444e+06	1.69394e+06	2.20793e+06	496684	439973	428814
Q2MJK3	NRAS	0.731086	-0.451887	0.614696	Non-significant	1.35368e+06	385299	321726	398446	508709	599395
P53590	SUCLG2	0.882203	-0.180818	0.258798	Non-significant	3.27076e+06	3.24691e+06	3.08953e+06	2.70588e+06	3.3607e+06	2.40891e+06
Q09138	PRKAG1	1.21312	0.278725	0.203047	Non-significant	1.31719e+06	1.21593e+06	1.79137e+06	1.5748e+06	1.76198e+06	1.90936e+06
Q52NJ2	RAB1A	0.920964	-0.118783	0.428138	Non-significant	1.19637e+06	1.39693e+06	1.11324e+06	1.27962e+06	1.08996e+06	1.04401e+06
D2WKD8	ATP1A2	1.02463	0.0351086	0.90139	Non-significant	302167	505309	428930	347686	404306	514873
P79303	UGP2	0.817323	-0.291022	0.281881	Non-significant	1.29271e+06	1.63395e+06	1.03299e+06	1.02053e+06	1.24776e+06	968021
Q9GLP0	ITGB1	1.11758	0.160373	0.119413	Non-significant	1.66935e+07	1.70297e+07	1.86928e+07	1.939e+07	1.81508e+07	2.10381e+07
Q6Q7J2	GDI2	1.20757	0.272102	0.0372879	Up	3.51949e+07	3.97103e+07	3.68451e+07	4.43306e+07	4.1635e+07	4.89804e+07
A0PFK7	CAPZB	1.18077	0.239728	0.29717	Non-significant	1.46019e+06	1.1859e+06	1.40029e+06	1.46449e+06	1.35464e+06	1.95872e+06
Q007T5	ARF6	1.29392	0.371744	0.0277883	Up	1.40566e+06	1.79205e+06	1.88223e+06	2.20089e+06	2.15633e+06	2.21579e+06
Q29090	PPP2R2A	1.51898	0.603098	0.00917996	Up	964819	733752	932988	1.23943e+06	1.30308e+06	1.45477e+06
P10173	FH	1.15113	0.203056	0.3159	Non-significant	2.38173e+06	2.88597e+06	3.59363e+06	3.51072e+06	3.06945e+06	3.62041e+06
P53027	RPL10A	1.06636	0.0927	0.613876	Non-significant	4.0615e+06	5.39373e+06	4.19692e+06	4.28013e+06	5.50398e+06	4.77406e+06
Q9MYY8	TXNRD1	1.35582	0.439166	0.00935688	Up	4.89916e+06	4.47968e+06	5.10612e+06	6.17707e+06	7.17583e+06	6.28609e+06
Q4GWZ2	RPSA	1.35516	0.438466	0.0597979	Non-significant	7.56042e+06	7898449	7.67916e+06	8.92857e+06	9.96865e+06	1.24586e+07
B6CVD7	ERO1A	0.933499	-0.0992791	0.378724	Non-significant	3.14051e+06	3.53644e+06	3.5287e+06	2.85475e+06	3.16718e+06	3.50504e+06
Q29238	CLIC1	0.552284	-0.856517	0.238312	Non-significant	314111	782508	339265	291449	293887	207680
P07802	PRKAR1A	1.3985	0.483879	0.0053776	Up	3.2108e+06	3.82355e+06	3.81948e+06	5.10374e+06	5.32301e+06	4.75232e+06
P62936	PPIA	0.893924	-0.161776	0.197259	Non-significant	2.99904e+07	3.32841e+07	3.33232e+07	3.25596e+07	2.6338e+07	2.74535e+07
Q45FY6	HPRT1	1.0875	0.121009	0.561622	Non-significant	1.90421e+06	1.58631e+06	1.83865e+06	1.56052e+06	1.89434e+06	2.3406e+06
P62802		2.00922	1.00664	0.00498666	Up	1.26048e+07	1.39594e+07	9.72346e+06	2.36814e+07	2.76602e+07	2.15685e+07
A7Y521	COPS4	1.06521	0.0911312	0.607286	Non-significant	2.25187e+06	2.24504e+06	3.00745e+06	2.46617e+06	2.95295e+06	2.57456e+06
Q8MIK9	PPP1R14B	0.404035	-1.30745	0.0661364	Non-significant	326645	629490	768262	285205	258908	152604
Q5W9D5	QKI	0.938341	-0.0918157	0.649176	Non-significant	1.42366e+06	1.54548e+06	2.05635e+06	1.55859e+06	1.43723e+06	1.7198e+06
B2DCZ9	ARHGEF2	1.47925	0.564865	0.00198373	Up	1.26532e+06	1.25576e+06	1.39845e+06	1.85281e+06	1.8648e+06	2.08035e+06
A5A8V7	HSPA1L	0.515214	-0.956756	0.070698	Non-significant	941366	1.15822e+06	909858	321958	711712	20839.9
P09623	DLD	1.24696	0.318419	0.299846	Non-significant	1.88974e+06	2.69409e+06	3.05346e+06	3.3791e+06	3.74367e+06	2.40066e+06
Q29221	CAPZA2	1.21563	0.2817	0.0170716	Up	3.33269e+06	3.42303e+06	3.85964e+06	4.11708e+06	4.30392e+06	4.48333e+06
Q29561	CMPK1	1.33649	0.418453	0.402098	Non-significant	2.33563e+06	2.17034e+06	1.73229e+06	1.40305e+06	3.06993e+06	3864420
P08132	ANXA4	1.06236	0.0872761	0.608438	Non-significant	4.55454e+06	4.22832e+06	5.89508e+06	5.09163e+06	4.90752e+06	5.59413e+06
P36887	PRKACA	0.97214	-0.0407638	0.735731	Non-significant	3.48765e+06	2.91128e+06	3.43892e+06	2.84681e+06	3.4003e+06	3.31666e+06
Q52NJ1	RAB11A	0.904823	-0.144293	0.414479	Non-significant	5.04234e+06	6.65214e+06	6.68998e+06	5.25739e+06	5.15302e+06	6.22428e+06
Q3YLA6	SRSF1	1.58956	0.668625	0.260442	Non-significant	1.84069e+06	1.30833e+06	1.61493e+06	3.83691e+06	2.27894e+06	1.45672e+06
P20305	GSN	1.1724	0.229468	0.213632	Non-significant	3.37297e+06	2.97924e+06	3.6529e+06	3.40874e+06	3.77155e+06	4.54973e+06
Q06AB3	UCHL3	1.08504	0.117755	0.705499	Non-significant	288042	546714	621003	522984	507500	549080
Q6J1I8	RNF114	0.668717	-0.580531	0.131703	Non-significant	1.03311e+06	830396	1.43352e+06	872381	720242	612155
A1XQU3	RPL14	1.34779	0.430598	0.0735296	Non-significant	1.40209e+07	1.4864e+07	1.43903e+07	1.7985e+07	1.68199e+07	2.35211e+07
P29804	PDHA1	1.76849	0.822516	0.120791	Non-significant	687670	463842	377414	1.23378e+06	837864	632240
Q0QF01	SDHA	1.36629	0.450263	0.179934	Non-significant	1.723e+06	941749	2.01459e+06	2.00033e+06	2.42289e+06	1.97012e+06
O02772	FABP3	0.79828	-0.325033	0.199621	Non-significant	2.76647e+06	3.30372e+06	4.07807e+06	2.51865e+06	2.42592e+06	3.15658e+06
P79432	CDK4	0.791614	-0.33713	0.0823091	Non-significant	2.10289e+06	2.3463e+06	2.74703e+06	1.90466e+06	1.70881e+06	2.08316e+06
Q29201	RPS16	1.14149	0.190918	0.280368	Non-significant	3.70645e+06	3.24105e+06	4.08007e+06	3.72965e+06	4.00257e+06	4.85565e+06
Q06AT3	UCHL5	1.36944	0.453588	0.0444908	Up	666245	708592	903854	1.10578e+06	912709	1.10204e+06
P08835	ALB	1.51608	0.600342	0.183937	Non-significant	233967	424198	400980	619815	643182	342748
P11708	MDH1	0.906765	-0.1412	0.530742	Non-significant	1.6966e+06	2.05889e+06	2.35399e+06	1.47746e+06	1.89123e+06	2.17118e+06
Q2XSV9	G11	0.276495	-1.85468	0.00100852	Down	1.14292e+06	1.47975e+06	1.22391e+06	321802	313750	428006
Q08094	CNN2	1.00478	0.00687268	0.988098	Non-significant	5.29457e+06	6.05639e+06	1.01498e+07	6.3182e+06	5.08371e+06	1.02015e+07
P67872	CSNK2B	0.96387	-0.0530891	0.819731	Non-significant	2.2718e+06	1.83151e+06	2.10463e+06	1.90424e+06	1.56249e+06	2.51692e+06
A9YUB1	CHORDC1	0.738255	-0.437808	0.143804	Non-significant	1.73173e+06	2.04267e+06	1.54662e+06	907622	1.62204e+06	1.3986e+06
P29412	EEF1B	1.0958	0.131988	0.536286	Non-significant	1.53896e+07	1.88248e+07	20493440	1.9536e+07	1.65825e+07	2.38305e+07
Q9MZ16	VDAC1	0.47797	-1.06501	0.0143077	Down	6.30788e+06	8.51192e+06	9.20575e+06	3.34388e+06	4.83492e+06	3.30469e+06
A5GFW1	AURKA	0.93379	-0.0988304	0.88281	Non-significant	157058	736119	749553	342142	441070	750752
Q9GJT2	ESD	1.60158	0.679492	0.0734621	Non-significant	1.12531e+06	1.19145e+06	607432	1.25813e+06	1.63321e+06	1.79199e+06
Q2XQV4	ALDH2	1.40691	0.492526	0.0110214	Up	5.1476e+06	5.73568e+06	6.0891e+06	7.4672e+06	7.5848e+06	8.82654e+06
P67985	RPL22	1.36716	0.451179	0.0589078	Non-significant	1.26842e+07	1.59047e+07	10328753	1.60816e+07	1.83603e+07	1.87648e+07
Q27HV0	OGT	0.996133	-0.00558912	0.992119	Non-significant	496260	541221	704183	521807	256502	956622
P33198	IDH2	1.30623	0.385405	0.0690424	Non-significant	239331	338420	337915	431336	398008	366723
O19069	SUCLG1	1.28477	0.36151	0.0137606	Up	1.66098e+06	1.42101e+06	1.62201e+06	1.906e+06	2.16144e+06	1.97613e+06
Q6QAT1	RPS28	1.129	0.175047	0.239547	Non-significant	5.02974e+06	4.72437e+06	4.08037e+06	5.75797e+06	5.23714e+06	4.62403e+06
Q06AA9	UBE2D2	1.08339	0.115558	0.427357	Non-significant	4.3838e+06	4.20231e+06	4.41469e+06	4.19291e+06	4.39751e+06	5.49457e+06
P35750	CAPN1	1.08311	0.115184	0.332477	Non-significant	2.77962e+06	2.52597e+06	2.98871e+06	3.25653e+06	3.02287e+06	2.70428e+06
P00506	GOT2	0.741066	-0.432325	0.19842	Non-significant	3.79588e+06	4.85325e+06	6.61176e+06	3.9479e+06	4.06524e+06	3.2962e+06
Q06AT9	RBM4B	0.93093	-0.103255	0.419076	Non-significant	1.48468e+06	1.46509e+06	1.27844e+06	1.28533e+06	1.47244e+06	1.1784e+06
Q9TSX9	PRDX6	1.08958	0.123773	0.431579	Non-significant	2.66845e+07	2.65271e+07	2.77382e+07	2.43399e+07	3.01088e+07	3.37527e+07
Q6GWX0	DDX4	1.04924	0.0693475	0.441984	Non-significant	3.06498e+06	2.64288e+06	2.57405e+06	2.97871e+06	2.87944e+06	2.83158e+06
Q2EN76	NME2	1.16846	0.224614	0.390298	Non-significant	3.788e+06	4.16365e+06	4.89539e+06	5.57163e+06	5.78115e+06	3.65854e+06
Q2YGT9	RPL6	1.45197	0.538011	0.0580698	Non-significant	1.26844e+07	1.26986e+07	1.83237e+07	1.84586e+07	2.08407e+07	2.41615e+07
P19619	ANXA1	1.17131	0.228117	0.156097	Non-significant	1.48735e+07	1.40186e+07	1.64159e+07	1.50792e+07	1.88771e+07	1.91131e+07
P62272	RPS18	1.39376	0.478985	0.00714299	Up	1.57933e+07	1.55877e+07	1.6918e+07	2.0535e+07	2.21817e+07	2.46007e+07
Q29197	RPS9	1.12033	0.163928	0.102299	Non-significant	2.07252e+07	2.27558e+07	2.32976e+07	2.5356e+07	2.64195e+07	2.30389e+07
Q19QT7	CTH	1.88169	0.912029	0.00179616	Up	1.49329e+06	1.52207e+06	1.65373e+06	2.57469e+06	3.15496e+06	3.05614e+06
A4Z6H1	ADSS2	1.16491	0.220219	0.107127	Non-significant	1.75834e+06	1.48701e+06	1.78487e+06	1.78859e+06	2.1129e+06	1.95825e+06
A7TX81	COPS6	1.06523	0.0911671	0.295739	Non-significant	393820	401953	461316	430314	453306	455472
P83686	CYB5R3	0.825532	-0.276604	0.32113	Non-significant	1.52794e+06	2.24381e+06	2.11106e+06	1.6791e+06	1.94445e+06	1.23289e+06
P29797	GS	1.40068	0.486123	0.000514174	Up	6.69036e+06	6.55542e+06	6.28483e+06	8.68643e+06	9.44521e+06	9.2244e+06
D3K5L7	TRIP13	1.58104	0.660873	0.0217317	Up	512147	491040	781168	911539	963459	946138
Q95342	RPL18	1.26367	0.337623	0.00828492	Up	1.70242e+07	1.90232e+07	1.86088e+07	2.19988e+07	2.45507e+07	2.2518e+07
Q9TVC1	ATP6V1H	0.849438	-0.235419	0.350029	Non-significant	780560	701613	880602	536017	607331	863684
P17741	HMGB2	1.16016	0.214322	0.336313	Non-significant	1.23987e+06	1.49654e+06	1.87016e+06	1.66322e+06	1.63734e+06	2.04379e+06
Q6UAQ8	ETFB	1.1624	0.217107	0.0470753	Non-significant	2.97459e+06	3.2198e+06	2.66513e+06	3.33857e+06	3.52347e+06	3.43626e+06
Q1W674	HK2	0.924129	-0.113834	0.502212	Non-significant	1.34872e+06	1.72502e+06	1.61936e+06	1.65902e+06	1.41694e+06	1.26106e+06
Q06AU6	RAB5A	0.966414	-0.0492866	0.792638	Non-significant	1.22126e+07	1.44578e+07	12699250	1.03735e+07	1.24275e+07	1.52464e+07
Q29236	CCT6	1.54156	0.624387	0.0244558	Up	2.35952e+06	2.83908e+06	3.44675e+06	4.96608e+06	3.8852e+06	4.476e+06
Q2QLE3	TES	1.09279	0.128017	0.396957	Non-significant	2.78381e+06	2.91687e+06	3.25001e+06	3.20096e+06	3.73251e+06	2.84775e+06
P60982	DSTN	0.834226	-0.261489	0.225298	Non-significant	2.78074e+06	1.96468e+06	2.36798e+06	2.00242e+06	2.20871e+06	1.72306e+06
P60899	POLR2I	0.519089	-0.945945	0.0309153	Down	720362	1.12784e+06	1.16743e+06	548583	571288	445512
Q29381	DDOST	1.41659	0.502421	0.0148887	Up	2.1015e+06	1.50139e+06	1.82197e+06	2.5558e+06	2.45855e+06	2.67043e+06
Q5S1U1	HSPB1	0.612294	-0.707705	0.0266599	Down	5.63345e+07	4.37146e+07	39003336	2.84011e+07	2.6857e+07	2.98828e+07
P80276	AKR1B1	0.930876	-0.103338	0.221144	Non-significant	5.31887e+06	5.42237e+06	5.05066e+06	4.44913e+06	5.1332e+06	5.11798e+06
P34935	HSPA5	1.09547	0.131548	0.301322	Non-significant	3.92413e+07	3.72399e+07	3.4101e+07	3.83205e+07	4.54747e+07	3.73442e+07
A5GFY4	NELFCD	1.40478	0.490344	0.257644	Non-significant	813230	682566	351307	609393	1.03082e+06	954556
P79307	APP	2.23443	1.15991	0.42644	Non-significant	25126.7	217267	31767.6	391853	199900	20839.9
Q06AU3	RAB3A	0.950044	-0.0739343	0.669331	Non-significant	1.28752e+06	1.43761e+06	1196284	1119046	1.11812e+06	1.48835e+06
P50578	AKR1A1	1.04701	0.0662697	0.815398	Non-significant	2.94231e+06	3.71098e+06	4.9215e+06	4.79065e+06	3.25309e+06	4.07513e+06
Q6QAT0	RPL32	1.33873	0.420862	0.204504	Non-significant	1.40284e+06	1.31222e+06	1.69473e+06	1.82375e+06	1.52143e+06	2.55832e+06
P00889	CS	1.10634	0.145796	0.11832	Non-significant	1.03221e+07	1.17272e+07	1.17182e+07	1.17944e+07	1.24452e+07	1.31188e+07
P80031	GSTP1	0.779411	-0.359544	0.0496259	Down	8.67692e+06	1.04473e+07	10651825	8.42441e+06	7.95809e+06	6.82529e+06
Q06AU5	RAB32	0.963462	-0.0537001	0.712668	Non-significant	1.05608e+06	1.15214e+06	1.40775e+06	1.20299e+06	1.19387e+06	1.08699e+06
A2TLM1	RPIA	1.08198	0.113677	0.472289	Non-significant	310876	414210	429383	392418	415612	441085
Q8MJ30	QDPR	2.28632	1.19302	0.0296268	Up	144074	130176	182126	322515	264143	456762
Q6DUB7	STMN1	0.815426	-0.294375	0.27656	Non-significant	5.86781e+06	4.59134e+06	5.91277e+06	4.10763e+06	3.49427e+06	5.74819e+06
Q6QRN9	SLC25A6	1.08233	0.114135	0.26175	Non-significant	1.96489e+07	2.00559e+07	22937688	2.16516e+07	2.42198e+07	2.19282e+07
P79431	MT1E	1.25938	0.332708	0.552937	Non-significant	2.47401e+06	2.92008e+06	2.09857e+06	5.0523e+06	2.52619e+06	1.85758e+06
Q9TUZ1	STAT5A	1.06802	0.0949431	0.386564	Non-significant	567296	537989	481739	604297	512603	578078
A5GFS8	VAPB	1.11433	0.156175	0.45289	Non-significant	524696	500464	587147	547275	513242	736123
P04175	POR	0.569919	-0.811172	0.00400636	Down	1.24955e+06	1.12447e+06	999599	603619	715826	603243
P04178	SOD1	1.50678	0.59147	0.501033	Non-significant	4.15668e+06	5.2262e+06	17925260	1.64992e+07	1.9569e+07	5.07917e+06
Q9XT90	MMP14	0.709204	-0.495728	0.0190405	Down	940207	968270	806796	721501	555546	648634
P40125	CAP1	1.10349	0.142067	0.49614	Non-significant	6.61979e+06	8.30334e+06	6.60343e+06	6.58199e+06	9.40166e+06	7.77059e+06
O77591	IMPA1	0.88263	-0.180119	0.493443	Non-significant	203530	288448	341804	252620	214636	268665
A5GFN6	RAE1	1.12402	0.168662	0.433172	Non-significant	239146	243586	277790	222574	339555	292709
P00503	GOT1	1.28471	0.361442	0.120191	Non-significant	2.83289e+06	3.22941e+06	3.55196e+06	3.7384e+06	3.66913e+06	4.94401e+06
Q06AU2	RAP2A	0.767046	-0.382615	0.0977787	Non-significant	241370	179733	230133	15245	165179	149207
Q96A00	PPP1R14A	0.583734	-0.776616	0.121079	Non-significant	254970	400484	526414	285294	215710	188893
Q19QU3	ZRANB2	1.5692	0.650032	0.0829295	Non-significant	1.68714e+06	1.72029e+06	1.47417e+06	1.95905e+06	2.39928e+06	3.30188e+06
Q29228	ALDH9A1	1.70578	0.770431	0.269332	Non-significant	223612	483491	421772	283935	700978	940698
Q95266	CAMK2D	0.476132	-1.07057	0.141269	Non-significant	25126.7	839664	535706	15245	330484	324374
Q02038	NLN	1.31073	0.390373	0.0986354	Non-significant	116924	159626	186564	219206	201326	186486
Q29122	MYO6	0.91475	-0.12855	0.589497	Non-significant	227174	164486	247817	188109	167307	229546
O46374	TOP2A	3.19547	1.67603	0.0497463	Up	668491	854596	60300.4	1.97417e+06	2.07761e+06	1.00789e+06
P67776	PPP2CA	0.776643	-0.364677	0.38763	Non-significant	1.0094e+06	758338	697847	325137	711638	878106
P62279	RPS13	1.0033	0.00475824	0.989152	Non-significant	1.66728e+06	1.19101e+06	1.53737e+06	1.57579e+06	900528	1.93387e+06
Q29329	SNRPD2	1.14145	0.190867	0.265328	Non-significant	2.16408e+06	1.94055e+06	1.6193e+06	2.36093e+06	2.26059e+06	1.91205e+06
P61288	TPT1	1.0033	0.00475297	0.969971	Non-significant	1.32472e+06	1.55842e+06	1.66216e+06	1.61764e+06	1.57002e+06	1.37264e+06
O19004	ARAF	0.902343	-0.148252	0.901854	Non-significant	4.0477e+06	677943	726535	946149	809286	3.1643e+06
P20303	SLC2A1	1.26134	0.334961	0.195684	Non-significant	1.49783e+06	1.4624e+06	1.67498e+06	2.33138e+06	1.47397e+06	2.04125e+06
Q863I2	OXSR1	0.987547	-0.0180789	0.915488	Non-significant	969511	1.07951e+06	779105	832607	1.02526e+06	935032
Q4PLW0	PLIN2	4.35794	2.12365	0.000666252	Up	147951	168614	82777.8	611506	502768	626040
O13010	PIP4K2A	1.07134	0.0994098	0.684062	Non-significant	184973	238601	217147	199532	195910	290985
Q9TV69	DHDH	0.919142	-0.12164	0.565909	Non-significant	164100	142273	142982	142632	166091	104298
P56941	NPC1	0.931811	-0.10189	0.645128	Non-significant	1.05114e+06	1.38409e+06	1552028	1.05658e+06	1.23005e+06	1.42875e+06
P79324	RPL15	0.745958	-0.422833	0.0965469	Non-significant	6.01468e+06	8.46168e+06	8.10528e+06	5.32562e+06	5.02893e+06	6.49041e+06
Q29315	RPLP2	1.29012	0.367503	0.0271903	Up	3.46939e+07	3.99294e+07	39423512	4.35713e+07	5.09472e+07	5.26154e+07
P52552	PRDX2	0.969047	-0.0453615	0.710034	Non-significant	1.53332e+07	1.8626e+07	1.77728e+07	1.534e+07	1.63803e+07	1.84104e+07
P80928	MIF	0.898518	-0.15438	0.575841	Non-significant	1.26632e+07	1.61305e+07	19082353	1.21121e+07	1.27654e+07	1.814e+07
A5GFQ0	RPL7L1	0.506393	-0.981672	0.131136	Non-significant	25126.7	49406.8	31767.6	15245	17745.2	20839.9
Q6PWT7	CCS	1.42757	0.513562	0.0785276	Non-significant	229203	266646	227040	264280	406336	361358
Q29551	OXCT1	1.10887	0.149093	0.539356	Non-significant	755806	585983	503570	748840	749002	548424
P09955	CPB1	0.28618	-1.805	0.209807	Non-significant	25126.7	167497	180623	68230.8	17745.2	20839.9
Q29293		1.20293	0.26655	0.61009	Non-significant	1.219e+06	1.80282e+06	3609884	2.02652e+06	2.62271e+06	3.32823e+06
Q29036	DAD1	1.31459	0.394614	0.00290955	Up	2.47353e+06	2.23663e+06	2.48226e+06	3.17513e+06	2.99609e+06	3.28387e+06
P14332	PGD	0.831918	-0.265487	0.490209	Non-significant	225345	372353	445790	369297	269785	229014
A7WLI0	SUMO4	0.733304	-0.447516	0.0253324	Down	5.96162e+06	5.7352e+06	4.74351e+06	4.1883e+06	4.22959e+06	3.63787e+06
A1XQU1	PSMB7	0.995239	-0.00688468	0.935688	Non-significant	1.57589e+06	1.41352e+06	1.66066e+06	1.45084e+06	1.59606e+06	1.58103e+06
P81405	PSAP	1.98427	0.988608	0.474751	Non-significant	25126.7	33858.8	438736	518355	448418	20839.9
Q767K6	DHX16	1.24285	0.31365	0.18809	Non-significant	1.44541e+06	1.36639e+06	1.26113e+06	1.97757e+06	1.78317e+06	1.3013e+06
Q9GLV6	RIGI	0.0108365	-6.52796	0.0802621	Non-significant	898260	1.48456e+06	2584652	15245	17745.2	20839.9
Q767L6	FLOT1	1.20152	0.264856	0.149783	Non-significant	379180	346331	350853	502736	367232	423301
C5HGF3	TMCO1	0.95247	-0.0702544	0.722864	Non-significant	970393	1.37488e+06	1.15399e+06	1.01707e+06	1.28454e+06	1.03134e+06
P63053	UBA52	0.907642	-0.139805	0.41175	Non-significant	4.50059e+06	4.38139e+06	3.3743e+06	3.44404e+06	4.11314e+06	3.56713e+06
P81693	ACP1	1.24232	0.313041	0.119995	Non-significant	2.59896e+06	2.99446e+06	2.49546e+06	3.06301e+06	3.04736e+06	3.93863e+06
P53714	ITGB2	0.91021	-0.135729	0.655575	Non-significant	1.29584e+06	777508	1.005e+06	1.04375e+06	696102	1.0621e+06
P18648	APOA1	1.36087	0.44453	0.131508	Non-significant	178469	206965	257076	284588	236676	353109
O19175	CSNK1A1	1.51756	0.601754	0.00436998	Up	185900	225612	173726	283057	309138	295940
A2TF48	MYD88	0.626199	-0.675307	0.00723453	Down	139687	131377	151890	85113.1	91455.7	20839.9
A1Y2K1	FYN	1.27137	0.346389	0.0374215	Up	402336	33858.8	445723	15245	531739	546461
Q28960	CBR1	0.908595	-0.138291	0.396542	Non-significant	595870	580685	438217	504246	463201	499726
Q5G6V9	CFL2	0.993996	-0.00868807	0.947863	Non-significant	2.2895e+06	2.02424e+06	2.1787e+06	2.01289e+06	2.48957e+06	1.95101e+06
O97763	NPC2	0.98982	-0.0147616	0.951148	Non-significant	4.40152e+06	3.17733e+06	2.9237e+06	3.712e+06	2.86609e+06	3.81755e+06
O62839	CAT	1.13707	0.185317	0.0173607	Non-significant	525154	566896	544124	590527	635688	634224
F1RRT2	MYL4	1.14367	0.193677	0.618998	Non-significant	259512	451336	431469	279346	473685	553409
A5A779	RABGGTA	0.991784	-0.0119021	0.947912	Non-significant	176017	228955	224441	230997	172349	220896
A5GFZ5	DPM1	1.0884	0.122204	0.757511	Non-significant	1.26976e+06	2.02434e+06	1.91622e+06	1.43812e+06	17745.2	2.34247e+06
Q95307	RPL13A	1.12574	0.170879	0.366295	Non-significant	2.9465e+06	2.47892e+06	2.08095e+06	3.09741e+06	2.87607e+06	2.47677e+06
P84024	SMAD3	1.17894	0.237485	0.480624	Non-significant	105512	175686	203747	203148	145815	222756
P62863	FAU	0.614792	-0.701829	0.343593	Non-significant	934780	1.18329e+06	1.93565e+06	511133	392681	1.58838e+06
P47788	THOP1	1.86402	0.898419	0.000331657	Up	211385	240155	259230	422760	440521	461610
Q29361	RPL35	1.47896	0.564579	0.19485	Non-significant	7.1055e+06	4.5118e+06	3.89268e+06	9.77702e+06	7.71811e+06	5.44345e+06
P31006	GUK1	0.809171	-0.305484	0.405735	Non-significant	252490	221937	311022	159167	264541	20839.9
Q864R5	RHOT2	1.16301	0.217861	0.333457	Non-significant	199763	203800	232383	297831	194889	246890
Q6RVA9	CAV1	0.483867	-1.04732	0.0217312	Down	580042	625132	514671	387123	309573	135481
Q8MI68	MMUT	1.25512	0.327824	0.164667	Non-significant	229705	151136	245738	262640	242162	281629
Q8MIZ3	DCPS	0.951992	-0.0709782	0.623835	Non-significant	675831	522560	523986	545503	528706	565482
Q29205	RPL11	0.655385	-0.609586	0.341262	Non-significant	51467.9	39007.4	72009.5	50153.5	17745.2	20839.9
Q49I35	LGALS1	0.602877	-0.730065	0.027089	Down	5.13266e+06	5.56233e+06	7317105	3.53618e+06	3.30881e+06	4.01409e+06
O46560	PDXK	1.52616	0.609903	0.0447217	Up	387436	327595	566205	591951	672544	690871
Q9TUQ3	C7	0.984344	-0.0227652	0.181376	Non-significant	25126.7	629208	31767.6	514389	584079	759604
Q5PYH3	SAR1B	0.855705	-0.224814	0.402214	Non-significant	2.89006e+06	3.0421e+06	4239210	2.48855e+06	2.72602e+06	3.48913e+06
P04163	S100A10	1.47015	0.55596	0.36626	Non-significant	3.35324e+06	2.59049e+06	4.8845e+06	4.00343e+06	3.57062e+06	8.34504e+06
Q767K8	MRPS18B	1.15236	0.204597	0.374007	Non-significant	338608	362903	278845	383857	447298	298572
Q28955	NTAN1	1.10771	0.147585	0.413856	Non-significant	155197	181654	207495	194126	178701	230152
Q95276	RPL5	0.269878	-1.88962	0.191536	Non-significant	25126.7	153247	144320	15245	51002.8	20839.9
Q8WNV7	DHRS4	1.25782	0.330929	0.13656	Non-significant	314036	447252	438148	436568	516410	555700
P00172	CYB5A	0.64751	-0.627025	0.23831	Non-significant	379078	483768	324848	115182	232127	421736
P00377	DHFR	1.20421	0.268093	0.309787	Non-significant	443839	605566	356801	614574	589730	489070
P36968	GPX4	1.4086	0.494266	0.0511822	Non-significant	101949	33858.8	113537	146795	136962	171546
Q9MYT8	ATP5ME	0.841834	-0.248393	0.472668	Non-significant	496301	598620	413346	593014	335329	341367
Q28832	LDLR	1.16228	0.216958	0.576742	Non-significant	36022	58163.8	75075.4	53639.6	85422.7	57666.7
Q6SA96	RPS23	1.22151	0.288671	0.756784	Non-significant	52222.9	69866.9	39780.7	15245	49503.2	132979
P0C5I2	GMPPB	1.13929	0.188138	0.353507	Non-significant	490081	622169	573660	515975	676535	728233
O77737	BCL2L1	0.76474	-0.386959	0.218222	Non-significant	363424	509643	631902	338315	403055	409540
P79293	MYH7	1.14733	0.198281	0.431853	Non-significant	297969	351195	486222	386403	424948	491313
Q007T0	SDHB	1.00922	0.0132383	0.949361	Non-significant	385594	442662	486420	337991	491596	497208
P49171	RPS26	1.02971	0.0422348	0.812555	Non-significant	1.63665e+06	1.88725e+06	2.07561e+06	1.61274e+06	2.23022e+06	1.9229e+06
Q06A98	SRSF2	2.58082	1.36783	0.0216242	Up	53747	67644	31767.6	169192	144097	20839.9
Q864V5	FUNDC2	1.38345	0.468274	0.160259	Non-significant	281298	197993	236439	412144	330005	248032
Q56P28	ARL6IP5	1.27148	0.346507	0.131233	Non-significant	264960	279681	329022	400913	413283	296647
A7WLH8	SUMO1	1.30386	0.382787	0.150459	Non-significant	1.12222e+06	1.14009e+06	849989	1.30441e+06	1.63444e+06	1.11915e+06
Q06AU4	RAB34	1.16783	0.22383	0.63133	Non-significant	52322.3	97673.4	77302.5	123863	89444.3	52138.1
P62844	RPS15	0.97484	-0.0367619	0.911099	Non-significant	445579	799278	813114	549974	631901	824319
Q52N47	ITM2B	0.837992	-0.254992	0.304323	Non-significant	244408	256073	338680	200644	220484	282081
P68211	ENSA	0.877288	-0.188877	0.436588	Non-significant	296784	312966	406777	261465	265473	364850
Q7M2W6	CRYAB	1.34559	0.428239	0.117897	Non-significant	533477	403722	454370	662736	485962	723785
P00258	FDX1	1.1993	0.262195	0.230756	Non-significant	597551	663258	762207	672987	796103	957118
Q66UW5	Isg20	2.90436	1.53822	0.00635176	Up	5.03278e+06	5.18706e+06	4604798	1.26348e+07	1.79278e+07	1.24935e+07
A5PF10	NEU1	0.482769	-1.0506	0.000747969	Down	227011	204179	238864	95597.7	120366	107517
Q29223	RPL34	1.61057	0.687571	0.225333	Non-significant	488512	709799	797120	752800	856561	1.60442e+06
Q29375	RPL7A	1.90655	0.930964	0.0497366	Up	608683	547217	379697	986831	1.23378e+06	707081
Q6R2V0	WNK1	1.32379	0.404677	0.197993	Non-significant	91819.3	118506	116150	120776	125011	186398
P82460	TXN	1.08175	0.113364	0.763454	Non-significant	734205	462583	359663	679272	438210	566205
Q29121	GALNT1	1.18878	0.249482	0.416953	Non-significant	25126.7	379941	502646	410951	554722	608131
P00571	AK1	0.769873	-0.377307	0.0136689	Down	422037	402739	470081	353298	333721	309857
Q27HK4	MTX1	0.993891	-0.00883987	0.983116	Non-significant	87495.9	103752	187852	99292.3	128446	149046
Q95283	COX4I1	1.19905	0.261897	0.527065	Non-significant	379291	448720	411672	585667	263061	637719
P00348	HADH	0.954035	-0.0678859	0.676475	Non-significant	449458	488151	615666	527493	480262	474125
O77636	ADAM17	0.899315	-0.153102	0.690182	Non-significant	59900	46430.7	71624.6	31088.8	57287.9	71661.1
Q5PXT2	LMCD1	1.31534	0.395439	0.197382	Non-significant	494140	436892	292639	434331	540735	634483
O97557	TUFT1	0.425747	-1.23193	0.00481492	Down	437222	471562	343528	141892	189811	201464
A5A761	SFXN1	0.886723	-0.173444	0.275381	Non-significant	420523	521139	513448	372877	449165	468238
Q9DUN3		1.12271	0.166986	0.114974	Non-significant	1.12141e+06	1.16409e+06	1.06438e+06	1.26329e+06	1.14212e+06	1.35554e+06
Q2QLE0	MET	0.478503	-1.0634	0.281468	Non-significant	25126.7	75709.5	31767.6	15245	27366.3	20839.9
Q52NJ4	ARL3	0.873933	-0.194405	0.536162	Non-significant	25126.7	33858.8	31767.6	34405.9	17745.2	27161
P31950	S100A11	0.954078	-0.0678206	0.583993	Non-significant	5.25617e+06	5.59631e+06	4718349	5.13337e+06	4.35025e+06	5.37217e+06
A0A1S6M251	B4GALT5	0.240403	-2.05647	0.0024143	Down	66734.3	81540.5	75641.3	15245	17745.2	20839.9
Q684M4	KEAP1	2.27985	1.18894	0.00775095	Up	33916.8	33970.8	66414.5	97102.3	110176	98910.4
P62901	RPL31	1.08125	0.112705	0.380565	Non-significant	2.03788e+07	1.61661e+07	17505550	1.80606e+07	2.08885e+07	1.94932e+07
P19703	PB1	1.36746	0.451494	0.253156	Non-significant	1.13702e+06	1.7411e+06	1109777	1.57954e+06	1.45476e+06	2.41897e+06

## Sheet: PRRSV+HA130_vs_Blank
Identification of differentially expressed proteins in PRRSV+HA130 group compared with blank group.
UniprotID	GeneSymbol	FoldChange	log2fc	Pvalue	Trend	Blank_1	Blank_2	Blank_3	PRRSV+HA130_1	PRRSV+HA130_2	PRRSV+HA130_3
P26234	VCL	0.858679	-0.219809	0.0978726	Non-significant	9.38382e+07	9.65725e+07	1.12611e+08	9.22196e+07	8.14042e+07	8.65747e+07
Q8B912	PRRSV Rep1ab	0.934723	-0.0973898	0.861571	Non-significant	576267	702520	997264	1.17694e+06	429079	521459
Q6QAQ1	ACTB	0.976542	-0.0342457	0.47853	Non-significant	6.94836e+08	7.37354e+08	6.84233e+08	6.9852e+08	6.62034e+08	7.06223e+08
Q3ZD69	LMNA	1.04428	0.0625113	0.647228	Non-significant	1.08484e+08	1.04633e+08	8.48888e+07	1.12316e+08	9.47073e+07	1.04178e+08
O02705	HSP90AA1	0.781504	-0.355675	0.00353075	Down	2.38597e+08	2.58465e+08	2.67666e+08	1.94209e+08	1.99272e+08	204156253
Q2XVP4	TUBA1B	0.617493	-0.695505	0.0148448	Down	1.56655e+08	1.80423e+08	2.04204e+08	1.23458e+08	9.21346e+07	1.18645e+08
P02543	VIM	0.914218	-0.12939	0.170474	Non-significant	6.04728e+08	6.59334e+08	5.89428e+08	5.80611e+08	5.18361e+08	5.95523e+08
P11607	ATP2A2	0.70368	-0.507008	0.00655733	Down	1.33127e+07	1.44525e+07	1.49981e+07	1.01548e+07	8.85703e+06	1.10799e+07
P00761		1.21585	0.281969	0.0123976	Up	3740052121	3414110528	3296325302	4123988254	4460031573	4122235642
Q764M5	STAT1	0.719772	-0.474389	0.0067779	Down	1.38379e+08	1.46213e+08	152644822	1.07326e+08	9.21268e+07	115257258
Q29092	HSP90B1	0.836427	-0.257689	0.0022282	Non-significant	9.48976e+07	9.86964e+07	9.94996e+07	8.52017e+07	7.91852e+07	8.07644e+07
P02550	TUBA1A	0.284704	-1.81247	0.0494062	Down	241979	354156	522549	205300	68509.7	44683.7
P03974	VCP	0.898727	-0.154045	0.161794	Non-significant	2.58165e+07	2.90556e+07	2.98979e+07	2.36603e+07	2.50508e+07	2.7474e+07
P28491	CALR	0.799353	-0.323095	0.00317843	Down	3.24957e+07	3.05735e+07	3.39329e+07	2.5352e+07	2.57441e+07	2.64427e+07
P23220	ATP2B1	0.608033	-0.717779	0.0567406	Non-significant	4.1128e+06	5.31272e+06	6.82296e+06	3.5927e+06	3.05437e+06	3.23255e+06
P00355	GAPDH	0.859115	-0.219077	0.282606	Non-significant	141478171	1.84061e+08	2.10498e+08	1.54533e+08	157693217	148290747
P19620	ANXA2	0.942979	-0.0847029	0.0308299	Non-significant	1.1762e+08	1.21384e+08	1.19035e+08	1.09914e+08	1.15907e+08	1.11802e+08
Q64L94	PSME1	0.819648	-0.286924	0.0210416	Non-significant	1.57226e+07	1.49419e+07	1.73305e+07	1.37867e+07	1.28844e+07	1.2668e+07
P54612	PPP2R1A	0.677658	-0.561371	0.037905	Down	3.86033e+07	4.56156e+07	5.19739e+07	2.78349e+07	3.64411e+07	2.80161e+07
P68137	ACTA1	0.443095	-1.17431	0.0112236	Down	1.14858e+07	1.78212e+07	1.60699e+07	6.8095e+06	6.4908e+06	6.806e+06
P02554		0.649479	-0.622645	0.00792423	Down	1.08846e+08	9.73193e+07	121159710	7.53999e+07	6.37344e+07	7.34566e+07
D2SW95	COPB1	0.798627	-0.324407	0.0244394	Down	3.78779e+06	3.53526e+06	3.93033e+06	3.33441e+06	2.71655e+06	2.93629e+06
P80021	ATP5F1A	0.796215	-0.32877	0.0161007	Down	5.41592e+07	5.05646e+07	5.65795e+07	4.31635e+07	3.89966e+07	4.6272e+07
P61292	PPP1CB	0.781355	-0.355949	0.0798176	Non-significant	9.97294e+06	1.20408e+07	1.36588e+07	9.3738e+06	8.70098e+06	9.79813e+06
Q7SIB7	PGK1	0.961571	-0.0565342	0.542901	Non-significant	1.3146e+08	135580134	1.41155e+08	1.16726e+08	1.34295e+08	1.41487e+08
P67937	TPM4	0.849376	-0.235525	0.0573478	Non-significant	7.80268e+07	6.5697e+07	6.89442e+07	6.0159e+07	5.73945e+07	6.30817e+07
A6M931	EIF4A3	0.856704	-0.223132	0.160564	Non-significant	7.92221e+06	7.84709e+06	6.31218e+06	6.28918e+06	5.76419e+06	6.86392e+06
P26042	MSN	1.04562	0.0643619	0.248027	Non-significant	4.56279e+07	4.85784e+07	4.95818e+07	4.83273e+07	4.98996e+07	5.21211e+07
P04574	CAPNS1	0.779274	-0.359798	0.00267238	Down	1.59674e+07	1.57987e+07	1.59324e+07	1.3142e+07	1.13765e+07	1.26517e+07
A5GFY8	PHGDH	1.04287	0.0605661	0.479401	Non-significant	1.17759e+07	1.0429e+07	9.91724e+06	1.1502e+07	1.08111e+07	1.11862e+07
Q52NJ6	RAB14	0.682419	-0.551269	0.000846008	Down	3.09335e+07	3.46121e+07	3.27688e+07	2.14707e+07	2.29997e+07	2.26212e+07
Q0Z8U2	RPS3	0.780148	-0.358179	0.00945245	Down	5.41084e+07	5.93782e+07	5.92962e+07	4.68944e+07	4.07944e+07	4.71075e+07
P60662	MYL6	0.746704	-0.421392	0.10388	Non-significant	1.28192e+07	1.65019e+07	1.94311e+07	1.19012e+07	1.15231e+07	1.2979e+07
Q29387	EEF1G	0.799222	-0.323332	0.0708636	Non-significant	2.93678e+07	2.72395e+07	3.4677e+07	2.45855e+07	2.61885e+07	2.21824e+07
Q1KYT0	ENO3	0.833532	-0.26269	0.0474838	Non-significant	8.36628e+06	8.03333e+06	6.98947e+06	6.6521e+06	6.73562e+06	6.10783e+06
P05024	ATP1A1	0.597285	-0.743508	0.015071	Down	1.64303e+07	2.02077e+07	2.16101e+07	1.20914e+07	9.44041e+06	1.32589e+07
P62197	PSMC5	0.82051	-0.285408	0.0558904	Non-significant	3.33289e+06	4.05907e+06	4.08725e+06	3.23833e+06	3.18266e+06	2.99781e+06
P00336	LDHB	0.944576	-0.0822618	0.669136	Non-significant	1.82571e+08	1.7724e+08	2.18989e+08	2.19203e+08	1.54971e+08	172545064
Q19PY3	RTCB	0.813842	-0.297179	0.462948	Non-significant	4.41531e+06	8.58187e+06	8.74184e+06	4.88466e+06	7.63533e+06	5.17214e+06
Q710C4	AHCY	0.834812	-0.260476	0.0437806	Non-significant	1.13946e+07	1.24378e+07	1.2777e+07	1.04629e+07	9.11902e+06	1.09801e+07
Q29371	TPI1	0.880869	-0.183001	0.24824	Non-significant	1.39574e+08	1.81796e+08	175777444	1.42791e+08	1.36983e+08	1.58148e+08
P46405	RPS12	0.764757	-0.386927	0.207331	Non-significant	3.32264e+07	4.68084e+07	5.57424e+07	4.00012e+07	3.24372e+07	3.13982e+07
Q863Z0	PSME2	0.672996	-0.57133	0.0820332	Non-significant	3.39178e+06	2.83884e+06	4.56645e+06	2.40535e+06	2.41917e+06	2.44186e+06
Q6QAP7	RPS17	0.663288	-0.592294	0.0130408	Down	4.92314e+06	5.79365e+06	6.24932e+06	3.52288e+06	3.53972e+06	4.19081e+06
Q29024	DDX39B	0.979929	-0.0292502	0.894236	Non-significant	6.52285e+06	8.14551e+06	7.91243e+06	9.25367e+06	6.43882e+06	6.4351e+06
P42174	GLUD1	0.738477	-0.437375	0.0107231	Down	1.24459e+07	1.40103e+07	1.51733e+07	1.03572e+07	1.04346e+07	9.95071e+06
P16276	ACO2	0.827242	-0.273619	0.103913	Non-significant	8.19844e+06	1.0585e+07	9.66168e+06	8.3048e+06	7.14256e+06	8.08367e+06
Q6S4N2	HSPA1B	1.01649	0.0236023	0.824006	Non-significant	134674537	1.15526e+08	1.11927e+08	1.31726e+08	1.17563e+08	1.18811e+08
P26044	RDX	0.870951	-0.199337	0.147664	Non-significant	1.93053e+06	1.58128e+06	1.64256e+06	1.37911e+06	1.5842e+06	1.52589e+06
P63221	RPS21	0.800577	-0.320888	0.211975	Non-significant	2.67388e+06	3.16931e+06	3.99822e+06	2.55062e+06	2.30215e+06	3.02603e+06
Q29195	RPL10	0.154596	-2.69343	0.0243814	Down	4.62675e+06	5.98212e+06	1.01134e+07	1.27433e+06	759471	1.16977e+06
P61291	PSME3	0.60673	-0.720873	0.0328093	Down	2.88837e+06	3.91275e+06	4.15767e+06	2.51052e+06	1.77736e+06	2.36115e+06
Q29554	HADHA	0.459858	-1.12074	0.0399338	Down	2.98478e+06	5.34988e+06	4.4415e+06	1.86324e+06	1.42867e+06	2.5833e+06
Q767L0	ABCF1	0.712233	-0.489578	0.186434	Non-significant	2.42474e+06	4.01314e+06	4.54424e+06	2.88626e+06	2.27362e+06	2.66196e+06
Q9GL01	RPN2	0.693597	-0.52783	0.018828	Down	5.84255e+06	7.31426e+06	7.34668e+06	4.89128e+06	4.28061e+06	5.04928e+06
P00339	LDHA	0.659923	-0.599631	0.0140294	Down	3.32012e+06	3.23015e+06	4.06338e+06	2.54901e+06	2.30602e+06	2.14916e+06
Q19S50	STAT3	0.582701	-0.779173	0.0241808	Down	4.08963e+06	5.18384e+06	5.9312e+06	2.66906e+06	2.69902e+06	3.49168e+06
M3TYT0	ROCK2	0.74484	-0.424998	0.00153038	Down	1.51829e+06	1.41205e+06	1.49868e+06	1.05585e+06	1.07108e+06	1.17199e+06
P08059	GPI	0.832148	-0.265088	0.111826	Non-significant	7.32551e+06	6.07054e+06	7.49902e+06	5.53516e+06	5.34886e+06	6.50375e+06
A1XQV4	TPM3	0.572984	-0.803433	0.00473908	Down	1.15829e+07	1.42828e+07	1.31622e+07	7.95185e+06	6.28716e+06	8.12342e+06
Q6RI85	PGK2	0.79434	-0.332171	0.0903907	Non-significant	5.41391e+06	6.37722e+06	4.96659e+06	4.51763e+06	4.92338e+06	3.87032e+06
Q2HYU2	PFKM	0.687417	-0.540743	0.0112463	Down	1.11097e+07	1.19035e+07	1.39383e+07	8.76711e+06	8.09445e+06	8.53949e+06
Q9MZ15	VDAC2	0.999571	-0.000619221	0.994543	Non-significant	3.22656e+07	3.88043e+07	3.69292e+07	3.43465e+07	3.63872e+07	3.72191e+07
P42639	TPM1	0.774139	-0.369335	0.00297113	Down	7.31318e+06	7.94817e+06	7.31814e+06	5.90307e+06	6.05387e+06	5.52273e+06
Q06AU7	RAB1B	0.614596	-0.70229	0.00133747	Down	3.59235e+07	3.59222e+07	4.01138e+07	2.45203e+07	2.07257e+07	2.35639e+07
Q9GL51	PAFAH1B1	0.899944	-0.152093	0.501796	Non-significant	1.21042e+06	1.61405e+06	1.84878e+06	1.5422e+06	1.45426e+06	1.20921e+06
A5D9M6	BAG6	0.667341	-0.583505	0.0166347	Down	4.05786e+06	3.79777e+06	4.79119e+06	2.55967e+06	2.69097e+06	3.1891e+06
Q007T2	CDC42	1.17948	0.238154	0.151975	Non-significant	9.83057e+06	9.61811e+06	9.76261e+06	1.3435e+07	1.07746e+07	10244615
P79403	GANAB	0.740442	-0.433542	0.0381523	Down	4.3225e+06	5.11813e+06	5.52542e+06	3.24407e+06	3.79278e+06	4.04464e+06
Q29308	RPS19	0.480612	-1.05705	0.0061344	Down	3.84983e+07	4.62024e+07	4.7476e+07	2.5782e+07	1.47906e+07	2.29532e+07
Q9GMB0	RPN1	0.915226	-0.1278	0.401498	Non-significant	4.98947e+06	5.4181e+06	6.15345e+06	5.76465e+06	4.55412e+06	4.83831e+06
Q52I78	NAMPT	0.795983	-0.329191	0.673779	Non-significant	2.17407e+06	1.11964e+06	4.16861e+06	724832	3.03107e+06	2.18398e+06
P61220	EIF1B	0.985434	-0.0211696	0.85563	Non-significant	1.91428e+06	2.19636e+06	1.95184e+06	1.74815e+06	2.07789e+06	2.14814e+06
Q8WNW3	Jup	0.623864	-0.680696	0.00525177	Down	1.06418e+06	1.34079e+06	1.24522e+06	790903	732735	753587
P62831	RPL23	0.580301	-0.785128	0.011057	Down	1.3784e+07	1.6391e+07	1.90992e+07	9.25952e+06	9.57258e+06	9.76171e+06
P80895	PCMT1	0.899114	-0.153425	0.13923	Non-significant	5.02989e+06	4.2922e+06	4.76756e+06	4.05672e+06	4.11094e+06	4.50053e+06
P29269	MYL9	0.896971	-0.156866	0.342596	Non-significant	1.16509e+07	1.51263e+07	1.61869e+07	1.28378e+07	1.2968e+07	1.27318e+07
Q29048	ATP6V1A	0.86946	-0.201808	0.318619	Non-significant	3.42826e+06	3.31298e+06	4.09837e+06	3.80689e+06	2.75069e+06	2.86703e+06
Q29214	RPLP0	0.732802	-0.448505	0.219942	Non-significant	8.28226e+06	1.00131e+07	1.50155e+07	7.76297e+06	7.89814e+06	8.74916e+06
Q29099		1.10387	0.142564	0.0624889	Non-significant	4.28493e+06	4.00142e+06	3.98781e+06	4.68361e+06	4.24996e+06	4.61545e+06
P63246	RACK1	0.534852	-0.902788	0.00486995	Down	8.36924e+06	9.81605e+06	1.08519e+07	4.90239e+06	4.76524e+06	5.86297e+06
P10668	CFL1	0.846017	-0.241241	0.0483154	Non-significant	2.18159e+07	2.07553e+07	2.19679e+07	2.02923e+07	1.64831e+07	1.78258e+07
P28839	LAP3	0.898166	-0.154946	0.353293	Non-significant	3.73144e+06	4.50221e+06	5.22516e+06	4.1328e+06	4.03055e+06	3.9249e+06
Q6SEG5	UCHL1	0.73701	-0.440244	0.110459	Non-significant	2.00184e+07	2.2552e+07	3.03788e+07	1.83632e+07	1.74677e+07	1.79334e+07
P00346	MDH2	0.962069	-0.0557884	0.464643	Non-significant	3.81567e+07	3.81247e+07	4.33567e+07	3.91326e+07	3.69748e+07	3.89926e+07
A1XQU9	RPS20	0.592859	-0.754238	0.0141174	Down	2.38871e+07	2.88474e+07	2.98608e+07	1.93432e+07	1.26457e+07	16978433
Q9N0F1	DLST	0.819292	-0.28755	0.0315582	Non-significant	4.85653e+06	4.64839e+06	5.39646e+06	4.33354e+06	3.76917e+06	4.10587e+06
Q29594	CKB	0.686399	-0.54288	0.0210372	Down	2.22076e+06	2.44645e+06	1.9676e+06	1.28463e+06	1.54647e+06	1.72302e+06
P20112	SPARC	0.639072	-0.645949	0.016472	Down	1.75444e+06	1.69394e+06	2.20793e+06	1.13555e+06	1.1661e+06	1.31314e+06
Q2MJK3	NRAS	0.947166	-0.0783115	0.928269	Non-significant	1.35368e+06	385299	321726	957871	655266	338688
P53590	SUCLG2	0.852128	-0.230858	0.0426808	Non-significant	3.27076e+06	3.24691e+06	3.08953e+06	2.52744e+06	2.63443e+06	3.02469e+06
Q09138	PRKAG1	0.882765	-0.179899	0.395292	Non-significant	1.31719e+06	1.21593e+06	1.79137e+06	1.25812e+06	1.29122e+06	1.26817e+06
Q52NJ2	RAB1A	0.708133	-0.497908	0.0652239	Non-significant	1.19637e+06	1.39693e+06	1.11324e+06	775411	743979	1.10533e+06
D2WKD8	ATP1A2	0.494436	-1.01615	0.0277069	Down	302167	505309	428930	228548	171607	211168
P79303	UGP2	0.855039	-0.225938	0.341602	Non-significant	1.29271e+06	1.63395e+06	1.03299e+06	1.0611e+06	1.14798e+06	1.17658e+06
Q9GLP0	ITGB1	0.589219	-0.763124	0.00778974	Down	1.66935e+07	1.70297e+07	1.86928e+07	1.18788e+07	7.68838e+06	1.13173e+07
Q6Q7J2	GDI2	0.725959	-0.462041	0.0119627	Down	3.51949e+07	3.97103e+07	3.68451e+07	2.84603e+07	2.32286e+07	2.94372e+07
A0PFK7	CAPZB	0.699346	-0.515921	0.022371	Down	1.46019e+06	1.1859e+06	1.40029e+06	1.05982e+06	803297	966702
Q007T5	ARF6	0.726141	-0.461679	0.0417502	Down	1.40566e+06	1.79205e+06	1.88223e+06	1.29459e+06	1.11579e+06	1.27837e+06
Q29090	PPP2R2A	0.942095	-0.0860558	0.52227	Non-significant	964819	733752	932988	836078	816688	826412
P10173	FH	0.730331	-0.453377	0.0863807	Non-significant	2.38173e+06	2.88597e+06	3.59363e+06	2.1934e+06	2.13369e+06	2.14462e+06
P53027	RPL10A	0.938161	-0.092092	0.655042	Non-significant	4.0615e+06	5.39373e+06	4.19692e+06	3.46682e+06	4.71898e+06	4.62212e+06
Q9MYY8	TXNRD1	0.925818	-0.111199	0.158799	Non-significant	4.89916e+06	4.47968e+06	5.10612e+06	4.64928e+06	4.32814e+06	4.43303e+06
Q4GWZ2	RPSA	0.946688	-0.0790385	0.234937	Non-significant	7.56042e+06	7898449	7.67916e+06	7.66177e+06	7.48625e+06	6.75649e+06
B6CVD7	ERO1A	0.640986	-0.641634	0.00127559	Down	3.14051e+06	3.53644e+06	3.5287e+06	2.24173e+06	2.02952e+06	2.27043e+06
Q29238	CLIC1	0.583513	-0.777163	0.266467	Non-significant	314111	782508	339265	304867	307631	225359
P07802	PRKAR1A	0.670912	-0.575805	0.0311171	Down	3.2108e+06	3.82355e+06	3.81948e+06	2.90921e+06	1.86705e+06	2.50571e+06
P62936	PPIA	0.789356	-0.341252	0.0704122	Non-significant	2.99904e+07	3.32841e+07	3.33232e+07	2.12558e+07	2.49792e+07	3.0015e+07
Q45FY6	HPRT1	0.858843	-0.219534	0.0706151	Non-significant	1.90421e+06	1.58631e+06	1.83865e+06	1.47541e+06	1.58841e+06	1.51311e+06
P62802		2.70315	1.43464	0.00129077	Up	1.26048e+07	1.39594e+07	9.72346e+06	3.7156e+07	3.06644e+07	3.02705e+07
A7Y521	COPS4	0.908545	-0.13837	0.458695	Non-significant	2.25187e+06	2.24504e+06	3.00745e+06	2.3814e+06	2.40022e+06	2.03644e+06
Q8MIK9	PPP1R14B	0.624959	-0.678167	0.190113	Non-significant	326645	629490	768262	421050	280862	375766
Q5W9D5	QKI	0.742514	-0.42951	0.126532	Non-significant	1.42366e+06	1.54548e+06	2.05635e+06	1.17774e+06	1.463e+06	1.09075e+06
B2DCZ9	ARHGEF2	0.703105	-0.508189	0.00749963	Down	1.26532e+06	1.25576e+06	1.39845e+06	988919	794024	972897
A5A8V7	HSPA1L	0.754841	-0.405755	0.248123	Non-significant	941366	1.15822e+06	909858	475970	750069	1.04561e+06
P09623	DLD	1.17782	0.236119	0.573251	Non-significant	1.88974e+06	2.69409e+06	3.05346e+06	4.09718e+06	3.06365e+06	1.83453e+06
Q29221	CAPZA2	0.897553	-0.155931	0.0957564	Non-significant	3.33269e+06	3.42303e+06	3.85964e+06	3.11627e+06	3.24578e+06	3.1658e+06
Q29561	CMPK1	1.03446	0.0488785	0.875576	Non-significant	2.33563e+06	2.17034e+06	1.73229e+06	2.84447e+06	1.49539e+06	2.11337e+06
P08132	ANXA4	0.800269	-0.321444	0.132669	Non-significant	4.55454e+06	4.22832e+06	5.89508e+06	3.72637e+06	4.00179e+06	4.01814e+06
P36887	PRKACA	0.755155	-0.405155	0.0195683	Down	3.48765e+06	2.91128e+06	3.43892e+06	2.67749e+06	2.31732e+06	2.43429e+06
Q52NJ1	RAB11A	0.708188	-0.497796	0.0316738	Down	5.04234e+06	6.65214e+06	6.68998e+06	4.20894e+06	4.27714e+06	4.53357e+06
Q3YLA6	SRSF1	1.28166	0.358019	0.135874	Non-significant	1.84069e+06	1.30833e+06	1.61493e+06	2.37944e+06	1.97552e+06	1.75083e+06
P20305	GSN	0.700533	-0.513475	0.0133016	Down	3.37297e+06	2.97924e+06	3.6529e+06	2.51752e+06	2.07965e+06	2.41175e+06
Q06AB3	UCHL3	0.720559	-0.472812	0.261223	Non-significant	288042	546714	621003	396476	316831	335653
Q6J1I8	RNF114	0.795263	-0.330497	0.314547	Non-significant	1.03311e+06	830396	1.43352e+06	944369	708001	969631
A1XQU3	RPL14	0.924321	-0.113534	0.0429253	Non-significant	1.40209e+07	1.4864e+07	1.43903e+07	1.38742e+07	1.32014e+07	1.29245e+07
P29804	PDHA1	0.808433	-0.3068	0.665432	Non-significant	687670	463842	377414	54899.2	488728	692407
Q0QF01	SDHA	0.977052	-0.0334928	0.919407	Non-significant	1.723e+06	941749	2.01459e+06	1.67493e+06	1.36823e+06	1.5288e+06
O02772	FABP3	0.71581	-0.482352	0.0884593	Non-significant	2.76647e+06	3.30372e+06	4.07807e+06	2.7629e+06	2.07882e+06	2.4225e+06
P79432	CDK4	0.646575	-0.629111	0.0135994	Down	2.10289e+06	2.3463e+06	2.74703e+06	1.68285e+06	1.53876e+06	1.43129e+06
Q29201	RPS16	0.871975	-0.197641	0.141892	Non-significant	3.70645e+06	3.24105e+06	4.08007e+06	3.37372e+06	3.08506e+06	3.157e+06
Q06AT3	UCHL5	0.810626	-0.302891	0.160013	Non-significant	666245	708592	903854	687002	612301	547864
P08835	ALB	0.967985	-0.0469432	0.891276	Non-significant	233967	424198	400980	248183	415771	361283
P11708	MDH1	0.845663	-0.241845	0.262831	Non-significant	1.6966e+06	2.05889e+06	2.35399e+06	1.95409e+06	1.76772e+06	1.44476e+06
Q2XSV9	GNA11	0.264367	-1.91939	0.00106123	Down	1.14292e+06	1.47975e+06	1.22391e+06	315239	274660	427009
Q08094	CNN2	0.46471	-1.1056	0.0770962	Non-significant	5.29457e+06	6.05639e+06	1.01498e+07	4.4247e+06	2.37543e+06	3.19147e+06
P67872	CSNK2B	0.851999	-0.231076	0.204642	Non-significant	2.2718e+06	1.83151e+06	2.10463e+06	1.70748e+06	1.52423e+06	2.05744e+06
A9YUB1	CHORDC1	0.731811	-0.450458	0.0479072	Down	1.73173e+06	2.04267e+06	1.54662e+06	1.33037e+06	1.13403e+06	1.42958e+06
P29412	EEF1B	0.769348	-0.378292	0.0711766	Non-significant	1.53896e+07	1.88248e+07	20493440	1.52412e+07	1.24049e+07	1.44433e+07
Q9MZ16	VDAC1	0.834922	-0.260287	0.22234	Non-significant	6.30788e+06	8.51192e+06	9.20575e+06	6.59758e+06	7.20063e+06	6.26124e+06
A5GFW1	AURKA	0.673201	-0.57089	0.494903	Non-significant	157058	736119	749553	94978.8	493239	517671
Q9GJT2	ESD	1.00216	0.0031159	0.991581	Non-significant	1.12531e+06	1.19145e+06	607432	1.03226e+06	915247	983012
Q2XQV4	ALDH2	0.817027	-0.291544	0.0276504	Non-significant	5.1476e+06	5.73568e+06	6.0891e+06	4.58198e+06	4.87289e+06	4.41203e+06
P67985	RPL22	0.903185	-0.146906	0.483673	Non-significant	1.26842e+07	1.59047e+07	10328753	1.16814e+07	1.13843e+07	1.20843e+07
Q27HV0	OGT	0.679946	-0.556508	0.0635457	Non-significant	496260	541221	704183	335818	461632	386788
P33198	IDH2	0.949756	-0.0743716	0.709442	Non-significant	239331	338420	337915	315576	302603	251480
O19069	SUCLG1	0.723777	-0.466383	0.0126988	Down	1.66098e+06	1.42101e+06	1.62201e+06	1.26757e+06	1.04164e+06	1.09544e+06
Q6QAT1	RPS28	0.89391	-0.161799	0.454899	Non-significant	5.02974e+06	4.72437e+06	4.08037e+06	3.75101e+06	3.46376e+06	5.15201e+06
Q06AA9	UBE2D2	0.644337	-0.634112	8.4377e-05	Down	4.3838e+06	4.20231e+06	4.41469e+06	2.84661e+06	2.65705e+06	2.87325e+06
P35750	CAPN1	0.709191	-0.495754	0.00526922	Down	2.77962e+06	2.52597e+06	2.98871e+06	1.99855e+06	1.84726e+06	2.03645e+06
P00506	GOT2	0.837194	-0.256366	0.403096	Non-significant	3.79588e+06	4.85325e+06	6.61176e+06	3.59128e+06	4.61325e+06	4.5718e+06
Q06AT9	RBM4B	1.01738	0.024861	0.737501	Non-significant	1.48468e+06	1.46509e+06	1.27844e+06	1.43225e+06	1.40341e+06	1.46605e+06
Q9TSX9	PRDX6	0.758721	-0.398359	0.00462723	Down	2.66845e+07	2.65271e+07	2.77382e+07	2.2419e+07	2.02833e+07	1.8716e+07
Q6GWX0	DDX4	0.848946	-0.236254	0.0541557	Non-significant	3.06498e+06	2.64288e+06	2.57405e+06	2.37014e+06	2.30947e+06	2.35128e+06
Q2EN76	NME2	0.975636	-0.0355857	0.767581	Non-significant	3.788e+06	4.16365e+06	4.89539e+06	4.09474e+06	4.15592e+06	4.28337e+06
Q2YGT9	RPL6	0.618413	-0.693358	0.0426921	Down	1.26844e+07	1.26986e+07	1.83237e+07	9.52152e+06	8.84714e+06	8.66018e+06
P19619	ANXA1	0.858433	-0.220223	0.0384275	Non-significant	1.48735e+07	1.40186e+07	1.64159e+07	1.30179e+07	1.3017e+07	1.2859e+07
P62272	RPS18	0.418314	-1.25734	0.00225126	Down	1.57933e+07	1.55877e+07	1.6918e+07	8.52557e+06	4.24925e+06	7.42932e+06
Q29197	RPS9	0.777129	-0.363774	0.00459701	Down	2.07252e+07	2.27558e+07	2.32976e+07	1.72825e+07	1.79474e+07	1.66657e+07
Q19QT7	CTH	0.980517	-0.0283862	0.72794	Non-significant	1.49329e+06	1.52207e+06	1.65373e+06	1.58724e+06	1.39705e+06	1.59383e+06
A4Z6H1	ADSS2	0.787642	-0.344389	0.0566308	Non-significant	1.75834e+06	1.48701e+06	1.78487e+06	1.13833e+06	1.4544e+06	1.36928e+06
A7TX81	COPS6	0.490346	-1.02813	0.0121726	Down	393820	401953	461316	243055	17926.4	167885
P83686	CYB5R3	0.899838	-0.152263	0.479802	Non-significant	1.52794e+06	2.24381e+06	2.11106e+06	1.51722e+06	1.87754e+06	1.89881e+06
P29797	GNAS	0.798881	-0.323948	0.000749682	Down	6.69036e+06	6.55542e+06	6.28483e+06	5.35164e+06	5.1219e+06	5.12908e+06
D3K5L7	TRIP13	0.935889	-0.0955909	0.731684	Non-significant	512147	491040	781168	645900	522719	501340
Q95342	RPL18	0.800509	-0.321011	0.0171562	Non-significant	1.70242e+07	1.90232e+07	1.86088e+07	1.57929e+07	1.33785e+07	1.45813e+07
Q9TVC1	ATP6V1H	0.592602	-0.754865	0.00969046	Down	780560	701613	880602	538224	381698	480263
P17741	HMGB2	0.402102	-1.31437	0.00995728	Down	1.23987e+06	1.49654e+06	1.87016e+06	535449	774616	542247
Q6UAQ8	ETFB	0.828715	-0.271051	0.0351307	Non-significant	2.97459e+06	3.2198e+06	2.66513e+06	2.4147e+06	2.47821e+06	2.44911e+06
Q1W674	HK2	0.539308	-0.890818	0.0264408	Down	1.34872e+06	1.72502e+06	1.61936e+06	894263	514153	1.12261e+06
Q06AU6	RAB5A	0.721594	-0.47074	0.0126428	Down	1.22126e+07	1.44578e+07	12699250	1.04616e+07	8.79339e+06	9.15395e+06
Q29236	CCT6	0.766769	-0.383137	0.205495	Non-significant	2.35952e+06	2.83908e+06	3.44675e+06	2.07651e+06	1.74332e+06	2.80915e+06
Q2QLE3	TES	0.841724	-0.248581	0.207517	Non-significant	2.78381e+06	2.91687e+06	3.25001e+06	2.90319e+06	1.96367e+06	2.66715e+06
P60982	DSTN	0.796338	-0.328546	0.12344	Non-significant	2.78074e+06	1.96468e+06	2.36798e+06	1.85463e+06	1.77353e+06	2.03651e+06
P60899	POLR2I	0.829839	-0.269097	0.341495	Non-significant	720362	1.12784e+06	1.16743e+06	926549	876336	699605
Q29381	DDOST	0.811288	-0.301714	0.153591	Non-significant	2.1015e+06	1.50139e+06	1.82197e+06	1.62985e+06	1.3309e+06	1.44037e+06
Q5S1U1	HSPB1	0.91033	-0.135539	0.559011	Non-significant	5.63345e+07	4.37146e+07	39003336	3.50935e+07	4.26194e+07	4.88706e+07
P80276	AKR1B1	0.827571	-0.273044	0.332821	Non-significant	5.31887e+06	5.42237e+06	5.05066e+06	2.8432e+06	4.57793e+06	5.64779e+06
P34935	HSPA5	0.976925	-0.0336802	0.745321	Non-significant	3.92413e+07	3.72399e+07	3.4101e+07	3.21642e+07	3.76085e+07	3.82579e+07
A5GFY4	NELFCD	0.540981	-0.886349	0.170653	Non-significant	813230	682566	351307	442977	135387	420884
Q06AU3	RAB3A	0.528412	-0.920266	0.00680846	Down	1.28752e+06	1.43761e+06	1196284	884994	586440	600688
P50578	AKR1A1	0.586733	-0.769223	0.0648009	Non-significant	2.94231e+06	3.71098e+06	4.9215e+06	2.33534e+06	1.78749e+06	2.66848e+06
Q6QAT0	RPL32	0.886573	-0.173688	0.353097	Non-significant	1.40284e+06	1.31222e+06	1.69473e+06	1.4863e+06	1.31456e+06	1.10874e+06
P00889	CS	0.866654	-0.206473	0.155213	Non-significant	1.03221e+07	1.17272e+07	1.17182e+07	1.00274e+07	8.39393e+06	1.08434e+07
P80031	GSTP1	0.63915	-0.645773	0.0135701	Down	8.67692e+06	1.04473e+07	10651825	5.34906e+06	6.34299e+06	7.33934e+06
Q06AU5	RAB32	0.629958	-0.666672	0.044108	Down	1.05608e+06	1.15214e+06	1.40775e+06	539682	910794	827432
A2TLM1	RPIA	1.16459	0.219819	0.390858	Non-significant	310876	414210	429383	500236	504776	339467
Q8MJ30	QDPR	0.901467	-0.149653	0.485137	Non-significant	144074	130176	182126	143493	153660	114256
Q6DUB7	STMN1	0.535151	-0.901983	0.0113496	Down	5.86781e+06	4.59134e+06	5.91277e+06	2.76256e+06	2.36818e+06	3.63071e+06
Q6QRN9	SLC25A6	0.707981	-0.498218	0.00973453	Down	1.96489e+07	2.00559e+07	22937688	1.55728e+07	1.31641e+07	1.56128e+07
P79431	MT1E	1.18729	0.247676	0.164475	Non-significant	2.47401e+06	2.92008e+06	2.09857e+06	3.08835e+06	2.68744e+06	3.1202e+06
Q9TUZ1	STAT5A	0.916776	-0.125358	0.352198	Non-significant	567296	537989	481739	468861	436740	549345
A5GFS8	VAPB	0.783628	-0.351758	0.064973	Non-significant	524696	500464	587147	381609	497377	384463
P04175	POR	1.06199	0.0867659	0.694229	Non-significant	1.24955e+06	1.12447e+06	999599	914114	1.41857e+06	1.25005e+06
P04178	SOD1	1.29232	0.369967	0.732714	Non-significant	4.15668e+06	5.2262e+06	17925260	2.32906e+07	5.85469e+06	6.14564e+06
Q9XT90	MMP14	0.65311	-0.614602	0.0411411	Down	940207	968270	806796	756383	433677	583312
P40125	CAP1	0.92105	-0.118648	0.520696	Non-significant	6.61979e+06	8.30334e+06	6.60343e+06	7.64767e+06	5.66098e+06	6.51839e+06
O77591	IMPA1	1.23473	0.304193	0.404374	Non-significant	203530	288448	341804	291132	457637	280725
A5GFN6	RAE1	0.823266	-0.28057	0.0775163	Non-significant	239146	243586	277790	237641	196350	192120
P00503	GOT1	0.668945	-0.58004	0.0124626	Down	2.83289e+06	3.22941e+06	3.55196e+06	2.34739e+06	2.18438e+06	1.89965e+06
Q06AU2	RAP2A	1.00624	0.00897115	0.973129	Non-significant	241370	179733	230133	165791	211184	278322
Q96A00	PPP1R14A	0.712935	-0.488157	0.234087	Non-significant	254970	400484	526414	319521	260419	262656
Q19QU3	ZRANB2	0.822672	-0.28161	0.28094	Non-significant	1.68714e+06	1.72029e+06	1.47417e+06	1.74865e+06	1.00282e+06	1.26449e+06
Q29228	ALDH9A1	4.04756	2.01705	0.223921	Non-significant	223612	483491	421772	149452	1.52036e+06	2.89938e+06
Q95266	CAMK2D	0.696294	-0.522232	0.249034	Non-significant	33916.8	839664	535706	508711	342123	585659
Q02038	NLN	0.659507	-0.60054	0.138231	Non-significant	116924	159626	186564	10057.5	101657	101960
Q29122	MYO6	0.536947	-0.897147	0.0215799	Down	227174	164486	247817	134358	105688	103320
O46374	TOP2A	1.80709	0.853666	0.183666	Non-significant	668491	854596	60300.4	733912	1.11245e+06	1.01496e+06
P67776	PPP2CA	0.843126	-0.24618	0.395806	Non-significant	1.0094e+06	758338	697847	572744	622254	883803
P62279	RPS13	0.71995	-0.474032	0.078683	Non-significant	1.66728e+06	1.19101e+06	1.53737e+06	1.09145e+06	863384	1.20982e+06
Q29329	SNRPD2	1.02891	0.0411178	0.801318	Non-significant	2.16408e+06	1.94055e+06	1.6193e+06	1.70191e+06	2.10289e+06	2.08462e+06
P61288	TPT1	1.15055	0.202327	0.250499	Non-significant	1.32472e+06	1.55842e+06	1.66216e+06	1.47021e+06	1.9082e+06	1.85121e+06
O19004	ARAF	1.54471	0.627337	0.702042	Non-significant	4.0477e+06	677943	726535	685601	7.07525e+06	661186
P20303	SLC2A1	0.840186	-0.251219	0.0444001	Non-significant	1.49783e+06	1.4624e+06	1.67498e+06	1.20339e+06	1.39178e+06	1.29927e+06
Q863I2	OXSR1	0.943733	-0.0835493	0.597452	Non-significant	969511	1.07951e+06	779105	873136	848693	947162
Q4PLW0	PLIN2	3.30059	1.72272	0.00289857	Up	147951	168614	82777.8	384843	417276	515948
O13010	PIP4K2A	0.688401	-0.53868	0.0210823	Down	184973	238601	217147	128820	156838	155414
Q9TV69	DHDH	0.661877	-0.595364	0.00214927	Down	164100	142273	142982	100438	99048.1	97932
P56941	NPC1	0.819836	-0.286593	0.208481	Non-significant	1.05114e+06	1.38409e+06	1552028	1.16464e+06	965878	1.13838e+06
P79324	RPL15	0.588019	-0.766066	0.0241632	Down	6.01468e+06	8.46168e+06	8.10528e+06	5.29262e+06	4.01594e+06	3.96987e+06
Q29315	RPLP2	0.979832	-0.0293938	0.801513	Non-significant	3.46939e+07	3.99294e+07	39423512	3.26667e+07	4.01354e+07	3.89445e+07
P52552	PRDX2	0.611337	-0.70996	0.00264838	Down	1.53332e+07	1.8626e+07	1.77728e+07	1.05678e+07	1.08784e+07	1.01795e+07
P80928	MIF	0.982829	-0.0249871	0.890159	Non-significant	1.26632e+07	1.61305e+07	19082353	1.5566e+07	1.60163e+07	1.54717e+07
A5GFQ0	RPL7L1	0.784595	-0.34998	0.654529	Non-significant	33916.8	49406.8	31767.6	10057.5	31446	54030.1
Q6PWT7	CCS	0.75535	-0.404783	0.011255	Down	229203	266646	227040	176599	181741	187695
Q29551	OXCT1	0.876891	-0.189531	0.381425	Non-significant	755806	585983	503570	524704	513374	580100
P09955	CPB1	0.673364	-0.570542	0.637942	Non-significant	33916.8	167497	180623	218161	17926.4	21162.9
Q29293		0.187603	-2.41424	0.0683328	Non-significant	1.219e+06	1.80282e+06	3609884	420905	265237	557988
Q29036	DAD1	1.01611	0.0230574	0.775639	Non-significant	2.47353e+06	2.23663e+06	2.48226e+06	2.31317e+06	2.36571e+06	2.6294e+06
P14332	PGD	0.639669	-0.644604	0.132111	Non-significant	225345	372353	445790	241340	194116	232031
A7WLI0	SUMO4	0.765745	-0.385063	0.287863	Non-significant	5.96162e+06	5.7352e+06	4.74351e+06	2.99741e+06	3.45492e+06	6.13678e+06
A1XQU1	PSMB7	0.772669	-0.372077	0.0151911	Down	1.57589e+06	1.41352e+06	1.66066e+06	1.16146e+06	1.14022e+06	1.29128e+06
Q767K6	DHX16	0.645401	-0.631733	0.00583802	Down	1.44541e+06	1.36639e+06	1.26113e+06	815845	792830	1.02e+06
Q9GLV6	RIGI	1.15603	0.209184	0.681426	Non-significant	898260	1.48456e+06	2584652	2.53884e+06	1.59351e+06	1.61022e+06
Q767L6	FLOT1	1.1345	0.182052	0.147422	Non-significant	379180	346331	350853	454916	371402	394813
C5HGF3	TMCO1	0.519606	-0.944509	0.0155469	Down	970393	1.37488e+06	1.15399e+06	713091	463255	641896
P63053	UBA52	0.859844	-0.217854	0.326089	Non-significant	4.50059e+06	4.38139e+06	3.3743e+06	3.05483e+06	3.24538e+06	4.23827e+06
P81693	ACP1	0.60481	-0.725445	0.0168026	Down	2.59896e+06	2.99446e+06	2.49546e+06	2.04966e+06	1.29008e+06	1.55249e+06
P53714	ITGB2	0.687794	-0.539952	0.102549	Non-significant	1.29584e+06	777508	1.005e+06	710552	662479	744240
P18648	APOA1	0.859793	-0.217938	0.423477	Non-significant	178469	206965	257076	213693	135133	203599
O19175	CSNK1A1	0.577916	-0.791069	0.00901123	Down	185900	225612	173726	127082	109214	101923
A2TF48	MYD88	0.8652	-0.208894	0.253748	Non-significant	139687	131377	151890	112432	105872	147636
A1Y2K1	FYN	0.737519	-0.439247	0.0163975	Down	402336	33970.8	445723	291298	312536	334356
Q28960	CBR1	1.27996	0.356096	0.0865888	Non-significant	595870	580685	438217	776259	638602	651978
Q5G6V9	CFL2	1.02556	0.0364185	0.836585	Non-significant	2.2895e+06	2.02424e+06	2.1787e+06	2.68125e+06	1.87942e+06	2.09775e+06
O97763	NPC2	0.877153	-0.189099	0.474933	Non-significant	4.40152e+06	3.17733e+06	2.9237e+06	2.67864e+06	2.87381e+06	3.6599e+06
O62839	CAT	1.20135	0.264662	0.0488812	Up	525154	566896	544124	729880	617042	618704
F1RRT2	MYL4	0.542387	-0.882606	0.0617243	Non-significant	259512	451336	431469	263615	164645	191318
A5A779	RABGGTA	0.818644	-0.288691	0.269294	Non-significant	176017	228955	224441	216443	132497	166326
A5GFZ5	DPM1	0.250421	-1.99757	0.0680155	Non-significant	1.26976e+06	2.02434e+06	1.91622e+06	1.26568e+06	17926.4	21162.9
Q95307	RPL13A	0.576431	-0.79478	0.0352682	Down	2.9465e+06	2.47892e+06	2.08095e+06	1.39369e+06	1.07288e+06	1.86033e+06
P84024	SMAD3	0.555482	-0.848187	0.0976219	Non-significant	105512	175686	203747	83593	65477.6	120308
P62863	FAU	0.109942	-3.18519	0.0168793	Down	934780	1.18329e+06	1.93565e+06	242808	79631.2	123233
P47788	THOP1	1.41044	0.496148	0.0736921	Non-significant	211385	240155	259230	271995	402832	327672
Q29361	RPL35	1.00839	0.012048	0.9721	Non-significant	7.1055e+06	4.5118e+06	3.89268e+06	6.23768e+06	4.08457e+06	5.31779e+06
P31006	GUK1	0.798591	-0.324471	0.251611	Non-significant	252490	221937	311022	10057.5	230185	187984
Q864R5	RHOT2	0.811842	-0.300729	0.160084	Non-significant	199763	203800	232383	188187	130911	197189
Q6RVA9	CAV1	0.581906	-0.781142	0.0167417	Down	580042	625132	514671	405227	233883	361679
Q8MI68	MMUT	0.65408	-0.612462	0.0923819	Non-significant	229705	151136	245738	166042	118048	125742
Q8MIZ3	DCPS	0.960294	-0.0584517	0.685658	Non-significant	675831	522560	523986	572927	551066	529996
Q29205	RPL11	0.83037	-0.268175	0.641882	Non-significant	51467.9	39007.4	72009.5	62131.3	17926.4	27817
Q49I35	LGALS1	0.964229	-0.0525526	0.890194	Non-significant	5.13266e+06	5.56233e+06	7317105	4.4901e+06	4.49132e+06	8.38637e+06
O46560	PDXK	0.963206	-0.0540837	0.872363	Non-significant	387436	327595	566205	525820	359707	348567
Q9TUQ3	C7	1.92509	0.944925	0.502881	Non-significant	33916.8	629208	31767.6	682973	633594	21162.9
Q5PYH3	SAR1B	0.524953	-0.929739	0.0230903	Down	2.89006e+06	3.0421e+06	4239210	1.99803e+06	1.82623e+06	1.51524e+06
P04163	S100A10	0.896958	-0.156887	0.713925	Non-significant	3.35324e+06	2.59049e+06	4.8845e+06	4.49375e+06	2.24947e+06	2.96926e+06
Q767K8	MRPS18B	1.0968	0.133295	0.47618	Non-significant	338608	362903	278845	328965	324713	421571
Q28955	NTAN1	0.830585	-0.2678	0.113709	Non-significant	155197	181654	207495	147911	154599	149616
Q95276	RPL5	0.289818	-1.78678	0.166418	Non-significant	33916.8	153247	144320	10057.5	17926.4	68086
Q8WNV7	DHRS4	0.574236	-0.800285	0.0206663	Down	314036	447252	438148	251705	198223	238831
P00172	CYB5A	0.712151	-0.489745	0.154421	Non-significant	379078	483768	324848	191521	323128	331169
P00377	DHFR	0.774987	-0.367755	0.276031	Non-significant	443839	605566	356801	325394	318992	445406
P36968	GPX4	0.913084	-0.131181	0.445014	Non-significant	101949	33970.8	113537	110097	100804	84234.3
Q9MYT8	ATP5ME	0.339933	-1.55668	0.0320935	Down	496301	598620	413346	99179.8	17926.4	242627
Q28832	LDLR	0.610687	-0.711494	0.222596	Non-significant	36022	58163.8	75075.4	54495.2	27707.6	21162.9
Q6SA96	RPS23	0.303618	-1.71967	0.0368416	Down	52222.9	69866.9	39780.7	10057.5	17926.4	21162.9
P0C5I2	GMPPB	0.707474	-0.49925	0.0213015	Down	490081	622169	573660	400188	357106	435443
O77737	BCL2L1	0.696328	-0.522161	0.130673	Non-significant	363424	509643	631902	317511	387975	342466
P79293	MYH7	0.690135	-0.535049	0.158746	Non-significant	297969	351195	486222	326036	193845	263689
Q007T0	SDHB	0.813565	-0.29767	0.198664	Non-significant	385594	442662	486420	432216	358715	278644
P49171	RPS26	0.240085	-2.05838	0.00327107	Down	1.63665e+06	1.88725e+06	2.07561e+06	809701	188659	345999
Q06A98	SRSF2	2.62959	1.39484	0.200496	Non-significant	53747	67644	31767.6	70008.9	227115	181689
Q864V5	FUNDC2	0.671996	-0.573475	0.636053	Non-significant	281298	197993	236439	441879	17926.4	21162.9
Q9GLP1	F5	3.12783	1.64516	0.0213688	Up	33916.8	33970.8	31767.6	101415	123390	86899.5
Q56P28	ARL6IP5	0.705345	-0.503599	0.0185992	Down	264960	279681	329022	185285	206795	224153
A7WLH8	SUMO1	1.205	0.269035	0.0936061	Non-significant	1.12222e+06	1.14009e+06	849989	1.25854e+06	1.20363e+06	1.28816e+06
Q06AU4	RAB34	0.739117	-0.436125	0.252625	Non-significant	52322.3	97673.4	77302.5	56058.3	44089.9	67851.8
P62844	RPS15	0.615193	-0.700889	0.178458	Non-significant	445579	799278	813114	638782	306236	321031
Q52N47	ITM2B	0.717814	-0.478319	0.327323	Non-significant	244408	256073	338680	329187	131230	141943
P68211	ENSA	0.600242	-0.736385	0.0788994	Non-significant	296784	312966	406777	290153	131156	188852
Q7M2W6	CRYAB	1.09977	0.137207	0.474437	Non-significant	533477	403722	454370	564116	420940	545356
P00258	FDX1	0.74332	-0.427945	0.0332018	Down	597551	663258	762207	552363	476432	474953
Q66UW5	Isg20	0.846187	-0.240952	0.0153463	Non-significant	5.03278e+06	5.18706e+06	4604798	4.1329e+06	4.31695e+06	4.09455e+06
A5PF10	NEU1	0.820097	-0.286134	0.020509	Non-significant	227011	204179	238864	188899	184170	176440
Q29223	RPL34	0.272557	-1.87537	0.00779874	Down	488512	709799	797120	248663	153339	141866
Q29375	RPL7A	0.469389	-1.09114	0.350804	Non-significant	608683	547217	379697	10057.5	689572	21162.9
Q6R2V0	WNK1	0.632402	-0.661085	0.0107949	Down	91819.3	118506	116150	66043.1	73768	66652.6
P82460	TXN	1.10352	0.142118	0.761325	Non-significant	734205	462583	359663	331421	664977	721184
Q29121	GALNT1	0.78646	-0.346555	0.22201	Non-significant	33916.8	379941	502646	410029	309853	321297
P00571	AK1	0.81919	-0.287729	0.0714816	Non-significant	422037	402739	470081	402945	335787	322004
Q27HK4	MTX1	0.53382	-0.905574	0.14251	Non-significant	87495.9	103752	187852	79878.3	50370.8	72121.7
Q95283	COX4I1	0.714317	-0.485363	0.00950813	Down	379291	448720	411672	325917	280232	279378
P00348	HADH	0.73905	-0.436257	0.0615138	Non-significant	449458	488151	615666	410683	378249	359017
O77636	ADAM17	0.608813	-0.715929	0.0727523	Non-significant	59900	46430.7	71624.6	27307.6	32855.5	48178.4
Q5PXT2	LMCD1	0.894397	-0.161013	0.537833	Non-significant	494140	436892	292639	354222	332376	407850
O97557	TUFT1	0.619242	-0.691424	0.014297	Down	437222	471562	343528	254286	262096	259103
A5A761	SFXN1	0.807049	-0.309272	0.08239	Non-significant	420523	521139	513448	345792	398737	429817
Q9DUN3		0.839861	-0.251777	0.0927397	Non-significant	1.12141e+06	1.16409e+06	1.06438e+06	903387	826794	1.08325e+06
P31950	S100A11	0.778095	-0.361982	0.078107	Non-significant	5.25617e+06	5.59631e+06	4718349	3.85097e+06	3.42849e+06	4.83611e+06
A0A1S6M251	B4GALT5	0.320862	-1.63998	0.00113611	Down	66734.3	81540.5	75641.3	21631.6	17926.4	32288.2
Q684M4	KEAP1	0.733017	-0.448081	0.432768	Non-significant	33916.8	33970.8	66414.5	29224.3	20348.6	48872.9
P62901	RPL31	0.569109	-0.813224	0.00417032	Down	2.03788e+07	1.61661e+07	17505550	9.38023e+06	1.08239e+07	1.05565e+07
P19703	PB1	0.808073	-0.307442	0.342612	Non-significant	1.13702e+06	1.7411e+06	1109777	1.10128e+06	858557	1.26268e+06
