# Supplementary material for: Multi‐Omics Analysis by Machine Learning Identified Lysophosphatidic Acid as a Biomarker and Therapeutic Target for Porcine Reproductive and Respiratory Syndrome
Source: Adv Sci (Weinh). 2024 Jul 8;11(34):2402025. doi: 10.1002/advs.202402025 (PMC11425916; doi:10.1002/advs.202402025)
Supplement: Supplementary file 6 — Supplementary Table S5 [file ADVS-11-2402025-s006.xlsx]

## Sheet: Sheet1
Table S5. Resources of regents, antibodies, oligonucleotides, commercial assays, and softwares used in this study.
Reagent or Resource	Source	Identifier
Antibodies
Anti-PRRSV-N	MEDIAN Diagnostics, Gangwon-do, Korea	Cat# JN-0401
Anti-ENPP2/ATX	Abcam, MA, USA	Cat# ab238670
Anti-GAPDH	Abcam, MA, USA	Cat# ab8245
Goat Anti-Mouse IgG H&L (HRP)	Abcam, MA, USA	Cat# ab205719
Goat Anti-Mouse IgG H&L (FITC)	Abcam, MA, USA	Cat# ab97022
Anti-RIG-I	Proteintech, Wuhan, China	Cat# 20566-1-AP
Anti-MyD88	Abcam, MA, USA	Cat# ab219413
Anti-HA-tag	DIA-AN,Wuhan, China	Cat# 2063
Anti-LMNB1	Proteintech, Wuhan, China	Cat# 12987-1-AP
Anti-β-tubulin	Cell Signaling, MA, USA	Cat# 2146
Chemicals
LPA(18:1)	Avanti Polar Lipids, AL, USA	Cat# 857130P
HA130	MedChemExpress, NJ, USA	Cat# HY-192329
Ki16425	Selleckchem, TX, USA	Cat# S1315
HA155	MedChemExpress, NJ, USA	Cat# HY-116100A
jetPRIME	Polyplus, Strasbourg, France	Cat# 101000046
Critical commercial assays
Enhanced Cell Counting Kit-8	Beyotime Biotechnology, Shanghai, China	Cat# C0043
PrimeScriptTM RT Master Mix	Takara Bio Inc. Shiga, Japan	Cat# RR036A
PerfectStart Green qPCR SuperMix	TransGen Biotech, Beijing, China	Cat# AQ602-21
Human Lysophosphatidic acid (LPA) ELISA Kit	Signalway Antibody LLC, MD, USA	Cat# EK11951
Porcine Interferon Beta (IFNb) ELISA Kit	Signalway Antibody LLC, MD, USA	Cat# EK14650
Porcine Tumor Necrosis Factor Alpha (TNFa) ELISA Kit	Signalway Antibody LLC, MD, USA	Cat# EK16998
Porcine Interleukin1 Beta (IL1b) ELISA Kit	Signalway Antibody LLC, MD, USA	Cat# EK14825
Porcine Interleukin4(IL4) ELISA Kit	Signalway Antibody LLC, MD, USA	Cat# EK14910
Porcine Interleukin6(IL6) ELISA Kit	Signalway Antibody LLC, MD, USA	Cat# EK14928
Porcine Interleukin10(IL10) ELISA Kit	Signalway Antibody LLC, MD, USA	Cat# EK14634
Porcine Cytokine & Chemokine Panel 1, 9plex	Thermo Fisher Scientific, MA, USA	Cat# EPX090-60829-901
Porcine Cytokine and Chemokine Magnetic Bead Panel - Immunology Multiplex Assay	MILLIPLEX, MA, USA	Cat# PCYTMAG-23K-05
TUNEL apoptosis detection kit	KeyGEN BioTECH, Jiangsu, China	Cat# KGA7061
BCA Protein Assay Kit	Thermo Fisher Scientific, MA, USA	Cat# 23227
Nuclear and Cytoplasmic Extraction Reagents	Thermo Fisher Scientific, MA, USA	Cat# 78833
RIPA Lysis Buffer	Beyotime Biotechnology, Shanghai, China	Cat# P0013B
Enhanced chemiluminescence (ECL) reagent	Tanon, Shanghai, China	Cat# 180-501
Dimethyl sulfoxide (DMSO)	Sigma-Aldrich, Darmstadt, Germany	Cat# D2650
Dulbecco's Modified Eagle Medium (DMEM)	Gibco, MA, USA	Cat# C11995500BT
Trypsin-EDTA (0.05%)	Gibco, MA, USA	Cat# 25300054
Fetal bovine serum (FBS)	Gibco, MA, USA	Cat# 10270106
RPMI 1640 medium	Corning, NC, USA	Cat# 10-040-CV
Omni-Easy Protein Sample Loading Buffer	EpiZyme, MA, USA	Cat# LT101
Zoletil	Virbac, TX, USA	Cat# Zoletil-50
Deposited data
Metabolomics raw data of clinical samples	MetaboLights	Accession numbers: MTBLS9158
Metabolomics raw data of animal challenge model	MetaboLights	Accession numbers: MTBLS7737
Metabolomics raw data of animal treatment model	MetaboLights	Accession numbers: MTBLS9159
Proteomics raw data	ProteomeXchange	Accession numbers: PXD042638
RNA-sequencing raw data	NCBI Sequence Read Archive (SRA)	Bioproject: PRJNA1017552
Virus strains
PRRSV Li11	Prof. Yaosheng Chen	N/A
Experimental models: Cell lines
iPAMs	Prof. Shaobo Xiao	N/A
MARC-145	Lab stock	N/A
Experimental models: Animals
Long white pigs	Wen’s foodstuff Group, Yunfu, China	N/A
Oligonucleotides
PRRSV-N Forward 5'- TAAGATCATCGCCCAACAAA -3’	Sangon Biotech, Shanghai, China	N/A
PRRSV-N Reverse 5'- TCGGCAAACTAAACTCCACA -3’	Sangon Biotech, Shanghai, China	N/A
GAPDH Forward 5'- CCTTCCGTGTCCCTACTGCCAAC -3’	Sangon Biotech, Shanghai, China	N/A
GAPDH Reverse 5'- GACGCCTGCTTCACCACCTTCT-3’	Sangon Biotech, Shanghai, China	N/A
Pig-IFN-α Forward 5'- CTGCAATGCCATCTGCTGTC-3’	Sangon Biotech, Shanghai, China	N/A
Pig-IFN-α Reverse 5'- GTTGCCCCCAAAAGCCTCAT-3’	Sangon Biotech, Shanghai, China	N/A
Pig-IFN-β Forward 5'- TGCATCCTCCAAATCGCTCT-3’	Sangon Biotech, Shanghai, China	N/A
Pig-IFN-β Reverse 5'- ATTGAGGAGTCCCAGGCAAC-3’	Sangon Biotech, Shanghai, China	N/A
Pig-TNF-α Forward 5'- CCAATGGCAGAGTGGGTATG-3’	Sangon Biotech, Shanghai, China	N/A
Pig-TNF-α Reverse 5'- TGAAGAGGACCTGGGAGTAG-3’	Sangon Biotech, Shanghai, China	N/A
Pig-IL-1β Forward 5'- CCTTGAAACGTGCAATGATGAC-3’	Sangon Biotech, Shanghai, China	N/A
Pig-IL-1β Reverse 5'- CTCATGCAGAACACCACTTCTCT-3’	Sangon Biotech, Shanghai, China	N/A
Pig-IL-4 Forward 5'- TCACCTCCCAACTGATCCCA-3’	Sangon Biotech, Shanghai, China	N/A
Pig-IL-4 Reverse 5'- GCTCCATGCACGAGTTCTTT-3’	Sangon Biotech, Shanghai, China	N/A
Pig-IL-6 Forward 5'- CTGGGTTCAATCAGGAGACCT-3’	Sangon Biotech, Shanghai, China	N/A
Pig-IL-6 Reverse 5'- TTCCCTTTTGCCTCAGGGTC-3’	Sangon Biotech, Shanghai, China	N/A
Pig-IL-10 Forward 5'- TGCATCCACTTCCCAACCAG-3’	Sangon Biotech, Shanghai, China	N/A
Pig-IL-10 Reverse 5'- TGGCAACCCAGGTAACCCTTA-3’	Sangon Biotech, Shanghai, China	N/A
Pig-Enpp2 Forward 5'- AATTGGAGGAACTCAATAAACGCC-3’	Sangon Biotech, Shanghai, China	N/A
Pig-Enpp2 Reverse 5'- GTAAAGGAGGTGTCTCTCTTTTCT-3’	Sangon Biotech, Shanghai, China	N/A
Pig-Agpat1 Forward 5'- ACGCAACGTCGAGAACATGAA-3’	Sangon Biotech, Shanghai, China	N/A
Pig-Agpat1 Reverse 5'- GCAGGACCTCCATCATCCCAAG-3’	Sangon Biotech, Shanghai, China	N/A
Pig-Agpat2 Forward 5'- AATGACAACGGGGACCTGC-3’	Sangon Biotech, Shanghai, China	N/A
Pig-Agpat2 Reverse 5'- CTCCACCTTGATGGTTCCTGAG-3’	Sangon Biotech, Shanghai, China	N/A
Pig-Gpat1 Forward 5'- AGAGTGGACTTTGCCCAACC-3’	Sangon Biotech, Shanghai, China	N/A
Pig-Gpat1 Reverse 5'- AGCATCACTGGGTCTTGAAGG-3’	Sangon Biotech, Shanghai, China	N/A
Pig-Gpat2 Forward 5'- GAGACATATGACCCAGGTTCC-3’	Sangon Biotech, Shanghai, China	N/A
Pig-Gpat2 Reverse 5'- CAGCCTCCAGCTTCATTCCA-3’	Sangon Biotech, Shanghai, China	N/A
Pig-Agk Forward 5'- GCTCCTTCCTGAGGGAACA-3’	Sangon Biotech, Shanghai, China	N/A
Pig-Agk Reverse 5'- GTTTGGTCCCAGGGTGGC-3’	Sangon Biotech, Shanghai, China	N/A
Pig-Pla1a Forward 5'- TAATCTCCTCCGAGGCACCA-3’	Sangon Biotech, Shanghai, China	N/A
Pig-Pla1a Reverse 5'- GCTTTGTTCCTAAAGCCCTGA-3’	Sangon Biotech, Shanghai, China	N/A
Pig-Pla2g1b Forward 5'- GATGAACTGGACAGGTGCTGC-3’	Sangon Biotech, Shanghai, China	N/A
Pig-Pla2g1b Reverse 5'- CAGATGAAGGCCTCACAAGC-3’	Sangon Biotech, Shanghai, China	N/A
Pig-Lpp1 Forward 5'- CTGCGTGTTGCTGGCTT-3’	Sangon Biotech, Shanghai, China	N/A
Pig-Lpp1 Reverse 5'- GGGTTTCTCCAACAATCATAGAGG-3’	Sangon Biotech, Shanghai, China	N/A
ENPP2-sence siRNA 5'- GGAGGAGACUGCUGUACUAAC-3’	Sangon Biotech, Shanghai, China	N/A
ENPP2-antisence siRNA 5'- UAGUACAGCAGUCUCCUCCGG-3’	Sangon Biotech, Shanghai, China	N/A
RIG-I siRNA 5'-CUCUUGGAGGCUUAUUUCA-3’	Sangon Biotech, Shanghai, China	N/A
Recombinant DNA
HA-ATX	This study
Software and algorithms
corrplot (version 0.92)	https://github.com/taiyun/corrplot
TBtools (version 1.09873)	https://github.com/CJ-Chen/TBtools-II
MetaboAnalyst (version 5.0)	https://www.metaboanalyst.ca/
UpSetR (version 1.4.0)	https://github.com/hms-dbmi/UpSetR
Mfuzz (version 2.61.0)	https://github.com/MatthiasFutschik/Mfuzz
Charticulator (version 2.2.0)	https://charticulator.com/app/index.html
Proteomaps (version 2.0)	http://bionic-vis.biologie.uni-greifswald.de/
GSEA	https://www.gsea-msigdb.org/gsea/index.jsp
Jvenn	https://jvenn.toulouse.inrae.fr/app/example.html
KEGG	https://www.genome.jp/kegg/kegg1.html
R (version 4.0)	https://www.R-project.org
RStudio (version 4.1.0)	http://www.rstudio.com
GraphPad Prime (version 8.4.3)	https://www.graphpad.com
Adobe Illustrator (version 2020)	https://www.adobe.com/products/illustrator.html
